# Supplementary material for: A Bibliographic Analysis of Primary Studies on Physical Activity and COVID-19 during 2020–2021
Source: Epidemiologia (Basel). 2022 Jun 22;3(3):314–22. doi: 10.3390/epidemiologia3030024 (PMC9620884; doi:10.3390/epidemiologia3030024)
Supplement: Supplementary file 1 [file epidemiologia-03-00024-s001.zip]

Archive with 1 entries (1 files):
- epidemiologia-1694080-supplementary.xlsx
