# Supplementary material for: A Bibliographic Analysis of Primary Studies on Physical Activity and COVID-19 during 2020–2021
Source: Epidemiologia (Basel). 2022 Jun 22;3(3):314–22. doi: 10.3390/epidemiologia3030024 (PMC9620884; doi:10.3390/epidemiologia3030024)
Supplement: Supplementary file 1 [file epidemiologia-03-00024-s001.zip › epidemiologia-1694080-supplementary.xlsx]

## Sheet: Sheet1
	AU	CR	AB	AR	C1	DE	DI	DT	FU	FX	ID	JI	LA	PM	PN	PU	PY	RP	SN	SO	TC	TI	VL	DB	AU_UN	AU1_UN	AU_UN_NR	SR_FULL	SR
PETERSEN JM, 2021, PSYCHOL SPORT EXERC	PETERSEN J;KEMPS E;LEWIS L;PRICHARD I	ANDERSON-BILL ES, 2011, J MED INTERNET RES, V13, DOI 10.2196/JMIR.1551;ANG C., 2020, VISUAL CAPATALI 0915;AUSTRALIAN BUREAU OF STATISTICS, 2019, NAT HLTH SURV 1 RES;AUSTRALIAN GOVERNMENT DEPARTMENT OF HEALTH, 2017, PHYS ACT SED BEH;AUSTRALIAN INSTITUTE OF HEALTH AND WELFARE, 2020, INS PHYS ACT;BENNIE JA, 2016, BMC PUBLIC HEALTH, V16, DOI 10.1186/S12889-016-2736-3;BONDARONEK P, 2018, JMIR MHEALTH …	PURPOSE: PHYSICAL ACTIVITY CONFERS MANY PHYSICAL AND MENTAL HEALTH BENEFITS. THUS, IT IS OF GREAT CONCERN THAT THE COVID-19 LOCKDOWN HAS ADVERSELY IMPACTED ENGAGEMENT IN PHYSICAL ACTIVITY. THERE IS A NEED TO UNDERSTAND THE FACTORS LINKED TO PHYSICAL ACTIVITY DURING COVID-19 AS THIS WILL BE FUNDAMENTAL TO THE DEVELOPMENT OF INNOVATIVE APPROACHES TO SUPPORT ENGAGEMENT IN PHYSICAL ACTIVITY DURING A …	102002	FLINDERS UNIV S AUSTRALIA, COLL NURSING & HLTH SCI, CARING FUTURES INST, ADELAIDE, SA, AUSTRALIA.; FLINDERS UNIV S AUSTRALIA, SHAPE RES CTR, ADELAIDE, SA, AUSTRALIA.; FLINDERS UNIV S AUSTRALIA, PSYCHOL, COLL EDUC PSYCHOL & SOCIAL WORK, ADELAIDE, SA, AUSTRALIA.;	PHYSICAL ACTIVITY; COVID-19; SOCIAL SUPPORT; SELF-EFFICACY; MOTIVATION; MENTAL HEALTH; COMMERCIAL PHYSICAL ACTIVITY APPS	10.1016/j.psychsport.2021.102002	ARTICLE	COVID-19 AGILITY RESEARCH GRANT FROM THE CARING FUTURES INSTITUTE, COLLEGE OF NURSING & HEALTH SCIENCES, FLINDERS UNIVERSITY	RESEARCH REPORTED IN THIS MANUSCRIPT WAS SUPPORTED BY A COVID-19 AGILITY RESEARCH GRANT FROM THE CARING FUTURES INSTITUTE, COLLEGE OF NURSING & HEALTH SCIENCES, FLINDERS UNIVERSITY.	EXERCISE; SCALES; ANXIETY; DASS	PSYCHOL. SPORT EXERC.	ENGLISH	#N/A	#N/A	ELSEVIER	2021	PETERSEN, JM (CORRESPONDING AUTHOR), FLINDERS UNIV S AUSTRALIA, COLL NURSING & HLTH SCI, GPO BOX 2100, ADELAIDE, SA, AUSTRALIA.	1469-0292	PSYCHOLOGY OF SPORT AND EXERCISE	0	PROMOTING PHYSICAL ACTIVITY DURING THE COVID19 LOCKDOWN IN AUSTRALIA THE ROLES OF PSYCHOLOGICAL PREDICTORS AND COMMERCIAL PHYSICAL ACTIVITY APPS	56	ISI	FLINDERS UNIV S AUSTRALIA;FLINDERS UNIV S AUSTRALIA;FLINDERS UNIV S AUSTRALIA	FLINDERS UNIV S AUSTRALIA	#N/A	PETERSEN JM, 2021, PSYCHOL SPORT EXERC	PETERSEN JM, 2021, PSYCHOL SPORT EXERC
CASTANEDA-BABARRO A, 2020, INT J ENV RES PUB HE	CASTANEDA-BABARRO A;ARBILLAGA-ETXARRI A;GUTIERREZ-SANTAMARIA B;COCA A	ALTENA E, 2020, J SLEEP RES, V29, DOI 10.1111/JSR.13052;ANONYMOUS, **NON-TRADITIONAL**;ANONYMOUS, **NON-TRADITIONAL**;ARNARDOTTIR NY, 2017, INT J ENV RES PUB HE, V0014;BAUMAN AE, 2012, LANCET, V380, P258, DOI 10.1016/S0140-6736(12)60735-1;CHEN PJ, 2020, J SPORT HEALTH SCI, V9, P103, DOI 10.1016/J.JSHS.2020.02.001;CLAY JM, 2020, LANCET PUBLIC HEALTH, V5, PE259, DOI 10.1016/S2468-2667(20)30088-8;DO…	BACKGROUND:THE LOCKDOWN AND SOCIAL DISTANCING CAUSED BY COVID-19 MAY INFLUENCE COMMON HEALTH BEHAVIOR. THE UNPRECEDENT WORLDWIDE CONFINEMENT, IN WHICH SPAIN HAS BEEN ONE OF THE MOST AFFECTED-WITH SEVERE RULES GOVERNING CONFINEMENT-MAY HAVE CHANGED PHYSICAL ACTIVITY (PA) AND SEDENTARY HABITS DUE TO PROLONGED STAYS AT HOME.PURPOSE:THE AIM OF THIS STUDY IS TO EVALUATE HOW SELF-REPORTED PA AND SEDENT…	6878	UNIV DEUSTO, FAC PSYCHOL & EDUC, DEPT PHYS ACT & SPORTS, HLTH PHYS ACT & SPORTS SCI LAB, BIZKAIA 48007, SPAIN.;	CONFINEMENT; PHYSICAL ACTIVITY; SEDENTARY BEHAVIOR; COVID-19	10.3390/ijerph17186878	ARTICLE	#N/A	#N/A	LONELINESS; INACTIVITY; WORLDWIDE; WEATHER	INT. J. ENVIRON. RES. PUBLIC HEALTH	ENGLISH	32967091	#N/A	MDPI	2020	CASTANEDA-BABARRO, A (CORRESPONDING AUTHOR), UNIV DEUSTO, FAC PSYCHOL & EDUC, DEPT PHYS ACT & SPORTS, HLTH PHYS ACT & SPORTS SCI LAB, BIZKAIA 48007, SPAIN.	#N/A	INTERNATIONAL JOURNAL OF ENVIRONMENTAL RESEARCH AND PUBLIC HEALTH	101	PHYSICAL ACTIVITY CHANGE DURING COVID19 CONFINEMENT	17	ISI	UNIV DEUSTO	UNIV DEUSTO	#N/A	CASTANEDA-BABARRO A, 2020, INT J ENV RES PUB HE	CASTANEDA-BABARRO A, 2020, INT J ENV RES PUB HE
WOODRUFF SJ, 2021, APPL PSYCHOL-HLTH WE	WOODRUFF S;COYNE P;ST-PIERRE E	ALTHOUSE AD, 2016, ANN THORAC SURG, V101, P1644, DOI 10.1016/J.ATHORACSUR.2015.11.024;AN HS, 2017, EUR J SPORT SCI, V17, P360, DOI 10.1080/17461391.2016.1255261;ANONYMOUS, 2019, TRACK PHYS ACT LEV C;ANONYMOUS, 2020, CANADIAN COMMUNITY H;ANONYMOUS, 2020, EM STAT COVID 19;ANONYMOUS, 2020, CAN MENT HLTH COVID;ANONYMOUS, 2020, AR CAN COP COVID 19;ANONYMOUS, 2020, MENTAL HLTH CANADIAN;BRADET, 1994, AM…	THIS STUDY INVESTIGATED HOW STRESS, PHYSICAL ACTIVITY AND SEDENTARY BEHAVIOURS, OF A SMALL SAMPLE OF CANADIANS, CHANGED WITHIN THE FIRST MONTH (I.E. MARCH/APRIL) OF THE COVID-19 PANDEMIC AND THE REASONS/BARRIERS ASSOCIATED WITH SUCH CHANGES. INDIVIDUALS WHO REGULARLY WEAR ACTIVITY TRACKERS WERE RECRUITED VIA SOCIAL MEDIA. PARTICIPANTS (N = 121) COMPLETED FILLABLE CALENDARS (MARCH/APRIL 2020) WITH…	#N/A	UNIV WINDSOR, 401 SUNSET AVE, WINDSOR, ON N9B 3P4, CANADA.; NATL UNIV IRELAND GALWAY, GALWAY, IRELAND.;	COVID-19; PANDEMIC; PHYSICAL ACTIVITY; SEDENTARY BEHAVIOUR; STRESS; WEARABLE ACTIVITY TRACKERS	10.1111/aphw.12261	ARTICLE	WE-SPARK IGNITING DISCOVERY COVID-19 RAPID RESPONSE GRANT	WE-SPARK IGNITING DISCOVERY COVID-19 RAPID RESPONSE GRANT	#N/A	APPL. PSYCHOL.-HEALTH WELL BEING	ENGLISH	33645893	#N/A	WILEY	2021	WOODRUFF, SJ (CORRESPONDING AUTHOR), UNIV WINDSOR, 401 SUNSET AVE, WINDSOR, ON N9B 3P4, CANADA.	1758-0846	APPLIED PSYCHOLOGY-HEALTH AND WELL BEING	6	STRESS PHYSICAL ACTIVITY AND SCREENRELATED SEDENTARY BEHAVIOUR WITHIN THE FIRST MONTH OF THE COVID19 PANDEMIC	13	ISI	UNIV WINDSOR;NATL UNIV IRELAND GALWAY	UNIV WINDSOR	#N/A	WOODRUFF SJ, 2021, APPL PSYCHOL-HLTH WE	WOODRUFF SJ, 2021, APPL PSYCHOL-HLTH WE
LEE SW, NA, BRIT J SPORT MED	LEE S;LEE J;MOON S;JIN H;YANG J;OGINO S;SONG M;HONG S;ABOU G R;KRONBICHLER A;KOYANAGI A;JACOB L;DRAGIOTI E;SMITH L;GIOVANNUCCI E;LEE I;LEE D;LEE K;SHIN Y;KIM S;KIM M;WON H;EKELUND U;SHIN J;YON D	AINSWORTH BE, 2000, MED SCI SPORT EXER, V32, PS498, DOI 10.1097/00005768-200009001-00009;AUTENRIETH CS, 2011, EUR J EPIDEMIOL, V26, P91, DOI 10.1007/S10654-010-9517-6;BAIK I, 2000, ARCH INTERN MED, V160, P3082, DOI 10.1001/ARCHINTE.160.20.3082;BRAWNER CA, 2021, MAYO CLIN PROC, V96, P32, DOI 10.1016/J.MAYOCP.2020.10.003;CHASTIN S, 2020, SSRN, DOI 10.2139/SSRN.3673184, DOI 10.2139/SSRN.3673184;CHES…	PURPOSE TO DETERMINE THE POTENTIAL ASSOCIATIONS BETWEEN PHYSICAL ACTIVITY AND RISK OF SARS-COV-2 INFECTION, SEVERE ILLNESS FROM COVID-19 AND COVID-19 RELATED DEATH USING A NATIONWIDE COHORT FROM SOUTH KOREA. METHODS DATA REGARDING 212 768 KOREAN ADULTS (AGE >= 20 YEARS), WHO TESTED FOR SARS-COV-2, FROM 1 JANUARY 2020 TO 30 MAY 2020, WERE OBTAINED FROM THE NATIONAL HEALTH INSURANCE SERVICE OF SOUT…	#N/A	SEJONG UNIV, COLL SOFTWARE CONVERGENCE, DEPT DATA SCI, SEOUL 03722, SOUTH KOREA.; YONSEI UNIV, WONJU COLL MED, DEPT PSYCHIAT, WONJU, SOUTH KOREA.; UNIV ULSAN, COLL MED, ASAN MED CTR, DEPT OPHTHALMOL, SEOUL, SOUTH KOREA.; HARVARD TH CHAN SCH PUBL HLTH, DEPT EPIDEMIOL, BOSTON, MA USA.; BRIGHAM & WOMENS HOSP, DEPT PATHOL, PROGRAM MPE MOL PATHOL EPIDEMIOL, 75 FRANCIS ST, BOSTON, MA 02115 USA.; HARVAR…	COVID-19; PHYSICAL ACTIVITY	10.1136/bjsports-2021-104203	ARTICLE; EARLY ACCESS	NATIONAL RESEARCH FOUNDATION OF KOREA (NRF) - KOREA GOVERNMENT [NRF2019R1G1A109977913]	THIS WORK WAS SUPPORTED BY THE NATIONAL RESEARCH FOUNDATION OF KOREA (NRF) GRANT FUNDED BY THE KOREA GOVERNMENT (NRF2019R1G1A109977913).	CLINICAL-OUTCOMES; SUSCEPTIBILITY; ASSOCIATION	BR. J. SPORTS MED.	ENGLISH	34301715	#N/A	BMJ PUBLISHING GROUP	2021	LEE, SW (CORRESPONDING AUTHOR), SEJONG UNIV, COLL SOFTWARE CONVERGENCE, DEPT DATA SCI, SEOUL 03722, SOUTH KOREA.; SHIN, JI (CORRESPONDING AUTHOR), YONSEI UNIV, COLL MED, DEPT PEDIAT, SEOUL 03722, SOUTH KOREA.; YON, DK (CORRESPONDING AUTHOR), SEOUL NATL UNIV, SEOUL NATL UNIV HOSP, COLL MED, DEPT PEDIAT, SEOUL 08826, SOUTH KOREA.	0306-3674	BRITISH JOURNAL OF SPORTS MEDICINE	5	PHYSICAL ACTIVITY AND THE RISK OF SARSCOV2 INFECTION SEVERE COVID19 ILLNESS AND COVID19 RELATED MORTALITY IN SOUTH KOREA A NATIONWIDE COHORT STUDY	#N/A	ISI	SEJONG UNIV;YONSEI UNIV;UNIV ULSAN;HARVARD TH CHAN SCH PUBL HLTH;BRIGHAM AND WOMENS HOSP;HARVARD MED SCH;YONSEI UNIV;CASE WESTERN RESERVE UNIV;UNIV CAMBRIDGE;RES AND DEV UNIT;CATALAN INST RES AND ADV STUDIES ICREA;CTR INVEST BIOMED RED SALUD MENTAL CIBERSAM;UNIV VERSAILLES ST QUENTIN EN YVELINES;LINKOPING UNIV;LINKOPING UNIV;ANGLIA RUSKIN UNIV;BRIGHAM AND WOMENS HOSP;HARVARD TH CHAN SCH PUBL HLTH…	SEJONG UNIV;YONSEI UNIV;SEOUL NATL UNIV	#N/A	LEE SW, NA, BRIT J SPORT MED	LEE SW, NA, BRIT J SPORT MED
STEPHAN YL, 2021, SOC PSYCHOL PERS SCI	STEPHAN Y;TERRACCIANO A;LUCHETTI M;ASCHWANDEN D;LEE J;SESKER A;STRICKHOUSER J;SUTIN A	ALLEN MS, 2017, HEALTH PSYCHOL, V36, P332, DOI 10.1037/HEA0000371;ALLEN MS, 2017, HEALTH PSYCHOL, V36, P255, DOI 10.1037/HEA0000429;ARMON G, 2011, J PERS ASSESS, V93, P618, DOI 10.1080/00223891.2011.608753;BANERJEE A, 2020, LANCET, V395, P1715, DOI 10.1016/S0140-6736(20)30854-0;BLAGOV P.S., 2020, ADAPTIVE DARK PERSON, DOI 10.31234/OSF.IO/CHGKN, DOI 10.31234/OSF.IO/CHGKN;BOGG T., 2020, SLOWING SPR…	THE PRESENT STUDY EXAMINED THE RELATION BETWEEN PERSONALITY AND CHANGES IN PHYSICAL ACTIVITY AND SEDENTARY BEHAVIORS DURING THE ACUTE PHASE OF THE 2019 CORONAVIRUS DISEASE (COVID-19) PANDEMIC. PERSONALITY WAS ASSESSED PRIOR TO THE CORONAVIRUS CRISIS IN THE UNDERSTANDING AMERICA STUDY (UAS, N = 6,702) AND THE PSYCHOLOGICAL, BEHAVIORAL, AND SOCIAL RESPONSE (PBSR) TO THE CORONAVIRUS PANDEMIC (N = 3,…	1948550620962945	UNIV MONTPELLIER, EUROMOV, MONTPELLIER, FRANCE.; FLORIDA STATE UNIV, COLL MED, TALLAHASSEE, FL 32306 USA.;	PERSONALITY; PHYSICAL ACTIVITY; COVID-19	10.1177/1948550620962945	ARTICLE	#N/A	#N/A	#N/A	SOC. PSYCHOL. PERSONAL SCI.	ENGLISH	#N/A	#N/A	SAGE PUBLICATIONS INC	2021	STEPHAN, YL (CORRESPONDING AUTHOR), UNIV MONTPELLIER, EUROMOV, UFRSTAPS, 700 AVE PIC ST LOUP, F-34090 MONTPELLIER, FRANCE.	1948-5506	SOCIAL PSYCHOLOGICAL AND PERSONALITY SCIENCE	5	PHYSICAL ACTIVITY AND SEDENTARY BEHAVIOR DURING COVID19 TRAJECTORY AND MODERATION BY PERSONALITY	12	ISI	UNIV MONTPELLIER;FLORIDA STATE UNIV	UNIV MONTPELLIER	#N/A	STEPHAN YL, 2021, SOC PSYCHOL PERS SCI	STEPHAN YL, 2021, SOC PSYCHOL PERS SCI
PITANGA FJG, 2021, REV BRAS MED ESPORTE	PITANGA F;BECK C;PITANGA C;PINHO C;CORTEZ A;GUEDES D;MATSUDO V	AMERICAN COLLEGE OF SPORT MEDICINE, STAYING PHYS ACT COV;CALL JA, 2017, FREE RADICAL BIO MED, V113, P212, DOI 10.1016/J.FREERADBIOMED.2017.09.029;CARTER SJ, 2020, OBESITY, V28, P1176, DOI 10.1002/OBY.22838;CENTRO DE ESTUDOS DO LABORATORIO DE APTIDAO FISICA DE SAO CAETANO DO SUL, 2020, REV BRAS ATIV FIS SA, V25, PE0175;CHEN PJ, 2020, J SPORT HEALTH SCI, V9, P103, DOI 10.1016/J.JSHS.2020.02.001;DE …	INTRODUCTION: FEW STUDIES HAVE ANALYZED THE ASSOCIATION BETWEEN PHYSICAL ACTIVITY AND HOSPITALIZATIONS OR MORTALITY AS A RESULT OF THE NEW CORONAVIRUS, PARTICULARLY IN BRAZIL. OBJECTIVE: TO ANALYZE THE ASSOCIATION BETWEEN PHYSICAL ACTIVITY AND DEATHS BY COVID-19 IN THE BRAZILIAN CAPITALS. METHOD: AN OBSERVATIONAL CROSS-SECTIONAL ECOLOGICAL STUDY, IN WHICH DATA ON THE PREVALENCE OF PHYSICAL ACTIVI…	#N/A	UNIV FED BAHIA, DEPT PHYS EDUC, SALVADOR, BA, BRAZIL.; INST FED SANTA CATARINA, PALHOCA, SC, BRAZIL.; UNIV CATOLICA SALVADOR, SALVADOR, BA, BRAZIL.; HOSP UNIV PROF EDGARD HUPES, MED & HLTH PPGMS UFBA, SALVADOR, BA, BRAZIL.; CTR UNIV SANTO AGOSTINHO UNIFSA, TERESINA, PI, BRAZIL.; UNIV FED ESTADO RIO DE JANEIRO UNIRIO, GRAD PROGRAM NURSING & BIOSCI, RIO DE JANEIRO, RJ, BRAZIL.; UNIV ESTADUAL NORTE …	PHYSICAL ACTIVITY; MORTALITY; COVID-19	10.1590/1517-8692202127062021_0071	ARTICLE	#N/A	#N/A	#N/A	REV. BRAS. MED. ESPORTE	ENGLISH	#N/A	#N/A	SOC BRASILEIRA MED ESPORTE	2021	PITANGA, FJG (CORRESPONDING AUTHOR), UNIV FED BAHIA, FAC EDUC, AV REITOR MIGUEL CALMON S-N, SALVADOR, BA, BRAZIL.	1517-8692	REVISTA BRASILEIRA DE MEDICINA DO ESPORTE	0	PHYSICAL ACTIVITY AND MORTALITY DUE TO COVID19 IN THE BRAZILIAN CAPITALS AN ECOLOGICAL ANALYSIS	27	ISI	UNIV FED BAHIA;INST FED SANTA CATARINA;UNIV CATOLICA SALVADOR;HOSP UNIV PROF EDGARD HUPES;CTR UNIV SANTO AGOSTINHO UNIFSA;UNIV FED ESTADO RIO DE JANEIRO UNIRIO;UNIV ESTADUAL NORTE PARANA;CTR STUDY PHYS FITNESS LAB SAO CAETANO DO SUL CEL	UNIV FED BAHIA	#N/A	PITANGA FJG, 2021, REV BRAS MED ESPORTE	PITANGA FJG, 2021, REV BRAS MED ESPORTE
ALOMARI MA, 2020, RISK MANAG HEALTHC P	ALOMARI M;KHABOUR O;ALZOUBI K	ALEKSOVSKA K, 2019, SPORTS MED-OPEN, V5, DOI 10.1186/S40798-018-0173-9;ALOMARI MA, 2012, SCI WORLD J, P1, DOI 10.1100/2012/958752;AMMAR A, 2020, NUTRIENTS, V12, DOI 10.3390/NU12061583;BAI Y, 2020, JAMA-J AM MED ASSOC, V323, P1406, DOI 10.1001/JAMA.2020.2565;BAI ZH, 2020, VIROL SIN, V35, P272, DOI 10.1007/S12250-020-00219-0;BHUTANI S, 2020, OBESITY SILVER SPRIN, DOI 10.1002/OBY.22904, DOI 10.1002/…	BACKGROUND: CORONAVIRUS DISEASE 19 (COVID-19) HAS COMPELLED IMPLEMENTING CONFINEMENT MEASURE ACROSS THE GLOBE. THESE MEASURES CAN POTENTIALLY LEAD TO MANY CHANGES IN LIFESTYLE. HOWEVER, NO STUDIES EXAMINED THE EFFECT OF COVID-19-INDUCED CONFINEMENT ON PHYSICAL ACTIVITY (PA) AND SEDENTARY BEHAVIOR (SB). METHODS: DURING APRIL AND MAY OF 2020, THE CURRENT STUDY SURVEYED CHANGES IN PA AND SB INDUCED …	#N/A	QATAR UNIV, DEPT PHYS EDUC, DOHA, QATAR.; JORDAN UNIV SCI & TECHNOL, DEPT MED LAB SCI, IRBID, JORDAN.; JORDAN UNIV SCI & TECHNOL, DEPT CLIN PHARM, IRBID, JORDAN.;	PHYSICAL ACTIVITY; SEDENTARY BEHAVIOR; CONFINEMENT; COVID-19; PANDEMIC	10.2147/RMHP.S268320	ARTICLE	QATAR NATIONAL LIBRARY; DEANSHIP OF RESEARCH AT JORDAN UNIVERSITY OF SCIENCE AND TECHNOLOGY, IRBID, JORDAN [245/2020]	OPEN ACCESS FUNDING PROVIDED BY THE QATAR NATIONAL LIBRARY. THE PROJECT WAS SUPPORTED BY THE DEANSHIP OF RESEARCH AT JORDAN UNIVERSITY OF SCIENCE AND TECHNOLOGY, IRBID, JORDAN (GRANT NUMBER: 245/2020).	COVID-19; EXERCISE	RISK MANAG. HEALTHC. POLICY	ENGLISH	33061709	#N/A	DOVE MEDICAL PRESS LTD	2020	ALOMARI, MA (CORRESPONDING AUTHOR), QATAR UNIV, DEPT PHYS EDUC, DOHA, QATAR.	#N/A	RISK MANAGEMENT AND HEALTHCARE POLICY	31	CHANGES IN PHYSICAL ACTIVITY AND SEDENTARY BEHAVIOR AMID CONFINEMENT THE BKSQCOVID19 PROJECT	13	ISI	QATAR UNIV;JORDAN UNIV SCI AND TECHNOL;JORDAN UNIV SCI AND TECHNOL	QATAR UNIV	#N/A	ALOMARI MA, 2020, RISK MANAG HEALTHC P	ALOMARI MA, 2020, RISK MANAG HEALTHC P
TANRIVERDI A, NA, IRISH J MED SCI	TANRIVERDI A;SAVCI S;KAHRAMAN B;OZPELIT E	AGARGUN MY, 1996, TURKISH J PSYCHIAT, V7, P107, DOI DOI 10.5606/ARCHRHEUMAT0L.2018.6376;AKINCI T, 2021, SLEEP MED, V80, P167, DOI 10.1016/J.SLEEP.2021.01.034;AYDEMIR O, 1997, TURK PHYSCIATRY DERG, V8, P280;BEDDHU S, 2000, AM J MED, V108, P609, DOI 10.1016/S0002-9343(00)00371-5;CANNING CG., 2014, 5 REPETITION SIT TO, V60, P168, DOI DOI 10.1016/J.JPHYS.2014.06.002;CARPENTER JS, 1998, J PSYCHOSOM RE…	BACKGROUND CORONAVIRUS DISEASE 2019 (COVID-19) REPRESENTS A WIDE RANGE OF CLINICAL MANIFESTATIONS, EVEN IF MILD DISEASE SEVERITY. IT HAS BEEN KNOWN THAT PULMONARY FUNCTION IS AFFECTED BY COVID-19 DURING INFECTION AND MID-TO-LONG TERM. HOWEVER, THERE IS INADEQUATE EVIDENCE ABOUT EXTRAPULMONARY FEATURES IN POST-COVID-19 PATIENTS. AIMS THIS STUDY AIMED TO INVESTIGATE EXTRAPULMONARY FEATURES IN POST-…	#N/A	DOKUZ EYLUL UNIV, INST HLTH SCI, IZMIR, TURKEY.; DOKUZ EYLUL UNIV, SCH PHYS THERAPY & REHABIL, IZMIR, TURKEY.; DOKUZ EYLUL UNIV, FAC MED, DEPT CARDIOL, IZMIR, TURKEY.;	COVID-19; MOOD; MUSCLE STRENGTH; PHYSICAL ACTIVITY; SLEEP QUALITY	10.1007/s11845-021-02667-3	ARTICLE; EARLY ACCESS	#N/A	#N/A	ACTIVITY QUESTIONNAIRE; GRIP STRENGTH; RELIABILITY; COVID-19; VALIDITY; PERFORMANCE; AGE	IRISH J. MED. SCI.	ENGLISH	34080125	#N/A	SPRINGER LONDON LTD	2021	TANRIVERDI, A (CORRESPONDING AUTHOR), DOKUZ EYLUL UNIV, INST HLTH SCI, IZMIR, TURKEY.; TANRIVERDI, A (CORRESPONDING AUTHOR), DOKUZ EYLUL UNIV, SCH PHYS THERAPY & REHABIL, IZMIR, TURKEY.	0021-1265	IRISH JOURNAL OF MEDICAL SCIENCE	2	EXTRAPULMONARY FEATURES OF POSTCOVID19 PATIENTS MUSCLE FUNCTION PHYSICAL ACTIVITY MOOD AND SLEEP QUALITY	#N/A	ISI	DOKUZ EYLUL UNIV;DOKUZ EYLUL UNIV;DOKUZ EYLUL UNIV	DOKUZ EYLUL UNIV;DOKUZ EYLUL UNIV	#N/A	TANRIVERDI A, NA, IRISH J MED SCI	TANRIVERDI A, NA, IRISH J MED SCI
GULER M, 2021, INT MARIT HEALTH	GULER M;YANAR N;OZTURK E	AI JW, 2020, EMERG MICROBES INFEC, V9, P597, DOI 10.1080/22221751.2020.1738905;AI T, 2020, RADIOLOGY, V296, PE32, DOI 10.1148/RADIOL.2020200642;MEZA EIA, 2021, RETOS-NUEV TEND EDUC, P572;AMMAR A, 2020, NUTRIENTS, V12, DOI 10.3390/NU12061583;BERNHEIM A, 2020, RADIOLOGY, V295, P685, DOI 10.1148/RADIOL.2020200463;BOZKUS T, 2013, INT J SPORT CULTURE, V1, P49;BULUT C, 2020, TURK J MED SCI, V50, P563, …	BACKGROUND: THE PRIMARY AIM OF THIS STUDY WAS TO REVEAL WHETHER THE GENDARMERIE COAST GUARD ACADEMY (GCGA) STUDENTS CAUGHT AND WENT THROUGH THE CORONAVIRUS DISEASE 2019 (COVID-19) ACCORDING TO THEIR PHYSICAL ACTIVITY LEVELS DURING THE COVID-19 PANDEMIC PROCESS. MATERIALS AND METHODS: THE RESEARCH GROUP OF THE STUDY CONSISTED OF 332 VOLUNTEER MALE STUDENTS STUDYING AT THE GCGA. INTERNATIONAL PHYSI…	#N/A	KARAMANOGLU MEHMETBEY UNIV, SPORT SCI FAC, KARAMAN, TURKEY.; ANKARA UNIV, INST HLTH SCI, ANKARA, TURKEY.; ANKARA GENDARMERIE COAST GUARD ACAD, ANKARA, TURKEY.;	PHYSICAL ACTIVITY; CATCHING COVID-19; OVERCOME COVID-19	10.5603/IMH.2021.0050	ARTICLE	#N/A	#N/A	EXERCISE; HEALTH; BENEFITS; FITNESS	INT. MARIT. HEALTH	ENGLISH	#N/A	#N/A	VIA MEDICA	2021	GULER, M (CORRESPONDING AUTHOR), KARAMANOGLU MEHMETBEY UNIV, SPORT SCI FAC, KARAMAN, TURKEY.	1641-9251	INTERNATIONAL MARITIME HEALTH	0	A SURVEY ON RELATIONSHIP BETWEEN GENDARMERIE COAST GUARD ACADEMY GCGA STUDENTS PHYSICAL ACTIVITY AND COVID19 INFECTION	72	ISI	KARAMANOGLU MEHMETBEY UNIV;ANKARA UNIV;ANKARA GENDARMERIE COAST GUARD ACAD	KARAMANOGLU MEHMETBEY UNIV	#N/A	GULER M, 2021, INT MARIT HEALTH	GULER M, 2021, INT MARIT HEALTH
MEZA EIA, 2021, RETOS-NUEV TEND EDUC	MEZA E;HALL-LOPEZ J	ALVAREZ FERRON M., 2014, ENSENANZA TEACHING R, V32, P23, DOI 10.14201/ET20143212352, DOI 10.14201/ET20143212352;ALVAREZ P., 2013, REV BRASILEIRA ORIEN, V14, P239;ALVAREZ PEREZ P, 2015, RETOS, P94;PEREZ PRA, 2012, CULT CIENC DEPORTE, V7, P201;BAENA-MORALES S., 2020, RETOS, V39, P388;BLANCO GARCIA P, 2017, RETOS, V0, P162;BLOCKEN B., 2020, URBAN PHYS WIND ENG;CORBI SANTAMARIA M, 2018, RETOS, P191;C…	OBJECTIVE: TO COMPARE THE LEVELS OF PHYSICAL ACTIVITY IN UNIVERSITY ATHLETES BEFORE AND DURING THE CONFINEMENT DUE TO PANDEMIC ASSOCIATED WITH COVID-19. METHOD: THIRTY-TWO UNIVERSITY STUDENT ATHLETES ENROLLED IN THE SPORTS FACULTY OF THE AUTONOMOUS UNIVERSITY OF BAJA CALIFORNIA. THE AVERAGE AGE OF THE PARTICIPATING SUBJECTS WAS 21.4 +/- 3.6 YEARS (17 MEN AND 15 WOMEN). TO ASSESS THE PHYSICAL ACTI…	#N/A	UNIV AUTONOMA BAJA CALIFORNIA, MEXICALI, BAJA CALIFORNIA, MEXICO.;	PHYSICAL ACTIVITY; COVID-19; UNIVERSITY; STUDENTS	#N/A	ARTICLE	#N/A	#N/A	#N/A	RETOS	ENGLISH	#N/A	#N/A	FEDERACION ESPANOLA ASOC DOCENTES EDUCACION FISICA-FEADEF	2021	HALL-LOPEZ, JA (CORRESPONDING AUTHOR), UNIV AUTONOMA BAJA CALIFORNIA, MEXICALI, BAJA CALIFORNIA, MEXICO.	1579-1726	RETOS-NUEVAS TENDENCIAS EN EDUCACION FISICA DEPORTE Y RECREACION	10	PHYSICAL ACTIVITY IN UNIVERSITY STUDENT ATHLETES PRIOR AND IN CONFINEMENT DUE TO PANDEMIC ASSOCIATED WITH COVID19	#N/A	ISI	UNIV AUTONOMA BAJA CALIFORNIA	UNIV AUTONOMA BAJA CALIFORNIA	#N/A	MEZA EIA, 2021, RETOS-NUEV TEND EDUC	MEZA EIA, 2021, RETOS-NUEV TEND EDUC
DINIZ TA, 2020, FRONT PSYCHOL	DINIZ T;CHRISTOFARO D;TEBAR W;CUCATO G;BOTERO J;CORREIA M;RITTI-DIAS R;LOFRANO-PRADO M;PRADO W	ALTENA E, 2020, J SLEEP RES, V29, DOI 10.1111/JSR.13052;AOIKE DT, 2015, INT UROL NEPHROL, V47, P359, DOI 10.1007/S11255-014-0894-8;BANNO M, 2018, PEERJ, V6, DOI 10.7717/PEERJ.5172;BROOKS SK, 2020, LANCET, V395, P912, DOI 10.1016/S0140-6736(20)30460-8, 10.1016/S0140-6736(20)30460-8.;BUENO-NOTIVOL J, 2021, INT J CLIN HLTH PSYC, V21, DOI 10.1016/J.IJCHP.2020.07.007;CHEVILLE AL, 2013, J PAIN SYMPTOM …	BACKGROUND THE OUTBREAK OF NOVEL CORONAVIRUS DISEASE 2019 (COVID-19) HAS CAUSED A GLOBAL PANIC AND PUBLIC CONCERN DUE TO ITS MORTALITY RATIO AND LACK OF TREATMENTS/VACCINES. REDUCED LEVELS OF PHYSICAL ACTIVITY HAVE BEEN REPORTED DURING THE OUTBREAK, AFFECTING THE NORMAL DAILY PATTERN. OBJECTIVE TO INVESTIGATE (I) THE RELATIONSHIP OF PHYSICAL ACTIVITY LEVEL WITH SLEEP QUALITY AND (II) THE EFFECTS …	586157	UNIV SAO PAULO, DEPT CELL & DEV BIOL, INST BIOMED SCI, SAO PAULO, BRAZIL.; UNIV ESTADUAL PAULISTA UNESP, DEPT PHYS EDUC, PRESIDENTE PRUDENTE, BRAZIL.; NORTHUMBRIA UNIV, DEPT SPORT EXERCISE & REHABIL, NEWCASTLE, ENGLAND.; UNIV FED SAO PAULO, HUMAN MOVEMENT SCI & REHABIL GRAD PROGRAM, SANTOS, SP, BRAZIL.; UNIV NOVE JULHO, GRAD PROGRAM MED, SAO PAULO, BRAZIL.; UNIV NOVE JULHO, GRAD PROGRAM REHABIL S…	SLEEP; COVID-19; PHYSICAL ACTIVITY; EXERCISE; HEALTH	10.3389/fpsyg.2020.586157	ARTICLE	#N/A	#N/A	IMPACT; EXERCISE; QUALITY	FRONT. PSYCHOL.	ENGLISH	33424702	#N/A	FRONTIERS MEDIA SA	2020	PRADO, WL (CORRESPONDING AUTHOR), CALIF STATE UNIV SAN BERNARDINO, SAN BERNARDINO, CA 92407 USA.	1664-1078	FRONTIERS IN PSYCHOLOGY	5	REDUCTION OF PHYSICAL ACTIVITY LEVELS DURING THE COVID19 PANDEMIC MIGHT NEGATIVELY DISTURB SLEEP PATTERN	11	ISI	UNIV SAO PAULO;UNIV ESTADUAL PAULISTA UNESP;NORTHUMBRIA UNIV;UNIV FED SAO PAULO;UNIV NOVE JULHO;UNIV NOVE JULHO;UNIV SAO PAULO;CALIF STATE UNIV SAN BERNARDINO	CALIF STATE UNIV SAN BERNARDINO	#N/A	DINIZ TA, 2020, FRONT PSYCHOL	DINIZ TA, 2020, FRONT PSYCHOL
MAERTL T, 2021, INT J ENV RES PUB HE	MAERTL T;DE B F;HUEBL L;OBERHAUSER C;COENEN M;JUNG-SIEVERS C	AGHA S, 2021, ETHICS MED PUBLIC HEALTH, V16, P100605, DOI 10.1016/J.JEMEP.2020.100605;ANONYMOUS, 2020, LANCET, V395, P1168, DOI 10.1016/S0140-6736(20)30823-0;ANTUNES R, 2020, INT J ENV RES PUB HE, V17, DOI 10.3390/IJERPH17124360;BOHMER MM, 2020, LANCET INFECT DIS, V20, P920, DOI 10.1016/S1473-3099(20)30314-5;BOOTH FW, 2017, PHYSIOL REV, V97, P1351, DOI 10.1152/PHYSREV.00019.2016;BROOKS SK, 2020, …	THE NOVEL CORONAVIRUS (COVID-19) AND THE RESULTING OUTBREAK RESPONSE MEASURES IN GERMANY AND WORLDWIDE LED TO SEVERE LIMITATIONS IN EVERYDAY LIFE. THIS AFFECTED ALL SORTS OF DAILY ACTIVITIES AND THE POSSIBILITY FOR PHYSICAL ACTIVITY (PA), WHICH REPRESENTS A MAJOR COPING STRATEGY AGAINST STRESS. THE OBJECTIVE OF THIS STUDY WAS TO ANALYSE PA IN GERMAN ADULTS DURING A TOTAL LOCKDOWN PHASE INCLUDING …	507	LUDWIG MAXIMILIANS UNIV MUNCHEN, CHAIR PUBL HLTH & HLTH SERV RES, INST MED INFORMAT PROC BIOMETRY & EPIDEMIOL IBE, ELISABETH WINTERHALTER WEG 6, D-81377 MUNICH, GERMANY.; PETTENKOFER SCH PUBL HLTH, ELISABETH WINTERHALTER WEG 6, D-81377 MUNICH, GERMANY.; FED CTR HLTH EDUC, MAARWEG 149-161, D-50825 COLOGNE, GERMANY.; UNIV MED CTR HAMBURG EPPENDORF, BERNHARD NOCHT INST TROP MED, DEPT TROP MED, D-202…	COVID-19; PHYSICAL ACTIVITY; EXERCISE; LOCKDOWN; HEALTH BEHAVIOURS; COPING STRATEGIES; FAMILY	10.3390/ijerph18020507	ARTICLE	UNIVERSITY OF ERFURT; LEIBNIZ INSTITUTE FOR PSYCHOLOGY INFORMATION (ZPID); ROBERT-KOCH-INSTITUTE (RKI); FEDERAL CENTRE FOR HEALTH EDUCATION (BZGA)	THE COVID-19 SNAPSHOT MONITORING (COSMO) GERMANY STUDY IS FUNDED BY THE UNIVERSITY OF ERFURT, THE LEIBNIZ INSTITUTE FOR PSYCHOLOGY INFORMATION (ZPID), THE ROBERT-KOCH-INSTITUTE (RKI) AND THE FEDERAL CENTRE FOR HEALTH EDUCATION (BZGA).	EXERCISE; STRESS; SYMPTOMS; ANXIETY	INT. J. ENVIRON. RES. PUBLIC HEALTH	ENGLISH	33435497	#N/A	MDPI	2021	JUNG-SIEVERS, C (CORRESPONDING AUTHOR), LUDWIG MAXIMILIANS UNIV MUNCHEN, CHAIR PUBL HLTH & HLTH SERV RES, INST MED INFORMAT PROC BIOMETRY & EPIDEMIOL IBE, ELISABETH WINTERHALTER WEG 6, D-81377 MUNICH, GERMANY.; JUNG-SIEVERS, C (CORRESPONDING AUTHOR), PETTENKOFER SCH PUBL HLTH, ELISABETH WINTERHALTER WEG 6, D-81377 MUNICH, GERMANY.	#N/A	INTERNATIONAL JOURNAL OF ENVIRONMENTAL RESEARCH AND PUBLIC HEALTH	6	PHYSICAL ACTIVITY DURING COVID19 IN GERMAN ADULTS ANALYSES IN THE COVID19 SNAPSHOT MONITORING STUDY COSMO	18	ISI	LUDWIG MAXIMILIANS UNIV MUNCHEN;PETTENKOFER SCH PUBL HLTH;FED CTR HLTH EDUC;UNIV MED CTR HAMBURG EPPENDORF;UNIV MED CTR HAMBURG EPPENDORF	LUDWIG MAXIMILIANS UNIV MUNCHEN;PETTENKOFER SCH PUBL HLTH	#N/A	MAERTL T, 2021, INT J ENV RES PUB HE	MAERTL T, 2021, INT J ENV RES PUB HE
SHAHALI S, NA, EUR J PHYSIOTHER	SHAHALI S;CHOOBSAZ H;EBRAHIMI R	ALNAJASHI H, 2020, PLOS ONE, V15, DOI 10.1371/JOURNAL.PONE.0241103;ALRUBAIEE GG, 2020, BMC PUBLIC HEALTH, V20, DOI 10.1186/S12889-020-09644-Y;AMINI H, 2020, HELIYON, V6, DOI 10.1016/J.HELIYON.2020.E05411;AZLAN AA, 2020, PLOS ONE, V15, DOI 10.1371/JOURNAL.PONE.0233668;BASHIRIMOOSAVI F., 2015, IRAN J HLTH ED HLTH, V3, P133;BAUMAN AE, 2012, LANCET, V380, P258, DOI 10.1016/S0140-6736(12)60735-1;BJELL…	AIMS TO DETERMINE COVID-19 RELATED KNOWLEDGE, ASSESS THE ANXIETY/DEPRESSION AND PHYSICAL ACTIVITY AND THEIR ASSOCIATION WITH DEMOGRAPHIC VARIABLES AMONG IRANIAN PEOPLE WITH RELAPSING-REMITTING MULTIPLE SCLEROSIS (MS) DURING THE COVID-19 PANDEMIC. IT ALSO ATTEMPTED TO FIND THE ASSOCIATION BETWEEN COVID-19 RELATED KNOWLEDGE AND PHYSICAL ACTIVITY WITH ANXIETY AND DEPRESSION. METHODS ONE HUNDRED AND …	#N/A	IRAN UNIV MED SCI, REHABIL RES CTR, SCH REHABIL SCI, DEPT PHYSIOTHERAPY, TEHRAN, IRAN.; UNIV TEHRAN MED SCI, SCH REHABIL, DEPT PHYS THERAPY, TEHRAN, IRAN.; UNIV TEHRAN MED SCI, SCH MED, TEHRAN, IRAN.;	COVID-19; MULTIPLE SCLEROSIS; KNOWLEDGE; ANXIETY; PHYSICAL ACTIVITY	10.1080/21679169.2021.1958055	ARTICLE; EARLY ACCESS	#N/A	#N/A	HOSPITAL ANXIETY; PREVENTIVE BEHAVIORS; HEALTH; SCALE; INDIVIDUALS; PREVALENCE; VALIDITY; TIME; LIFE	EUR. J. PHYSIOTHER.	ENGLISH	#N/A	#N/A	ROUTLEDGE JOURNALS, TAYLOR & FRANCIS LTD	2021	CHOOBSAZ, H (CORRESPONDING AUTHOR), UNIV TEHRAN MED SCI, SCH REHABIL, DIST 12,ENGHELAB ST, TEHRAN, IRAN.	2167-9169	EUROPEAN JOURNAL OF PHYSIOTHERAPY	0	COVID19 RELATED KNOWLEDGE ANXIETY DEPRESSION AND PHYSICAL ACTIVITY AMONG IRANIAN PEOPLE WITH RELAPSINGREMITTING MULTIPLE SCLEROSIS DURING COVID19 PANDEMIC AN ONLINE CROSSSECTIONAL SURVEY	#N/A	ISI	IRAN UNIV MED SCI;UNIV TEHRAN MED SCI;UNIV TEHRAN MED SCI	UNIV TEHRAN MED SCI	#N/A	SHAHALI S, NA, EUR J PHYSIOTHER	SHAHALI S, NA, EUR J PHYSIOTHER
SAHIN T, 2021, J BASIC CLIN HEALTH	SAHIN T;GUMUS H;GENCOGLU C	ACHEN RM, 2015, RECREAT SPORTS J, V39, P132, DOI 10.1123/RSJ.2014-0046;ANONYMOUS, 2020, PHYS ACTIVITY TWEETS, DOI 10.34740/KAGGLE/DSV/1245170, DOI 10.34740/KAGGLE/DSV/1245170;BARKUR G, 2020, ASIAN J PSYCHIATR, V51, DOI 10.1016/J.AJP.2020.102089;BATOOL R, 2013, 2013 IEEE/ACIS 12TH INTERNATIONAL CONFERENCE ON COMPUTER AND INFORMATION SCIENCE (ICIS), P461, DOI 10.1109/ICIS.2013.6607883;BROOKS SK, 20…	PURPOSE: THE COVID-19 PANDEMIC AFFECTED THE DAILY LIFESTYLE AND HABITS AROUND THE WORLDWIDE. BESIDES THE IMPACT OF CORONAVIRUS ON SOCIAL LIFE AND CANCELING OF GYMS LIMITED PHYSICAL ACTIVITY AND EXERCISE. THE AIM OF THIS STUDY WAS TO ANALYSIS OF TWEET NUMBERS AND ATTITUDES RELATED WITH PHYSICAL ACTIVITY DURING THE COVID-19 PANDEMIC REGARDING THE TIMELINE OF TURKEY OUTBREAK. METHODS: TWITTER QUERY …	#N/A	DOKUZ EYLUL UNIV, FAC SPORT SCI, IZMIR, TURKEY.;	COVID-19 PANDEMIC; LOCKDOWN; PHYSICAL ACTIVITY; SENTIMENT ANALYSIS	10.30621/jbachs.869506	ARTICLE	#N/A	#N/A	SOCIAL MEDIA; STUDENTS	J. BASIC CLIN. HEALTH SCI.	ENGLISH	#N/A	#N/A	DOKUZ EYLUL UNIV INST HEALTH SCIENCES	2021	GENCOGLU, C (CORRESPONDING AUTHOR), DOKUZ EYLUL UNIV, FAC SPORT SCI, IZMIR, TURKEY.	2458-8938	JOURNAL OF BASIC AND CLINICAL HEALTH SCIENCES	0	ANALYSIS OF TWEETS RELATED WITH PHYSICAL ACTIVITY DURING COVID19 OUTBREAK	5	ISI	DOKUZ EYLUL UNIV	DOKUZ EYLUL UNIV	#N/A	SAHIN T, 2021, J BASIC CLIN HEALTH	SAHIN T, 2021, J BASIC CLIN HEALTH
BOSSELMANN V, 2021, FRONT PSYCHOL	BOSSELMANN V;AMATRIAIN-FERNANDEZ S;GRONWALD T;MURILLO-RODRIGUEZ E;MACHADO S;BUDDE H	AHMED MZ, 2020, ASIAN J PSYCHIATR, V51, DOI 10.1016/J.AJP.2020.102092;AHORSU DK, 2020, INT J MENT HEALTH AD, DOI 10.1007/S11469-020-00270-8;AMATRIAIN-FERNANDEZ S, 2020, FRONT MED-LAUSANNE, V7, DOI 10.3389/FMED.2020.00379;AMATRIAIN-FERNANDEZ S, 2020, PSYCHOL TRAUMA-US, V12, PS264, DOI 10.1037/TRA0000643;AMERICAN COLLEGE OF SPORTS MEDICINE RIEBE D., 2018, ACSMS GUIDELINES EXE;BELAIR MA, 2018, BMJ O…	BACKGROUND THE EFFECTIVENESS OF PHYSICAL ACTIVITY (PA) AS AN INTERVENTION AGAINST ANXIETY DISORDERS AND DEPRESSION IS UNDENIABLE IN CLINICAL PSYCHOLOGY. THEREFORE, THE QUESTION AROSE WHETHER THESE EFFECTS ALSO OCCUR WHEN A FEAR STIMULUS, LIKE THE COVID-19 PANDEMIC, AFFECTS OTHERWISE HEALTHY ADOLESCENTS. BOREDOM IS CLOSELY LINKED TO SYMPTOMS OF FEAR AND ANXIETY, BUT THE CONNECTION BETWEEN PA, BORE…	624206	MSH MED SCH HAMBURG, FAC HUMAN SCI, HAMBURG, GERMANY.; MSH MED SCH HAMBURG, DEPT PERFORMANCE NEUROSCI THERAPY & HLTH, FAC HLTH SCI, HAMBURG, GERMANY.; UNIV ANAHUAC MAYAB, DIV CIENCIAS SALUD, ESCUELA MED, MERIDA, MEXICO.; SALGADO OLIVEIRA UNIV, PHYS ACT SCI POSTGRAD PROGRAM, LAB PHYS ACT NEUROSCI, NITEROI, RJ, BRAZIL.; INTERCONTINENTAL NEUROSCI RES GRP, MERIDA, MEXICO.;	PHYSICAL ACTIVITY; PHYSICAL EXERCISE; BOREDOM; FEAR; ANXIETY; COVID-19; ADOLESCENTS	10.3389/fpsyg.2021.624206	ARTICLE	#N/A	#N/A	MENTAL-HEALTH; EXERCISE; ANXIETY; DEPRESSION; DISORDERS; CHILDREN; IMPACT; CARE; SARS	FRONT. PSYCHOL.	ENGLISH	34012413	#N/A	FRONTIERS MEDIA SA	2021	BOSSELMANN, V (CORRESPONDING AUTHOR), MSH MED SCH HAMBURG, FAC HUMAN SCI, HAMBURG, GERMANY.	1664-1078	FRONTIERS IN PSYCHOLOGY	1	PHYSICAL ACTIVITY BOREDOM AND FEAR OF COVID19 AMONG ADOLESCENTS IN GERMANY	12	ISI	MSH MED SCH HAMBURG;MSH MED SCH HAMBURG;UNIV ANAHUAC MAYAB;SALGADO OLIVEIRA UNIV;INTERCONTINENTAL NEUROSCI RES GRP	MSH MED SCH HAMBURG	#N/A	BOSSELMANN V, 2021, FRONT PSYCHOL	BOSSELMANN V, 2021, FRONT PSYCHOL
DE BOER WIJ, 2021, PREV MED	DE B W;MIERAU J;SCHOEMAKER J;VILUMA L;KONING R	AUDRAIN-MCGOVERN J, 2003, CANCER EPIDEM BIOMAR, V12, P1121;BEENACKERS MA, 2012, INT J BEHAV NUTR PHY, V9, DOI 10.1186/1479-5868-9-116;BRUG J, 2017, INT J BEHAV NUTR PHY, V14, DOI 10.1186/S12966-017-0609-5C, 10.1186/S12966-017-0609-5;CHEKROUD SR, 2018, LANCET PSYCHIAT, V5, P739, DOI 10.1016/S2215-0366(18)30227-X;CONSTANDT B, 2020, INT J ENV RES PUB HE, V17, DOI 10.3390/IJERPH17114144;DE BOER WIJ, …	COVID-19 AND MEASURES TO CONTAIN SPREADING THE DISEASE HAVE LED TO CHANGED PHYSICAL ACTIVITY BEHAVIOR. THIS STUDY AIMS TO INVESTIGATE THE RELATIONSHIP BETWEEN SOCIOECONOMIC STATUS (SES) AND CHANGES IN THE AMOUNT OF MODERATE TO VIGOROUS PHYSICAL ACTIVITY (MVPA) DURING THE COVID-19 CRISIS. USING THE DUTCH LIFELINES COVID-19 COHORT STUDY (N = 17,749), THE AMOUNT OF MVPA WAS MEASURED AT 15 TIME-POINT…	106823	UNIV GRONINGEN, FAC ECON & BUSINESS, NETTELBOSJE 2, NL-9747 AE GRONINGEN, NETHERLANDS.; HAN UNIV APPL SCI, SCH SPORT & EXERCISE, HEYENDAALSEWEG 141, NL-6525 AJ NIJMEGEN, NETHERLANDS.; ALETTA JACOBS SCH PUBL HLTH, POSTBUS 716, NL-9700 AS GRONINGEN, NETHERLANDS.;	PHYSICAL ACTIVITY; SOCIOECONOMIC STATUS; COVID-19; LIFESTYLE BEHAVIOR; PUBLIC HEALTH; INEQUALITY	10.1016/j.ypmed.2021.106823	ARTICLE	DUTCH MINISTRY OF HEALTH, WELFARE AND SPORT; DUTCH MINISTRY OF ECONOMIC AFFAIRSMINISTRY OF ECONOMIC AFFAIRS, NETHERLANDS; UNIVERSITY MEDICAL CENTER GRONINGEN; GRONINGEN UNIVERSITY; PROVINCE IN THE NORTH OF THE NETHERLANDS (DRENTHE); PROVINCE IN THE NORTH OF THE NETHERLANDS (FRIESLAND); PROVINCE IN THE NORTH OF THE NETHERLANDS (GRONINGEN); DUTCH KNOWLEDGE CENTRE FOR SPORTS AND EXERCISE; ZONMW GRAN…	THE LIFELINES INITIATIVE HAS BEEN MADE POSSIBLE BY SUBSIDY FROM THE DUTCH MINISTRY OF HEALTH, WELFARE AND SPORT, THE DUTCH MINISTRY OF ECONOMIC AFFAIRS, THE UNIVERSITY MEDICAL CENTER GRONINGEN, GRONINGEN UNIVERSITY AND THE PROVINCES IN THE NORTH OF THE NETHERLANDS (DRENTHE, FRIESLAND, GRONINGEN). FUNDING FOR ACCESS TO THE LIFELINES COVID-19 COHORT STUDY FOR THIS PROJECT WAS PROVIDED BY THE DUTCH …	PARTICIPATION; ACCESS; HEALTH; SPORT	PREV. MED.	ENGLISH	34624391	#N/A	ACADEMIC PRESS INC ELSEVIER SCIENCE	2021	DE BOER, WIJ (CORRESPONDING AUTHOR), UNIV GRONINGEN, FAC ECON & BUSINESS, NETTELBOSJE 2, NL-9747 AE GRONINGEN, NETHERLANDS.; DE BOER, WIJ (CORRESPONDING AUTHOR), HAN UNIV APPL SCI, SCH SPORT & EXERCISE, HEYENDAALSEWEG 141, NL-6525 AJ NIJMEGEN, NETHERLANDS.	0091-7435	PREVENTIVE MEDICINE	1	THE IMPACT OF THE COVID19 CRISIS ON SOCIOECONOMIC DIFFERENCES IN PHYSICAL ACTIVITY BEHAVIOR EVIDENCE FROM THE LIFELINES COVID19 COHORT STUDY	153	ISI	UNIV GRONINGEN;HAN UNIV APPL SCI;ALETTA JACOBS SCH PUBL HLTH	UNIV GRONINGEN;HAN UNIV APPL SCI	#N/A	DE BOER WIJ, 2021, PREV MED	DE BOER WIJ, 2021, PREV MED
LEE PMY, 2021, BMC PUBLIC HEALTH	LEE P;HUANG B;LIAO G;CHAN C;TAI L;TSANG C;LEUNG C;KWAN M;TSE L	ACTIVINSIGHTS, 2019, GENEACTIV INSTRUCTIO;AINSWORTH BE, 2011, MED SCI SPORT EXER, V43, P1575, DOI 10.1249/MSS.0B013E31821ECE12;AINSWORTH BE, 2000, MED SCI SPORT EXER, V32, PS498, DOI 10.1097/00005768-200009001-00009;AZEVEDO MR, 2007, INT J PUBLIC HEALTH, V52, P8, DOI 10.1007/S00038-006-5062-1;AZEVEDO RB, 2021, J HUM HYPERTENS, V35, P4, DOI 10.1038/S41371-020-0387-4;BOOTH FW, 2012, COMPR PHYSIOL, …	BACKGROUNDTHIS STUDY AIMS TO DETERMINE THE CHANGES IN PHYSICAL ACTIVITY AND ACTIGRAPHY-MEASURED REST-ACTIVITY CIRCADIAN RHYTHM AMONG HONG KONG COMMUNITY AGED POPULATION BEFORE AND DURING THE OUTBREAK OF COVID-19.METHODSTHIS IS A THREE REPEATED MEASURE POPULATION-BASED CROSS-SECTIONAL STUDY. WE RECRUITED COMMUNITY OLDER MEN AGED >60YEARS IN THREE PERIODS OF THE COVID-19 OUTBREAK IN HONG KONG, I.E.…	836	CHINESE UNIV HONG KONG, JC SCH PUBL HLTH & PRIMARY CARE, HONG KONG, PEOPLES R CHINA.; PNEUMOCONIOSIS CLIN, DEPT HLTH, HONG KONG, PEOPLES R CHINA.; PNEUMOCONIOSIS MUTUAL AID ASSOC, HONG KONG, PEOPLES R CHINA.; CHINESE UNIV HONG KONG, STANLEY HO CTR EMERGING INFECT DIS, HONG KONG, PEOPLES R CHINA.; CHINESE UNIV HONG KONG, DEPT GEOG & RESOURCE MANAGEMENT, HONG KONG, PEOPLES R CHINA.; CHINESE UNIV HO…	COVID-19; PHYSICAL ACTIVITY; CIRCADIAN RHYTHM	10.1186/s12889-021-10890-x	ARTICLE	PNEUMOCONIOSIS COMPENSATION FUND BOARD OF THE HONG KONG SPECIAL ADMINISTRATIVE REGION, CHINA	THE WORK DESCRIBED IN THIS PAPER WAS SUBSTANTIALLY SUPPORTED BY A GRANT FROM THE PNEUMOCONIOSIS COMPENSATION FUND BOARD OF THE HONG KONG SPECIAL ADMINISTRATIVE REGION, CHINA. THE FUNDING SOURCE HAD NO ROLE IN THE STUDY DESIGN, DATA COLLECTION, DATA ANALYSIS, DECISION TO PUBLISH, PREPARATION OF THE MANUSCRIPT, OR INTERPRETATION OF THE FINDINGS.	SEDENTARY BEHAVIOR; EXERCISE; RISK; ASSOCIATION; LOCKDOWN; HEALTH; LEVEL	BMC PUBLIC HEALTH	ENGLISH	33933046	#N/A	BMC	2021	TSE, LA (CORRESPONDING AUTHOR), CHINESE UNIV HONG KONG, JC SCH PUBL HLTH & PRIMARY CARE, HONG KONG, PEOPLES R CHINA.	#N/A	BMC PUBLIC HEALTH	1	CHANGES IN PHYSICAL ACTIVITY AND RESTACTIVITY CIRCADIAN RHYTHM AMONG HONG KONG COMMUNITY AGED POPULATION BEFORE AND DURING COVID19	21	ISI	CHINESE UNIV HONG KONG;PNEUMOCONIOSIS CLIN;PNEUMOCONIOSIS MUTUAL AID ASSOC;CHINESE UNIV HONG KONG;CHINESE UNIV HONG KONG;CHINESE UNIV HONG KONG	CHINESE UNIV HONG KONG	#N/A	LEE PMY, 2021, BMC PUBLIC HEALTH	LEE PMY, 2021, BMC PUBLIC HEALTH
ROBINSON E, 2021, APPETITE	ROBINSON E;BOYLAND E;CHISHOLM A;HARROLD J;MALONEY N;MARTY L;MEAD B;NOONAN R;HARDMAN C	BENSIMHON DR, 2006, AM HEART J, V151, P598, DOI 10.1016/J.AHJ.2005.03.005;BHASKARAN K, 2018, LANCET DIABETES ENDO, V6, P944, DOI 10.1016/S2213-8587(18)30288-2, 10.1016/S2213-8587(18)30288-2;BHUTANI S, 2020, OBESITY, V28, P1576, DOI 10.1002/OBY.22904;BROOKS SK, 2020, LANCET, V395, P912, DOI 10.1016/S0140-6736(20)30460-8, 10.1016/S0140-6736(20)30460-8.;DALY M., 2020, PSYCHOL MED, P1, DOI 10.1017/S0…	EATING, PHYSICAL ACTIVITY AND OTHER WEIGHT-RELATED LIFESTYLE BEHAVIORS MAY HAVE BEEN IMPACTED BY THE COVID-19 CRISIS AND PEOPLE WITH OBESITY MAY BE DISPROPORTIONATELY AFFECTED. WE EXAMINED WEIGHT-RELATED BEHAVIORS AND WEIGHT MANAGEMENT BARRIERS AMONG UK ADULTS DURING THE COVID-19 SOCIAL LOCKDOWN. DURING APRIL-MAY OF THE 2020 COVID-19 SOCIAL LOCKDOWN, UK ADULTS (N = 2002) COMPLETED AN ONLINE SURVE…	104853	UNIV LIVERPOOL, DEPT PSYCHOL, ELEANOR RATHBONE BLDG BEDFORD ST SOUTH, LIVERPOOL L69 7ZA, MERSEYSIDE, ENGLAND.;	COVID-19; PHYSICAL ACTIVITY; EATING BEHAVIOR; OBESITY; WEIGHT MANAGEMENT	10.1016/j.appet.2020.104853	ARTICLE	#N/A	#N/A	#N/A	APPETITE	ENGLISH	33038479	#N/A	ACADEMIC PRESS LTD- ELSEVIER SCIENCE LTD	2021	ROBINSON, E (CORRESPONDING AUTHOR), UNIV LIVERPOOL, DEPT PSYCHOL, ELEANOR RATHBONE BLDG BEDFORD ST SOUTH, LIVERPOOL L69 7ZA, MERSEYSIDE, ENGLAND.	0195-6663	APPETITE	141	OBESITY EATING BEHAVIOR AND PHYSICAL ACTIVITY DURING COVID19 LOCKDOWN A STUDY OF UK ADULTS	156	ISI	UNIV LIVERPOOL	UNIV LIVERPOOL	#N/A	ROBINSON E, 2021, APPETITE	ROBINSON E, 2021, APPETITE
WHITAKER KM, 2021, MIDWIFERY	WHITAKER K;HUNG P;ALBERG A;HAIR N;LIU J	AMMAR A, 2020, NUTRIENTS, V12, DOI 10.3390/NU12061583;ASGHARI A, 2012, ARCH IRAN MED, V15, P95, DOI 012152/AIM.0010;BEAUDREAU SA, 2012, SLEEP MED, V13, P36, DOI 10.1016/J.SLEEP.2011.04.005;BIVIA-ROIG G, 2020, INT J ENV RES PUB HE, V17, DOI 10.3390/IJERPH17165933;BORODULIN KATJA, 2009, BMC WOMENS HEALTH, V9, P32, DOI 10.1186/1472-6874-9-32;CENTERS FOR DISEASE CONTROL AND PREVENTION (CDC), 2019, 20…	PURPOSE: TO EXAMINE CHANGES IN LIFESTYLE BEHAVIORS EARLY IN THE COVID-19 PANDEMIC AMONG PREGNANT WOMEN. MATERIALS AND METHODS: A CROSS-SECTIONAL INTERNET-BASED SURVEY WAS COMPLETED BY 706 PREGNANT WOMEN (MEAN AGE 29.6 YEARS 3.2) RESIDING IN THE UNITED STATES IN MAY 2020 TO ASSESS SELF-REPORTED CHANGES IN DIET, PHYSICAL ACTIVITY, AND SLEEP DURING THE COVID-19 PANDEMIC. LOGISTIC REGRESSION ANALYSES…	#N/A	UNIV IOWA, DEPT HLTH & HUMAN PHYSIOL, IOWA CITY, IA USA.; UNIV IOWA, DEPT EPIDEMIOL, IOWA CITY, IA USA.; UNIV SOUTH CAROLINA, ARNOLD SCH PUBL HLTH, DEPT HLTH SERV POLICY & MANAGEMENT, COLUMBIA, SC 29208 USA.; UNIV SOUTH CAROLINA, ARNOLD SCH PUBL HLTH, DEPT EPIDEMIOL & BIOSTAT, COLUMBIA, SC 29208 USA.;	COVID-19; PREGNANCY; DIET; PHYSICAL ACTIVITY; SLEEP	10.1016/j.midw.2021.102929	ARTICLE	COVID-19 RESEARCH INITIATIVE GRANT FROM THE OFFICE OF THE VICE PRESIDENT FOR RESEARCH AT THE UNIVERSITY OF SOUTH CAROLINA	THIS WORK IS PARTIALLY SUPPORTED BY A COVID-19 RESEARCH INITIATIVE GRANT FROM THE OFFICE OF THE VICE PRESIDENT FOR RESEARCH AT THE UNIVERSITY OF SOUTH CAROLINA.	SLEEP QUALITY; PHYSICAL-ACTIVITY	MIDWIFERY	ENGLISH	33508485	#N/A	ELSEVIER SCI LTD	2021	WHITAKER, KM (CORRESPONDING AUTHOR), E116 FIELD HOUSE, IOWA CITY, IA 52242 USA.	0266-6138	MIDWIFERY	4	VARIATIONS IN HEALTH BEHAVIORS AMONG PREGNANT WOMEN DURING THE COVID19 PANDEMIC	95	ISI	UNIV IOWA;UNIV IOWA;UNIV SOUTH CAROLINA;UNIV SOUTH CAROLINA	KM (CORRESPONDING AUTHOR)	#N/A	WHITAKER KM, 2021, MIDWIFERY	WHITAKER KM, 2021, MIDWIFERY
GURGEL ARB, 2021, FRONT PHYSIOL	GURGEL A;MINGRONI-NETTO P;FARAH J;DE B C;LEVIN A;BRUM P	CAMPBELL KL, 2019, MED SCI SPORT EXER, V51, P2375, DOI 10.1249/MSS.0000000000002116;CHEVILLE A, 2001, CANCER-AM CANCER SOC, V92, P1039, DOI 10.1002/1097-0142(20010815)92:4+<1039::AID-CNCR1417>3.0.CO;2-L;DAI MY, 2020, CANCER DISCOV, V10, P783, DOI 10.1158/2159-8290.CD-20-0422;DAMIOT A, 2020, GERONTOLOGY, V66, P431, DOI 10.1159/000509216;EKELUND U, 2016, LANCET, V388, P1302, DOI 10.1016/S0140-6736(…	BACKGROUND: INCREASED EXERCISE AND PHYSICAL ACTIVITY LEVELS ARE RECOMMENDED THROUGHOUT CANCER THERAPY AND SURVIVORSHIP. NONETHELESS, THE COVID-19 PANDEMIC AND CONSEQUENT SOCIAL DISTANCING ARE LIKELY TO CAUSE A DECLINE IN PHYSICAL ACTIVITY. OBJECTIVE: TO EVALUATE THE LEVEL OF UNSUPERVISED PHYSICAL ACTIVITY OF BREAST CANCER SURVIVORS DURING THE COVID-19 PANDEMIC, AND THE FACTORS ASSOCIATED WITH DIF…	624169	UNIV SAO PAULO, SCH PHYS EDUC & SPORT, SAO PAULO, BRAZIL.; UNIV SAO PAULO CEPEUSP, CTR PRAT ESPORT, SAO PAULO, BRAZIL.; UNIV SAO PAULO, FAC MED, ICESP, INST CANC ESTADO SAO PAULO, SAO PAULO, BRAZIL.; UNIV SAO PAULO, FAC MED, DEPT INFECT DIS, SAO PAULO, BRAZIL.; UNIV SAO PAULO, FAC MED, LIM49, SAO PAULO, BRAZIL.;	PHYSICAL ACTIVITY; COVID-19; BREAST NEOPLASMS; SURVIVORSHIP; PANDEMIC (COVID-19)	10.3389/fphys.2021.624169	ARTICLE	#N/A	#N/A	QUESTIONNAIRE	FRONT. PHYSIOL.	ENGLISH	33613314	#N/A	FRONTIERS MEDIA SA	2021	BRUM, PC (CORRESPONDING AUTHOR), UNIV SAO PAULO, SCH PHYS EDUC & SPORT, SAO PAULO, BRAZIL.	#N/A	FRONTIERS IN PHYSIOLOGY	4	DETERMINANTS OF HEALTH AND PHYSICAL ACTIVITY LEVELS AMONG BREAST CANCER SURVIVORS DURING THE COVID19 PANDEMIC A CROSSSECTIONAL STUDY	12	ISI	UNIV SAO PAULO;UNIV SAO PAULO CEPEUSP;UNIV SAO PAULO;UNIV SAO PAULO;UNIV SAO PAULO	UNIV SAO PAULO	#N/A	GURGEL ARB, 2021, FRONT PHYSIOL	GURGEL ARB, 2021, FRONT PHYSIOL
NATHAN A, 2021, INT J ENV RES PUB HE	NATHAN A;GEORGE P;NG M;WENDEN E;BAI P;PHIRI Z;CHRISTIAN H	ABS, 2018, 32180 REGIONAL POPUL;ABS, 2007, 291402006 CENSUS POP;ABS, 2017, 29000 CENSUS POPULAT;ACTIVE HEALTHY KIDS AUSTRALIA, 2018, 2018 ACTIVE HLTH KID;AUSTRALIAN GOVERNMENT DEPARTMENT OF HEALTH, 2017, AUSTR 24 HOUR MOVEME;AUSTRALIAN GOVERNMENT DEPARTMENT OF SOCIAL SERVICES, GROWING AUSTR LONGIT;BARNETT LM, 2009, J ADOLESCENT HEALTH, V44, P252, DOI 10.1016/J.JADOHEALTH.2008.07.004;BRONIKOWSKI M…	PHYSICAL ACTIVITY IS ESSENTIAL FOR CHILDREN'S HEALTHY DEVELOPMENT, YET COVID-19 PHYSICAL DISTANCING RESTRICTIONS SUCH AS SCHOOL CLOSURES AND STAYING AT HOME, PLAYGROUND CLOSURES, AND THE CANCELLING OF ORGANISED COMMUNITY SPORT HAVE DRAMATICALLY ALTERED CHILDREN'S OPPORTUNITIES TO BE PHYSICALLY ACTIVE. THIS STUDY DESCRIBES CHANGES IN LEVELS OF PHYSICAL ACTIVITY AND SCREEN TIME FROM FEBRUARY 2020 (…	2583	TELETHON KIDS INST, NEDLANDS, WA 6009, AUSTRALIA.; UNIV WESTERN AUSTRALIA, SCH POPULAT & GLOBAL HLTH, CRAWLEY, WA 6009, AUSTRALIA.;	COVID-19; PANDEMIC; PHYSICAL DISTANCING; CHILDREN; PHYSICAL ACTIVITY; SCREEN TIME	10.3390/ijerph18052583	ARTICLE	AUSTRALIAN HEART FOUNDATION [102549]; AUSTRALIAN GOVERNMENTAUSTRALIAN GOVERNMENTCGIAR	THIS RESEARCH RECEIVED NO EXTERNAL PROJECT FUNDING. H.C. IS SUPPORTED BY AUSTRALIAN HEART FOUNDATION FUTURE LEADER FELLOWSHIP (#102549). E.W. AND P.B ARE SUPPORTED BY AUSTRALIAN GOVERNMENT RESEARCH TRAINING PROGRAM (RTP) FEES OFFSET SCHOLARSHIPS.	SEDENTARY BEHAVIOR; HEALTH; RELIABILITY; ADOLESCENTS; CHILDHOOD	INT. J. ENVIRON. RES. PUBLIC HEALTH	ENGLISH	33807520	#N/A	MDPI	2021	NATHAN, A (CORRESPONDING AUTHOR), TELETHON KIDS INST, NEDLANDS, WA 6009, AUSTRALIA.	#N/A	INTERNATIONAL JOURNAL OF ENVIRONMENTAL RESEARCH AND PUBLIC HEALTH	7	IMPACT OF COVID19 RESTRICTIONS ON WESTERN AUSTRALIAN CHILDRENS PHYSICAL ACTIVITY AND SCREEN TIME	18	ISI	TELETHON KIDS INST;UNIV WESTERN AUSTRALIA	TELETHON KIDS INST	#N/A	NATHAN A, 2021, INT J ENV RES PUB HE	NATHAN A, 2021, INT J ENV RES PUB HE
QURAISHI KG, 2021, PAK J MED HEALTH SCI	QURAISHI K;RAZA M;WARIS S;TANVEER F;AHMAD A	AINSWORTH BE, 2000, MED SCI SPORT EXER, V32, PS498, DOI 10.1097/00005768-200009001-00009;ALI SA, 2020, J INFECT PUBLIC HEAL, V13, P644, DOI 10.1016/J.JIPH.2019.02.033, 10.1016/J.JIPH.2020.02.033;BARKLEY JACOB E, 2020, INT J EXERC SCI, V13, P1326;BAUMAN A E, 2004, J SCI MED SPORT, V7, P6, DOI 10.1016/S1440-2440(04)80273-1;BERTRAND L, 2021, APPL PHYSIOL NUTR ME, V46, P265, DOI 10.1139/APNM-2020-099…	BACKGROUND: COVID-19 PANDEMIC HAS BECOME A FOREMOST HEALTH CONCERN, MANY COUNTRIES HAVE ORDERED LOCKDOWN TO STOP THE SPREAD OF COVID-19 DUE TO WHICH MANY UNIVERSITIES ARE CLOSED AND STUDENTS ARE TAKING LECTURES ONLINE, PAKISTAN IS ALSO ONE OF THE COUNTRIES IN WHICH LOCKDOWN WAS IMPOSED, THE AIM OF THIS STUDY IS TO EXAMINE THE LEVEL OF PHYSICAL ACTIVITY AND LIFESTYLE OF MEDICAL STUDENTS FROM UNIVE…	#N/A	UNIV LAHORE, UNIV INST PHYS THERAPY, LAHORE, PAKISTAN.; UNIV MANAGEMENT & TECHNOL, SIALKOT CAMPUS, SIALKOT, PAKISTAN.; UNIV LAHORE, FAC ALLIED HLTH SCI, LAHORE, PAKISTAN.;	COVID-19; LOCKDOWN; MEDICAL STUDENTS; PHYSICAL ACTIVITY	10.53350/pjmhs211592175	ARTICLE	#N/A	#N/A	#N/A	PAK. J. MED. HEALTH SCI.	ENGLISH	#N/A	#N/A	LAHORE MEDICAL RESEARCH CENTER LLP	2021	WARIS, S (CORRESPONDING AUTHOR), UNIV MANAGEMENT & TECHNOL, SIALKOT CAMPUS, SIALKOT, PAKISTAN.	1996-7195	PAKISTAN JOURNAL OF MEDICAL & HEALTH SCIENCES	0	EFFECT OF COVID19 LOCKDOWN ON THE PHYSICAL ACTIVITY AND LIFESTYLE OF MEDICAL STUDENTS OF UNIVERSITY OF LAHORE	15	ISI	UNIV LAHORE;UNIV MANAGEMENT AND TECHNOL;UNIV LAHORE	UNIV MANAGEMENT AND TECHNOL	#N/A	QURAISHI KG, 2021, PAK J MED HEALTH SCI	QURAISHI KG, 2021, PAK J MED HEALTH SCI
WILCZYNSKA D, 2021, HEALTH PSYCHOL REP	WILCZYNSKA D;LI J;YANG Y;FAN H;LIU T;LIPOWSKI M	ANGOSTO S, 2020, INT J ENV RES PUB HE, V17, DOI 10.3390/IJERPH17207398;ANONYMOUS, 2019, LANCET PUBLIC HEALTH, V4, PE360, DOI 10.1016/S2468-2667(19)30135-5;CONSTANDT B, 2020, INT J ENV RES PUB HE, V17, DOI 10.3390/IJERPH17114144;DIJKSTRA TK, 2015, MIS QUART, V39, P297, DOI 10.25300/MISQ/2015/39.2.02;GARCIA-TASCON M, 2020, INT J ENV RES PUB HE, V17, DOI 10.3390/IJERPH17196961;HICKEY M.E., 2017, MOD…	BACKGROUND COVID-19 HAS BROUGHT PEOPLE MANY NEGATIVE EMOTIONS, SUCH AS FEAR AND ANXIETY ABOUT THE EPIDEMIC. HOWEVER, WHEN PEOPLE IN DIFFERENT COUNTRIES FACE THE COVID-19 EPIDEMIC, THE IMPACT IS ALSO DIFFERENT DUE TO DIFFERENT CULTURAL AND SPORTS HABITS. THEREFORE, THIS STUDY COMPARES CHINA AND POLAND'S SPORTS MOTIVATIONS IN THE FACE OF COVID-19 ANXIETY TO FIND OUT THE CULTURAL DIFFERENCES BEHIND …	#N/A	GDANSK UNIV PHYS EDUC & SPORT, GDANSK, POLAND.; BEIJING SPORT UNIV, BEIJING, PEOPLES R CHINA.; ZHENGZHOU UNIV, ZHENGZHOU, PEOPLES R CHINA.;	COVID-19 ANXIETY; MOTIVES FOR PHYSICAL ACTIVITY; NATIONALITY	10.5114/hpr.2021.105007	ARTICLE	#N/A	#N/A	HEALTH	HEALTH PSYCHOL. REP.	ENGLISH	#N/A	#N/A	TERMEDIA PUBLISHING HOUSE LTD	2021	LIPOWSKI, M (CORRESPONDING AUTHOR), GDANSK UNIV PHYS EDUC & SPORT, DEPT PSYCHOL, 1 KAZIMIERZA GORSKIEGO ST, PL-80336 GDANSK, POLAND.	2353-4184	HEALTH PSYCHOLOGY REPORT	3	FEAR OF COVID19 CHANGES THE MOTIVATION FOR PHYSICAL ACTIVITY PARTICIPATION POLISHCHINESE COMPARISONS	9	ISI	GDANSK UNIV PHYS EDUC AND SPORT;BEIJING SPORT UNIV;ZHENGZHOU UNIV	GDANSK UNIV PHYS EDUC AND SPORT	#N/A	WILCZYNSKA D, 2021, HEALTH PSYCHOL REP	WILCZYNSKA D, 2021, HEALTH PSYCHOL REP
SANG XH, 2021, FRONT PSYCHOL	SANG X;MENHAS R;SAQIB Z;MAHMOOD S;WENG Y;KHURSHID S;IQBAL W;SHAHZAD B	ABBAS J, 2019, SUSTAINABILITY-BASEL, V11, DOI 10.3390/SU11123434;ALNAJJAR NS, 2016, E MEDITERR HEALTH J, V22, P817, DOI 10.26719/2016.22.11.817;AMAN J, 2019, SUSTAINABILITY-BASEL, V11, DOI DOI 10.3390/SU11113039;ANNA F.L., 2020, TRAVEL BAN GOES EFFE;ANONYMOUS, 2018, INFORM RESOURCES MAN;BAO YP, 2020, LANCET, V395, PE37, DOI 10.1016/S0140-6736(20)30309-3;BENTLAGE E, 2020, INT J ENV RES PUB HE, V17…	BACKGROUND COVID-19 BREAK OUT HAS CREATED PANIC AND FEAR IN SOCIETY. A STRICT KIND OF LOCKDOWN WAS IMPOSED IN WUHAN, HUBEI PROVINCE OF CHINA. DURING HOME CONFINEMENT DUE TO LOCKDOWN, PEOPLE FACE MULTIDIMENSIONAL ISSUES. THE PRESENT STUDY EXPLORED THE PSYCHOLOGICAL IMPACTS OF COVID-19 HOME CONFINEMENT DURING THE LOCKDOWN PERIOD AND WUHAN'S RESIDENTS' ATTITUDE TOWARD PHYSICAL ACTIVITY. METHODS A CR…	614770	SOOCHOW UNIV, SCH PHYS EDUC & SPORTS, SUZHOU, PEOPLES R CHINA.; SOOCHOW UNIV, SCH PHYS EDUC & SPORTS, RES CTR SPORTS SOCIAL SCI, SUZHOU, PEOPLES R CHINA.; SHENZHEN UNIV, COLL MANAGEMENT, SHENZHEN, PEOPLES R CHINA.; HAZARA UNIV, DEPT ZOOL, MANSEHRA, PAKISTAN.; NEIJIANG NORMAL UNIV, SCH EDUC & SCI, NEIJIANG, PEOPLES R CHINA.; SOOCHOW UNIV, SCH ENERGY, SUZHOU, PEOPLES R CHINA.;	COVID-19; PSYCHOLOGICAL IMPACT; LOCKDOWN; PHYSICAL ACTIVITY; CHINA	10.3389/fpsyg.2020.614770	ARTICLE	#N/A	#N/A	SEDENTARY BEHAVIOR; SOCIAL-ISOLATION; HEALTH-CARE; INTERVENTIONS; RESPONSES; DISEASE	FRONT. PSYCHOL.	ENGLISH	33519638	#N/A	FRONTIERS MEDIA SA	2021	MENHAS, R (CORRESPONDING AUTHOR), SOOCHOW UNIV, SCH PHYS EDUC & SPORTS, RES CTR SPORTS SOCIAL SCI, SUZHOU, PEOPLES R CHINA.	1664-1078	FRONTIERS IN PSYCHOLOGY	7	THE PSYCHOLOGICAL IMPACTS OF COVID19 HOME CONFINEMENT AND PHYSICAL ACTIVITY A STRUCTURAL EQUATION MODEL ANALYSIS	11	ISI	SOOCHOW UNIV;SOOCHOW UNIV;SHENZHEN UNIV;HAZARA UNIV;NEIJIANG NORMAL UNIV;SOOCHOW UNIV	SOOCHOW UNIV	#N/A	SANG XH, 2021, FRONT PSYCHOL	SANG XH, 2021, FRONT PSYCHOL
AMINI H, 2020, HELIYON	AMINI H;ISANEJAD A;CHAMANI N;MOVAHEDI-FARD F;SALIMI F;MOEZI M;HABIBI S	CRAIG CL, 2003, MED SCI SPORT EXER, V35, P1381, DOI 10.1249/01.MSS.0000078924.61453.FB;CUI J, 2019, NAT REV MICROBIOL, V17, P181, DOI 10.1038/S41579-018-0118-9;DE ARAUJO AL, 2015, AGE, V37, DOI 10.1007/S11357-015-9843-4;DURIGON TS, 2018, J INNATE IMMUN, V10, P279, DOI 10.1159/000488953;GIUSTINO V, 2020, SUSTAINABILITY BASEL, V0012, DOI DOI 10.3390/SU12114356;GUTHOLD R, 2018, LANCET GLOB HEALTH, V…	COVID-19 PANDEMIC AND RESTRICTIVE PUBLIC HEALTH MEASURES DUE TO IT CAN HAVE MANY EFFECTS ON PHYSICAL ACTIVITY. OUR STUDY AIMED TO COMPARE THE LEVELS OF PHYSICAL ACTIVITY LEVELS (EXPRESSED AS MET-MINUTE/WEEK), AMONG QOM CITY (IRAN) ADULTS IN PRE AND DURING THE COVID-19 PANDEMIC (JANUARY 2020 AND 20 TO 29 MAY 2020, RESPECTIVELY). 670 ADULTS WERE INCLUDED IN THIS STUDY AND GROUPED BASED ON AGE AND G…	E05411	TOLOU E MEHR NONPROFIT INST HIGHER EDUC, DEPT PHYS EDUC & SPORT SCI, QOM, IRAN.; SHAHED UNIV, FAC HUMANITIES, DEPT PHYS EDUC & SPORT SCI, TEHRAN, IRAN.; ISLAMIC AZAD UNIV, DEPT EXERCISE PHYSIOL, CENT TEHRAN BRANCH, TEHRAN, IRAN.; ISLAMIC AZAD UNIV, PHYS EDUC FAC, KHORASGAN BRANCH, ESFAHAN, IRAN.;	INFECTIOUS DISEASE; OCCUPATIONAL HEALTH; PHYSICAL ACTIVITY; PHYSIOLOGY; PUBLIC HEALTH; QUALITY OF LIFE; COVID-19; LIFESTYLE	10.1016/j.heliyon.2020.e05411	ARTICLE	#N/A	#N/A	ACTIVITY QUESTIONNAIRE	HELIYON	ENGLISH	33163638	#N/A	ELSEVIER SCI LTD	2020	AMINI, H (CORRESPONDING AUTHOR), TOLOU E MEHR NONPROFIT INST HIGHER EDUC, DEPT PHYS EDUC & SPORT SCI, QOM, IRAN.	#N/A	HELIYON	5	PHYSICAL ACTIVITY DURING COVID19 PANDEMIC IN THE IRANIAN POPULATION A BRIEF REPORT	6	ISI	TOLOU E MEHR NONPROFIT INST HIGHER EDUC;SHAHED UNIV;ISLAMIC AZAD UNIV;ISLAMIC AZAD UNIV	TOLOU E MEHR NONPROFIT INST HIGHER EDUC	#N/A	AMINI H, 2020, HELIYON	AMINI H, 2020, HELIYON
SASSONE B, 2020, J CARDIOPULM REHABIL	SASSONE B;MANDINI S;GRAZZI G;MAZZONI G;MYERS J;PASANISI G	ALSWYAN AH, 2018, J CARDIOPULM REHABIL, V38, P70, DOI 10.1097/HCR.0000000000000289;BERRY R, 2020, J CARDIOPULM REHABIL, V40, P245, DOI 10.1097/HCR.0000000000000504;DOUGHERTY CM, 2020, J CARDIOPULM REHABIL, V40, P94, DOI 10.1097/HCR.0000000000000444;EVIDATION HEALTH INC., COVID 19 PULS DEL RE;KAKANIS MW, 2010, EXERC IMMUNOL REV, V16, P119;KAMINSKY LA, 2016, J CARDIOPULM REHABIL, V36, P217, DOI 10.…	PURPOSE: THE CORONAVIRUS DISEASE-2019 (COVID-19) PANDEMIC HAS BEEN SPREADING RAPIDLY WORLDWIDE SINCE LATE JANUARY 2020. THE STRICT LOCKDOWN STRATEGY PROMPTED BY THE ITALIAN GOVERNMENT, TO HAMPER SEVERE ACUTE RESPIRATORY SYNDROME CORONAVIRUS 2 (SARS-COV2) SPREADING, HAS REDUCED THE POSSIBILITY OF PERFORMING EITHER OUTDOOR OR GYM PHYSICAL ACTIVITY (PA). THIS STUDY INVESTIGATED AND QUANTIFIED THE RE…	#N/A	UNIV FERRARA, DEPT MORPHOL SURG & EXPT MED, FERRARA, ITALY.; AUSL FERRARA, DIV CARDIOL, DEPT EMERGENCY, FERRARA, ITALY.; UNIV FENARA, CTR EXERCISE SCI & SPORT, FERRARA, ITALY.; AUSL FERRARA, PUBL HLTH DEPT, FERRARA, ITALY.; VA PALO ALTO, DIV CARDIOL, PALO ALTO, CA USA.; STANFORD UNIV, SCH MED, STANFORD, CA USA.;	CARDIOVERTER-DEFIBRILLATORS; COVID-19; PHYSICAL ACTIVITY	10.1097/HCR.0000000000000539	ARTICLE	RRD VA [IK6 RX002477] FUNDING SOURCE: MEDLINE	#N/A	CARDIAC REHABILITATION; EXERCISE	J. CARDIOPULM. REHABIL. PREV.	ENGLISH	32804796	#N/A	LIPPINCOTT WILLIAMS & WILKINS	2020	PASANISI, G (CORRESPONDING AUTHOR), DELTA HOSP, DIV CARDIOL, VIA VALLE OPPIO, I-4023 FERRARA, ITALY.	1932-7501	JOURNAL OF CARDIOPULMONARY REHABILITATION AND PREVENTION	16	IMPACT OF COVID19 PANDEMIC ON PHYSICAL ACTIVITY IN PATIENTS WITH IMPLANTABLE CARDIOVERTERDEFIBRILLATORS	40	ISI	UNIV FERRARA;UNIV FENARA;STANFORD UNIV	DELTA HOSP	#N/A	SASSONE B, 2020, J CARDIOPULM REHABIL	SASSONE B, 2020, J CARDIOPULM REHABIL
TALAPKO J, 2021, HEALTHCARE-BASEL	TALAPKO J;PERIC I;VULIC P;PUSTIJANAC E;JUKIC M;BEKIC S;MESTROVIC T;SKRLEC I	AMIREAULT S, 2015, PERCEPT MOTOR SKILL, V120, P604, DOI 10.2466/03.27.PMS.120V19X7;AMMAR A, 2020, NUTRIENTS, V12, DOI 10.3390/NU12061583;ARMSTRONG-MENSAH E, 2020, FRONT PUBLIC HEALTH, V8, DOI 10.3389/FPUBH.2020.576227;ATKINSON SR, 2020, PLOS ONE, V15, DOI 10.1371/JOURNAL.PONE.0237008;AUCEJO EM, 2020, J PUBLIC ECON, V191, DOI 10.1016/J.JPUBECO.2020.104271;BELL SL, 2019, INT J BEHAV NUTR PHY, V16, …	THE CORONAVIRUS DISEASE 2019 (COVID-19) PANDEMIC LED TO INCREASED NEGATIVE EMOTIONAL STATES AMONG STUDENTS. PHYSICAL ACTIVITY IS KNOWN TO HAVE POSITIVE IMPACTS ON MENTAL HEALTH AND WELL-BEING. HOWEVER, DUE TO THE CLOSURE OF GYMS AND OTHER RECREATIONAL FACILITIES AS A RESTRICTIVE MEASURE, STUDENTS' PHYSICAL ACTIVITY LEVELS MAY DECREASE. THIS CROSS-SECTIONAL STUDY AIMED TO DETERMINE THE PREVALENCE …	801	JOSIP JURAJ STROSSMAYER UNIV OSIJEK, FAC DENT MED & HLTH, HR-31000 OSIJEK, CROATIA.; JURAJ DOBRILA UNIV PULA, FAC NAT SCI, HR-52100 PULA, CROATIA.; JOSIP JURAJ STROSSMAYER UNIV OSIJEK, FAC MED, JOSIPA HUTTLERA 4, HR-31000 OSIJEK, CROATIA.; GEN HOSP VUKOVAR, ZUPANIJSKA 35, HR-32000 VUKOVAR, CROATIA.; FAMILY MED PRACTICE, HR-31000 OSIJEK, CROATIA.; UNIV CTR VARAZDIN, HR-42000 VARAZHDIN, CROATIA.;	ANXIETY; COVID-19; DEPRESSION; PHYSICAL ACTIVITY; STRESS; STUDENTS	10.3390/healthcare9070801	ARTICLE	#N/A	#N/A	STRESS SCALES DASS-21; DEPRESSION; FITNESS; EXERCISE; ORGANIZATION; GUIDANCE; VALIDITY; VERSION; ADULTS	HEALTHCARE	ENGLISH	34202384	#N/A	MDPI	2021	SKRLEC, I (CORRESPONDING AUTHOR), JOSIP JURAJ STROSSMAYER UNIV OSIJEK, FAC DENT MED & HLTH, HR-31000 OSIJEK, CROATIA.	#N/A	HEALTHCARE	1	MENTAL HEALTH AND PHYSICAL ACTIVITY IN HEALTHRELATED UNIVERSITY STUDENTS DURING THE COVID19 PANDEMIC	9	ISI	JOSIP JURAJ STROSSMAYER UNIV OSIJEK;JURAJ DOBRILA UNIV PULA;JOSIP JURAJ STROSSMAYER UNIV OSIJEK;GEN HOSP VUKOVAR;UNIV CTR VARAZDIN	JOSIP JURAJ STROSSMAYER UNIV OSIJEK	#N/A	TALAPKO J, 2021, HEALTHCARE-BASEL	TALAPKO J, 2021, HEALTHCARE-BASEL
TAVAKOL Z, NA, J PUBLIC HEALTH-HEID	TAVAKOL Z;GHANNADI S;TABESH M;HALABCHI F;NOORMOHAMMADPOUR P;AKBARPOUR S;ALIZADEH Z;NEZHAD M;REYHAN S	AINSWORTH BE, 2000, MED SCI SPORT EXER, V32, PS498, DOI 10.1097/00005768-200009001-00009;ANONYMOUS, TOB US COVID 19;BAIK I, 2000, ARCH INTERN MED, V160, P3082, DOI 10.1001/ARCHINTE.160.20.3082;BARRETT B, 2018, PLOS ONE, V13, DOI 10.1371/JOURNAL.PONE.0197778;BLAIR SN, 1999, MED SCI SPORT EXER, V31, PS646, DOI 10.1097/00005768-199911001-00025;BULL FC, 2009, J PHYS ACT HEALTH, V6, P790, DOI 10.1123/…	AIM THE COVID-19 PANDEMIC IS A GLOBAL HEALTH EMERGENCY, AND THEREFORE THE PREVENTION AND TREATMENT OF THIS DISEASE IS AN IMPORTANT PRIORITY OF WORLD HEALTH. IN THE PRESENT STUDY, SOME RISK FACTORS, INCLUDING UNHEALTHY NUTRITION, OBESITY, AND PHYSICAL INACTIVITY, WERE ASSESSED IN PATIENTS INFECTED WITH SARS-COV-2, AND THEIR EFFECTS ON THE SEVERITY AND DURATION OF DISEASE WERE EVALUATED. SUBJECT AN…	#N/A	UNIV TEHRAN MED SCI, SPORTS MED RES CTR, NEUROSCI INST, TEHRAN, IRAN.; UNIV TEHRAN MED SCI, IMAM KHOMEINI HOSP, SPORTS & EXERCISE MED DEPT, TEHRAN, IRAN.; UNIV TEHRAN MED SCI, BAHARLOO HOSP, OCCUPAT SLEEP RES CTR, TEHRAN, IRAN.; UNIV TEHRAN MED SCI, IMAM KHOMEINI HOSP, DEPT INFECT DIS, TEHRAN, IRAN.; UNIV TEHRAN MED SCI, IMAM KHOMEINI HOSP, DEPT INTERNAL MED, TEHRAN, IRAN.;	COVID-19; PHYSICAL ACTIVITY; OBESITY; DIET	10.1007/s10389-020-01468-9	ARTICLE; EARLY ACCESS	TEHRAN UNIVERSITY OF MEDICAL SCIENCES AND HEALTH SERVICESTEHRAN UNIVERSITY OF MEDICAL SCIENCES	THIS RESEARCH WAS SUPPORTED BY TEHRAN UNIVERSITY OF MEDICAL SCIENCES AND HEALTH SERVICES.	MEDITERRANEAN DIET; OBESITY; EXERCISE; INACTIVITY; INFECTION; PNEUMONIA; RISK	J. PUBLIC HEALTH-HEIDELBERG	ENGLISH	33558839	#N/A	SPRINGER HEIDELBERG	2021	ALIZADEH, Z (CORRESPONDING AUTHOR), UNIV TEHRAN MED SCI, IMAM KHOMEINI HOSP, SPORTS & EXERCISE MED DEPT, TEHRAN, IRAN.	2198-1833	JOURNAL OF PUBLIC HEALTH-HEIDELBERG	10	RELATIONSHIP BETWEEN PHYSICAL ACTIVITY HEALTHY LIFESTYLE AND COVID19 DISEASE SEVERITY A CROSSSECTIONAL STUDY	#N/A	ISI	UNIV TEHRAN MED SCI;UNIV TEHRAN MED SCI;UNIV TEHRAN MED SCI;UNIV TEHRAN MED SCI;UNIV TEHRAN MED SCI	UNIV TEHRAN MED SCI	#N/A	TAVAKOL Z, NA, J PUBLIC HEALTH-HEID	TAVAKOL Z, NA, J PUBLIC HEALTH-HEID
ALSALHE TA, 2020, FRONT PSYCHOL	ALSALHE T;ALJALOUD S;CHALGHAF N;GUELMAMI N;ALHAZZA D;AZAIEZ F;BRAGAZZI N	AHORSU DK, 2020, INT J MENT HEALTH AD, DOI 10.1007/S11469-020-00270-8;AL-HAZZAA HM, 2007, PUBLIC HEALTH NUTR, V10, P59, DOI 10.1017/S1368980007184299;ALDANA SG, 1996, PERCEPT MOTOR SKILL, V82, P315, DOI 10.2466/PMS.1996.82.1.315;ALMADI T, 2012, INT J NURS STUD, V49, P84, DOI 10.1016/J.IJNURSTU.2011.07.012;ALYAMI M, 2021, INT J MENT HEALTH AD, V19, P2219, DOI 10.1007/S11469-020-00316-X;ATKIN AJ, 2…	AIMS THIS STUDY AIMED TO INVESTIGATE THE EFFECTS OF THE FEAR OF COVID-19, LEVEL OF PHYSICAL ACTIVITY, AND GENDER ON NEGATIVE STRESS (DISTRESS) IN AN ARAB POPULATION BY MEANS OF STRUCTURAL EQUATIONS BASED ON PARTIAL LEAST SQUARES. MATERIALS AND METHODS THE SAMPLE POPULATION COMPRISED OF 459 PARTICIPANTS FROM FOUR ARAB COUNTRIES (AGEM= 33.02, SD = 8.46;N= 237 WOMEN ANDN= 222 MEN). THE LEVEL OF EDUC…	570085	KING SAUD UNIV, COLL SPORT SCI & PHYS ACT, RIYADH, SAUDI ARABIA.; FAC HUMAN & SOCIAL SCI SFAX, GRP STUDY DEV & SOCIAL ENVIRONM GEDES, SFAX, TUNISIA.; UNIV SFAX, HIGHER INST SPORT & PHYS EDUC SFAX, SFAX, TUNISIA.; GENOA UNIV, DEPT NEUROSCI REHABIL OPHTHALMOL GENET MATERNAL &, GENOA, ITALY.; YORK UNIV, DEPT MATH, LAB IND & APPL MATH LIAM, TORONTO, ON, CANADA.;	COVID-19; FEAR; GENDER; GENERAL DISTRESS; PHYSICAL ACTIVITY; PARTIAL LEAST SQUARE MODELING	10.3389/fpsyg.2020.570085	ARTICLE	"RESEARCH CENTER OF SPORT SCIENCE AND PHYSICAL ACTIVITY COLLEGE," DEANSHIP OF SCIENTIFIC RESEARCH, KING SAUD UNIVERSITY	THIS RESEARCH PROJECT WAS SUPPORTED BY A GRANT FROM THE "RESEARCH CENTER OF SPORT SCIENCE AND PHYSICAL ACTIVITY COLLEGE," DEANSHIP OF SCIENTIFIC RESEARCH, KING SAUD UNIVERSITY.	STRESS; EXERCISE; VALIDITY; VERSION; TIME	FRONT. PSYCHOL.	ENGLISH	33071900	#N/A	FRONTIERS MEDIA SA	2020	BRAGAZZI, NL (CORRESPONDING AUTHOR), GENOA UNIV, DEPT NEUROSCI REHABIL OPHTHALMOL GENET MATERNAL &, GENOA, ITALY.; BRAGAZZI, NL (CORRESPONDING AUTHOR), YORK UNIV, DEPT MATH, LAB IND & APPL MATH LIAM, TORONTO, ON, CANADA.	1664-1078	FRONTIERS IN PSYCHOLOGY	7	MODERATION EFFECT OF PHYSICAL ACTIVITY ON THE RELATIONSHIP BETWEEN FEAR OF COVID19 AND GENERAL DISTRESS A PILOT CASE STUDY IN ARABIC COUNTRIES	11	ISI	KING SAUD UNIV;FAC HUMAN AND SOCIAL SCI SFAX;UNIV SFAX;GENOA UNIV;YORK UNIV	GENOA UNIV;YORK UNIV	#N/A	ALSALHE TA, 2020, FRONT PSYCHOL	ALSALHE TA, 2020, FRONT PSYCHOL
KATEWONGSA P, 2021, J SPORT HEALTH SCI	KATEWONGSA P;WIDYASTARI D;SAONUAM P;HAEMATHULIN N;WONGSINGHA N	ANONYMOUS, BANGKOK POST;BLANKS AM, 2020, BRAIN BEHAV IMMUN, V2, DOI 10.1016/J.BBIH.2019.100033, DOI 10.1016/J.BBIH.2019.100033;BLOCKEN B, AERODYNAMICALLY EQUI;CHEN PJ, 2020, J SPORT HEALTH SCI, V9, P103, DOI 10.1016/J.JSHS.2020.02.001;CHUWIRUCH N, MANY THAILANDS VIRUS;DAVOLA, 2020, EVALUATING COVID 19, DOI 10.1101/2020.03.27.20042820, DOI 10.1101/2020.03.27.20042820;DUGGAL NA, 2019, NAT REV IMMUN…	BACKGROUND: THE CORONAVIRUS DISEASE 2019 (COVID-19) PANDEMIC HAS UNDOUBTEDLY DISRUPTED THE PHYSICAL ACTIVITY (PA) OF THE THAI POPULATION. THIS STUDY EXAMINED THE EFFECT OF THE COVID-19 PANDEMIC ON MODERATE-TO-VIGOROUS PA (MVPA) OF THAI ADULTS AND ASSESSED THE EFFECTS OF THE NATIONAL CURFEW POLICY AND HEALTH-PROMOTION CAMPAIGNS ON INFLUENCING PA DURING THE PANDEMIC. METHODS: THAILAND'S SURVEILLANC…	#N/A	MAHIDOL UNIV, INST POPULAT & SOCIAL RES, PHUTTHAMONTHON 73170, NAKHON PATHOM, THAILAND.; MAHIDOL UNIV, THAILAND PHYS ACT KNOWLEDGE DEV CTR TPAK, INST POPULAT & SOCIAL RES, PHUTTHAMONTHON 73170, NAKHON PATHOM, THAILAND.; THAI HLTH PROMOT FDN, HLTH LIFESTYLE PROMOT SECT, BANGKOK 10120, THAILAND.;	COVID-19 PANDEMIC; PHYSICAL ACTIVITY; THAILAND	10.1016/j.jshs.2020.10.001	ARTICLE	THAI HEALTH PROMOTION FOUNDATION [63-0030]	THE AUTHORS GRATEFULLY ACKNOWLEDGE FUNDING SUPPORT FROM THE THAI HEALTH PROMOTION FOUNDATION WITH GRANT #63-0030.	#N/A	J. SPORT HEALTH SCI.	ENGLISH	33039655	#N/A	SHANGHAI UNIV SPORT	2021	KATEWONGSA, P (CORRESPONDING AUTHOR), MAHIDOL UNIV, INST POPULAT & SOCIAL RES, PHUTTHAMONTHON 73170, NAKHON PATHOM, THAILAND.; KATEWONGSA, P (CORRESPONDING AUTHOR), MAHIDOL UNIV, THAILAND PHYS ACT KNOWLEDGE DEV CTR TPAK, INST POPULAT & SOCIAL RES, PHUTTHAMONTHON 73170, NAKHON PATHOM, THAILAND.	2095-2546	JOURNAL OF SPORT AND HEALTH SCIENCE	20	THE EFFECTS OF THE COVID19 PANDEMIC ON THE PHYSICAL ACTIVITY OF THE THAI POPULATION EVIDENCE FROM THAILANDS SURVEILLANCE ON PHYSICAL ACTIVITY 2020	10	ISI	MAHIDOL UNIV;MAHIDOL UNIV;THAI HLTH PROMOT FDN	MAHIDOL UNIV;MAHIDOL UNIV	#N/A	KATEWONGSA P, 2021, J SPORT HEALTH SCI	KATEWONGSA P, 2021, J SPORT HEALTH SCI
VANCINI RL, 2020, INT J ENV RES PUB HE	VANCINI R;CAMARGO-NETO L;DE L C;ANDRADE M;VIANA R;NIKOLAIDIS P;KNECHTLE B;GENTIL P;PIACEZZI L;LOPES M;BATISTA R;VANCINI-CAMPANHARO C	AGENCIA BRASIL, COVID 19 BRAZ HAS 37;AMMAR A, 2020, NUTRIENTS, V12, DOI 10.3390/NU12061583;ANONYMOUS, NY TIMES;ANTUNES R, 2020, INT J ENV RES PUB HE, V17, DOI 10.3390/IJERPH17124360;BOOTH FW, 2017, PHYSIOL REV, V97, P1351, DOI 10.1152/PHYSREV.00019.2016;BROOKS SK, 2020, LANCET, V395, P912, DOI 10.1016/S0140-6736(20)30460-8, 10.1016/S0140-6736(20)30460-8.;CAMPBELL JP, 2018, FRONT IMMUNOL, V9, DOI …	THE CORONAVIRUS DISEASE 2019 (COVID-19) OUTBREAK HAS CREATED AN UNPRECEDENTED IMPACT ON GLOBAL HEALTH AND FURTHER AGGRAVATED THE PHYSICAL INACTIVITY PANDEMIC. FOR THIS REASON, THE UNDERSTANDING OF SOCIODEMOGRAPHIC VARIABLES IN THE CONTEXT OF PHYSICAL ACTIVITY LEVELS ARE IMPORTANT FOR THE FIELD OF PUBLIC HEALTH IN ORDER TO ASSIST IN RELEVANT PUBLIC HEALTH DECISIONS. OUR MAIN AIM WAS TO CHARACTERIZ…	7964	UNIV FED ESPIRITO SANTO UFES, CTR EDUC FIS & DESPORTOS CEFD, BR-29075910 VITORIA, ES, BRAZIL.; UNIV FED SAO PAULO UNIFESP, ESCOLA PAULISTA ENFERMAGEM EPE, BR-04023062 SAO PAULO, SP, BRAZIL.; UNIV FED GOIAS UFG, FAC EDUC FIS & DANCA, SETOR FISIOL HUMANA & EXERCICIO, BR-74690900 GOIANIA, GO, BRAZIL.; UNIV FED SAO PAULO UNIFESP, DEPT FISIOL, BR-04023910 SAO PAULO, SP, BRAZIL.; UNIV WEST ATTICA, SCH …	PHYSICAL ACTIVITY; COVID-19; PANDEMIC; SOCIODEMOGRAPHIC; ONLINE SURVEY	10.3390/ijerph17217964	ARTICLE	FUNDACAO DE AMPARO A PESQUISA E INOVACAO DO ESPIRITO SANTO (FAPES) AGENCY [18/2018-BOLSA PESQUISADOR CAPIXABA]	RLV IS A PRODUCTIVITY FELLOWSHIP AT THE FUNDACAO DE AMPARO A PESQUISA E INOVACAO DO ESPIRITO SANTO (FAPES) AGENCY (EDITAL NO 18/2018-BOLSA PESQUISADOR CAPIXABA).	INACTIVITY; EXERCISE	INT. J. ENVIRON. RES. PUBLIC HEALTH	ENGLISH	33138270	#N/A	MDPI	2020	NIKOLAIDIS, PT (CORRESPONDING AUTHOR), UNIV WEST ATTICA, SCH HLTH & CARING SCI, ATHENS 11521, ATTICA, GREECE.	#N/A	INTERNATIONAL JOURNAL OF ENVIRONMENTAL RESEARCH AND PUBLIC HEALTH	4	PHYSICAL ACTIVITY AND SOCIODEMOGRAPHIC PROFILE OF BRAZILIAN PEOPLE DURING COVID19 OUTBREAK AN ONLINE AND CROSSSECTIONAL SURVEY	17	ISI	UNIV FED ESPIRITO SANTO UFES;UNIV FED SAO PAULO UNIFESP;UNIV FED GOIAS UFG;UNIV FED SAO PAULO UNIFESP;UNIV WEST ATTICA;UNIV ZURICH;UNIV FED GOIAS UFG	UNIV WEST ATTICA	#N/A	VANCINI RL, 2020, INT J ENV RES PUB HE	VANCINI RL, 2020, INT J ENV RES PUB HE
HUDGINS BL, NA, J AM COLL HEALTH	HUDGINS B;KURTI S;EDWARDS E;HARGENS T	ACS P, 2020, HEALTH PROBL CIVILIZ, V14, P174, DOI 10.5114/HPC.2020.98472;AMMAR A, 2021, BIOL SPORT, V38, P9, DOI 10.5114/BIOLSPORT.2020.96857;BARKLEY JACOB E, 2020, INT J EXERC SCI, V13, P1326;BARWAIS FA, 2013, HEALTH QUAL LIFE OUT, V11, DOI 10.1186/1477-7525-11-183;BOPP M, 2018, AM J HEALTH PROMOT, V32, P536, DOI 10.1177/0890117117694287;BRAUN SI, 2017, J AGING PHYS ACTIV, V25, P173, DOI 10.1123…	OBJECTIVE: TO ASSESS CHANGES IN PHYSICAL ACTIVITY (PA) AFTER A COVID-19 SHUTDOWN ON A PRIMARILY RESIDENTIAL UNIVERSITY CAMPUS. METHODS: EIGHTY STUDENTS, FACULTY, AND STAFF (FS) OF A UNIVERSITY (AGE: 32.2 +/- 13.6 YR) WHO WORE A CONSUMER WEARABLE TECHNOLOGY (CWT) DEVICE COMPLETED AN ANONYMOUS SURVEY BY INPUTTING DATA FOR 30 DAYS PRIOR TO- AND 30 DAYS FOLLOWING AN ACADEMIC BREAK IN 2020, IN WHICH T…	#N/A	JAMES MADISON UNIV, DEPT KINESIOL, HUMAN PERFORMANCE LAB, HARRISONBURG, VA 22807 USA.; JAMES MADISON UNIV, MORRISON BRUCE CTR, DEPT KINESIOL, HUMAN PERFORMANCE LAB, HARRISONBURG, VA 22807 USA.;	COLLEGE; COVID-19; PHYSICAL ACTIVITY; STEPS	10.1080/07448481.2021.2016772	ARTICLE; EARLY ACCESS	#N/A	#N/A	SEDENTARY BEHAVIOR	J. AM. COLL. HEALTH	ENGLISH	34905716	#N/A	ROUTLEDGE JOURNALS, TAYLOR & FRANCIS LTD	2021	HARGENS, TA (CORRESPONDING AUTHOR), JAMES MADISON UNIV, DEPT KINESIOL, 261 BLUESTONE DR MSC 2302, HARRISONBURG, VA 22807 USA.	0744-8481	JOURNAL OF AMERICAN COLLEGE HEALTH	0	THE IMPACT OF THE COVID19 PANDEMIC ON PHYSICAL ACTIVITY HABITS AT A RESIDENTIAL UNIVERSITY	#N/A	ISI	JAMES MADISON UNIV;JAMES MADISON UNIV	JAMES MADISON UNIV	#N/A	HUDGINS BL, NA, J AM COLL HEALTH	HUDGINS BL, NA, J AM COLL HEALTH
ZHOU JM, 2021, FRONT PUBLIC HEALTH	ZHOU J;XIE X;GUO B;PEI R;PEI X;YANG S;JIA P	BALANZA-MARTINEZ V, 2020, ACTA PSYCHIAT SCAND, V141, P399, DOI 10.1111/ACPS.13177;BIDDLE S, 2016, WORLD PSYCHIATRY, V15, P176, DOI 10.1002/WPS.20331;CARTER SJ, 2020, OBESITY, V28, P1176, DOI 10.1002/OBY.22838;COMMITTEE PAGA., 2018, 2018 PHYS ACT GUID A;CRAIG CL, 2003, MED SCI SPORT EXER, V35, P1381, DOI 10.1249/01.MSS.0000078924.61453.FB;DING D, 2016, LANCET, V388, P1311, DOI 10.1016/S0140-6736(1…	BACKGROUND: THE STUDY SOUGHT TO ASSESS THE CHANGES IN PHYSICAL ACTIVITY (PA) AND SEDENTARY TIME AMONG CHINESE YOUTHS AT DIFFERENT STAGES AFTER THE COVID-19 OUTBREAK. METHODS: IT WAS BASED ON A RETROSPECTIVE ONLINE SURVEY CONDUCTED IN MAY 2020. MORE THAN 10,000 YOUTHS VOLUNTARILY RECALLED THEIR PA-RELATED INFORMATION AT THREE STAGES: BEFORE COVID-19 (JANUARY), DURING LOCKDOWN (FEBRUARY), AND AFTER…	592795	SICHUAN UNIV, WEST CHINA SCH PUBL HLTH, CHENGDU, PEOPLES R CHINA.; SICHUAN UNIV, WEST CHINA HOSP 4, CHENGDU, PEOPLES R CHINA.; SICHUAN UNIV ARTS & SCI, SCH HLTH CARING IND, DAZHOU, PEOPLES R CHINA.; INT INST SPATIAL LIFECOURSE EPIDEMIOL ISLE, HONG KONG, PEOPLES R CHINA.; HONG KONG POLYTECH UNIV, DEPT LAND SURVEYING & GEOINFORMAT, HONG KONG, PEOPLES R CHINA.;	COVID-19; PHYSICAL ACTIVITY; SEDENTARY BEHAVIOR; YOUTH; CHINA	10.3389/fpubh.2021.592795	ARTICLE	SICHUAN SCIENCE AND TECHNOLOGY PROGRAM [2019YFS0274]; INTERNATIONAL INSTITUTE OF SPATIAL LIFECOURSE EPIDEMIOLOGY (ISLE)	WE THANK SICHUAN SCIENCE AND TECHNOLOGY PROGRAM (2019YFS0274) AND THE INTERNATIONAL INSTITUTE OF SPATIAL LIFECOURSE EPIDEMIOLOGY (ISLE) FOR RESEARCH SUPPORT.	#N/A	FRONT. PUBLIC HEALTH	ENGLISH	33614578	#N/A	FRONTIERS MEDIA SA	2021	GUO, B; YANG, SJ (CORRESPONDING AUTHOR), SICHUAN UNIV, WEST CHINA SCH PUBL HLTH, CHENGDU, PEOPLES R CHINA.; GUO, B; YANG, SJ (CORRESPONDING AUTHOR), SICHUAN UNIV, WEST CHINA HOSP 4, CHENGDU, PEOPLES R CHINA.; YANG, SJ; JIA, P (CORRESPONDING AUTHOR), INT INST SPATIAL LIFECOURSE EPIDEMIOL ISLE, HONG KONG, PEOPLES R CHINA.; JIA, P (CORRESPONDING AUTHOR), HONG KONG POLYTECH UNIV, DEPT LAND SURVEYING …	#N/A	FRONTIERS IN PUBLIC HEALTH	3	IMPACT OF COVID19 LOCKDOWN ON PHYSICAL ACTIVITY AMONG THE CHINESE YOUTHS THE COVID19 IMPACT ON LIFESTYLE CHANGE SURVEY COINLICS	9	ISI	SICHUAN UNIV;SICHUAN UNIV;SICHUAN UNIV ARTS AND SCI;INT INST SPATIAL LIFECOURSE EPIDEMIOL ISLE;HONG KONG POLYTECH UNIV	NOTREPORTED;SICHUAN UNIV;NOTREPORTED;SICHUAN UNIV;NOTREPORTED;INT INST SPATIAL LIFECOURSE EPIDEMIOL ISLE;HONG KONG POLYTECH UNIV	#N/A	ZHOU JM, 2021, FRONT PUBLIC HEALTH	ZHOU JM, 2021, FRONT PUBLIC HEALTH
ELNAGGAR RK, 2020, ASIA-PAC J PUBLIC HE	ELNAGGAR R;ALQAHTANI B;MAHMOUD W;ELFAKHARANY M	ALQAHTANI BA, 2021, INT HEALTH, V13, P232, DOI 10.1093/INTHEALTH/IHAA027;CHEN PJ, 2020, J SPORT HEALTH SCI, V9, P103, DOI 10.1016/J.JSHS.2020.02.001;GALAN-LOPEZ P, 2019, INT J ENV RES PUB HE, V16, DOI 10.3390/IJERPH16224479;MAHMOUD WSE, 2016, EUR J SCI RES, V137, P236;MARKER AM, 2018, HEALTH PSYCHOL, V37, P893, DOI 10.1037/HEA0000653;MILLER TA, 2012, NATL STRENGTH CONDIT;PIERCY KL, 2018, JAMA-J A…	THIS STUDY AIMED AT EXPLORING THE GENDER-SPECIFIC CHANGES IN PHYSICAL ACTIVITY LEVEL (PAL) AND ASSOCIATED FACTORS AMID THE COVID-19 PANDEMIC AND SOCIAL DISTANCING, AMONG ADOLESCENTS. SIXTY-THREE HEALTHY ADOLESCENTS (14-18 YEARS) WERE ASSESSED AT THE BASELINE (BEFORE SOCIAL DISTANCING IMPOSITION) FOR PAL (BL-PAL) AND FITNESS VARIABLES; AND NEXT AT THE FOLLOW-UP (2 MONTHS FOLLOWING SOCIAL DISTANCIN…	1010539520963564	PRINCE SATTAM BIN ABDULAZIZ UNIV, COLL APPL MED SCI, DEPT PHYS THERAPY & HLTH REHABIL, SAAD IBN MUADH ST, AL KHARJ 16278, SAUDI ARABIA.; CAIRO UNIV, FAC PHYS THERAPY, DEPT PHYS THERAPY PEDIAT, GIZA, EGYPT.; CAIRO UNIV, FAC PHYS THERAPY, DEPT BASIC SCI, GIZA, EGYPT.;	ADOLESCENTS; PHYSICAL ACTIVITY; COVID-19 EPIDEMIC; AEROBIC ENDURANCE CAPACITY; PHYSICAL LITERACY	10.1177/1010539520963564	ARTICLE	DEANSHIP OF SCIENTIFIC RESEARCH AT PRINCE SATTAM BIN ABDULAZIZ UNIVERSITY	THIS PUBLICATION WAS SUPPORTED BY THE DEANSHIP OF SCIENTIFIC RESEARCH AT PRINCE SATTAM BIN ABDULAZIZ UNIVERSITY. THE AUTHORS ARE GRATEFUL TO ALL PARTICIPANTS AND THEIR FAMILIES FOR VOLUNTARILY SUPPORTING THIS WORK DURING THE CHALLENGING TIMES OF COVID-19 PANDEMIC.	#N/A	ASIA-PAC. J. PUBLIC HEALTH	ENGLISH	33016086	#N/A	SAGE PUBLICATIONS INC	2020	ELNAGGAR, RK (CORRESPONDING AUTHOR), PRINCE SATTAM BIN ABDULAZIZ UNIV, COLL APPL MED SCI, DEPT PHYS THERAPY & HLTH REHABIL, SAAD IBN MUADH ST, AL KHARJ 16278, SAUDI ARABIA.	1010-5395	ASIA-PACIFIC JOURNAL OF PUBLIC HEALTH	11	PHYSICAL ACTIVITY IN ADOLESCENTS DURING THE SOCIAL DISTANCING POLICIES OF THE COVID19 PANDEMIC	32	ISI	PRINCE SATTAM BIN ABDULAZIZ UNIV;CAIRO UNIV;CAIRO UNIV	PRINCE SATTAM BIN ABDULAZIZ UNIV	#N/A	ELNAGGAR RK, 2020, ASIA-PAC J PUBLIC HE	ELNAGGAR RK, 2020, ASIA-PAC J PUBLIC HE
TERAN-ESCOBAR C, 2021, FRONT PSYCHOL	TERAN-ESCOBAR C;FORESTIER C;GINOUX C;ISOARD-GAUTHEUR S;SARRAZIN P;CLAVEL A;CHALABAEV A	AINSWORTH BE, 2011, MED SCI SPORT EXER, V43, P1575, DOI 10.1249/MSS.0B013E31821ECE12;AJZEN I, 1991, ORGAN BEHAV HUM DEC, V50, P179, DOI 10.1016/0749-5978(91)90020-T;BARKLEY JACOB E, 2020, INT J EXERC SCI, V13, P1326;BAUMAN AE, 2012, LANCET, V380, P258, DOI 10.1016/S0140-6736(12)60735-1;BEENACKERS MA, 2012, INT J BEHAV NUTR PHY, V9, DOI 10.1186/1479-5868-9-116;BOICHE J, 2019, J HEALTH PSYCHOL, V24…	BACKGROUND: RESEARCH HAS SHOWN IMPORTANT BETWEEN-INDIVIDUAL VARIATIONS IN PHYSICAL ACTIVITY (PA) DURING THE COVID-19 LOCKDOWN. OBJECTIVES: THE OBJECTIVES OF THIS IS STUDY ARE TO EXAMINE THE INDIVIDUAL, SOCIODEMOGRAPHIC, AND ENVIRONMENTAL FACTORS RELATED TO PA DURING THE SPRING 2020 COVID-19 LOCKDOWN IN FRANCE AND TO EXPLORE THE MEDIATING AND MODERATING ROLE OF INTENTION AND SELF-EFFICACY TOWARD P…	643109	UNIV GRENOBLE ALPES, LAB SENS, GRENOBLE, FRANCE.; UNIV GRENOBLE ALPES, LAB PACTE, GRENOBLE, FRANCE.; LE MANS UNIV, LAB MOTRICITE INTERACT PERFORMANCE, MIP EA4334, LE MANS, FRANCE.;	PHYSICAL ACTIVITY; COVID-19 PANDEMIC; PSYCHOLOGY; CONTEXT; EXERCISE	10.3389/fpsyg.2021.643109	ARTICLE	#N/A	#N/A	HEALTH BELIEF MODEL; SEDENTARY BEHAVIOR; SAMPLE-SIZE; PARTICIPATION; QUESTIONNAIRE; ASSOCIATIONS; ANXIETY; PEOPLE; COHORT; SCALE	FRONT. PSYCHOL.	ENGLISH	33796051	#N/A	FRONTIERS MEDIA SA	2021	TERAN-ESCOBAR, C; CHALABAEV, A (CORRESPONDING AUTHOR), UNIV GRENOBLE ALPES, LAB SENS, GRENOBLE, FRANCE.; TERAN-ESCOBAR, C (CORRESPONDING AUTHOR), UNIV GRENOBLE ALPES, LAB PACTE, GRENOBLE, FRANCE.	1664-1078	FRONTIERS IN PSYCHOLOGY	2	INDIVIDUAL SOCIODEMOGRAPHIC AND ENVIRONMENTAL FACTORS RELATED TO PHYSICAL ACTIVITY DURING THE SPRING 2020 COVID19 LOCKDOWN	12	ISI	UNIV GRENOBLE ALPES;UNIV GRENOBLE ALPES;LE MANS UNIV	NOTREPORTED;UNIV GRENOBLE ALPES;UNIV GRENOBLE ALPES	#N/A	TERAN-ESCOBAR C, 2021, FRONT PSYCHOL	TERAN-ESCOBAR C, 2021, FRONT PSYCHOL
CODY R, 2021, FRONT SPORTS ACT LIV	CODY R;KREPPKE J;BECK J;DONATH L;ECKERT A;IMBODEN C;HATZINGER M;HOLSBOER-TRACHSLER E;LANG U;LUDYGA S;MANS S;MIKOTEIT T;OSWALD A;ROGAUSCH A;SCHWEINFURTH N;ZAHNER L;FAUDE O;GERBER M	AARTS H, 1997, HEALTH EDUC RES, V12, P363, DOI 10.1093/HER/12.3.363;AEGERTER AM, 2021, FRONT PSYCHOL, V12, DOI 10.3389/FPSYG.2021.620307;AGHABABA A, 2021, FRONT PSYCHOL, V12, DOI 10.3389/FPSYG.2021.641895;AMMAR A, 2020, PLOS ONE, V15, DOI 10.1371/JOURNAL.PONE.0240204;ANTONIEWICZ F, 2016, J SPORT EXERCISE PSY, V38, P138, DOI 10.1123/JSEP.2015-0125;ANTONIEWICZ F, 2016, FRONT PSYCHOL, V7, DOI 10.338…	INTRODUCTION: MAJOR DEPRESSION IS A PSYCHIATRIC DISEASE ASSOCIATED WITH PHYSICAL INACTIVITY, WHICH IN TURN AFFECTS MENTAL AND PHYSICAL HEALTH. A RANDOMIZED CONTROLLED TRIAL IS BEING IMPLEMENTED TO FACILITATE PHYSICAL ACTIVITY IN PEOPLE WITH MAJOR DEPRESSION. IN MARCH 2020, SWISS STATE AUTHORITIES TEMPORARILY LEGISLATED A LOCKDOWN TO CONTAIN THE CORONAVIRUS DISEASE-19 (COVID-19), WHICH INFLUENCED …	685117	UNIV BASEL, DEPT SPORT EXERCISE & HLTH, BASEL, SWITZERLAND.; PSYCHIAT CLIN SONNENHALDE, RIEHEN, SWITZERLAND.; GERMAN SPORT UNIV COLOGNE, DEPT INTERVENT RES EXERCISE TRAINING, COLOGNE, GERMANY.; UNIV BASEL, ADULT PSYCHIAT CLIN UPKE, BASEL, SWITZERLAND.; PRIVATE CLIN WYSS, MUNCHENBUCHSEE, SWITZERLAND.; PSYCHIAT SERV SOLOTHURN, SOLOTHURN, SWITZERLAND.;	PSYCHOSOCIAL HEALTH; COVID-19; DEPRESSION; PHYSICAL ACTIVITY; ATTITUDES; LOCKDOWN	10.3389/fspor.2021.685117	ARTICLE	#N/A	#N/A	IMPLICIT ASSOCIATION TEST; QUALITY-OF-LIFE; SEVERE MENTAL-ILLNESS; EXERCISE BEHAVIOR; EXPLICIT ATTITUDE; RATING-SCALE; RELIABILITY; VALIDITY; DETERMINANTS; CONSEQUENCES	FRONT. SPORTS ACT. LIVING	ENGLISH	34778756	#N/A	FRONTIERS MEDIA SA	2021	CODY, R (CORRESPONDING AUTHOR), UNIV BASEL, DEPT SPORT EXERCISE & HLTH, BASEL, SWITZERLAND.	#N/A	FRONTIERS IN SPORTS AND ACTIVE LIVING	0	PSYCHOSOCIAL HEALTH AND PHYSICAL ACTIVITY IN PEOPLE WITH MAJOR DEPRESSION IN THE CONTEXT OF COVID19	3	ISI	UNIV BASEL;PSYCHIAT CLIN SONNENHALDE;GERMAN SPORT UNIV COLOGNE;UNIV BASEL;PRIVATE CLIN WYSS	UNIV BASEL	#N/A	CODY R, 2021, FRONT SPORTS ACT LIV	CODY R, 2021, FRONT SPORTS ACT LIV
SANDELL C, 2021, PEERJ	SANDELL C;SALTYCHEV M	AMMAR A, 2020, NUTRIENTS, V12, DOI 10.3390/NU12061583;BERTRAND L, 2021, APPL PHYSIOL NUTR ME, V46, P265, DOI 10.1139/APNM-2020-0990, 10.17660/ACTAHORTIC.2021.1327.1;BOLLEN Z, 2021, ADDICT BEHAV, V115, DOI 10.1016/J.ADDBEH.2020.106772;BONAR EE, 2021, ADDICT BEHAV, V118, DOI 10.1016/J.ADDBEH.2021.106879;BUCKNER JD, 2021, COGN BEHAV THERAPY, V50, P261, DOI 10.1080/16506073.2020.1861084;CAPUTO EL, 20…	OBJECTIVE: TO INVESTIGATE WHETHER THE COVID-19 PANDEMIC HAS AFFECTED PHYSICAL ACTIVITY AND ALCOHOL CONSUMPTION AMONG MEDICAL STUDENTS. METHODS: CROSS-SECTIONAL SURVEY STUDY AMONG 76 STUDENTS IN THEIR SECOND YEAR OF MEDICAL SCHOOL. THE WILCOXON SIGN-RANK TEST AND KRUSKAL-WALLIS H TEST WERE USED TO ASSESS THE DIFFERENCE BETWEEN GROUPS. RESULTS: OF 76 RESPONDENTS, 68% WERE WOMEN, 66% WERE SINGLE AND…	E12580	TURKU UNIV HOSP, DEPT PHYS & REHABIL MED, TURKU, FINLAND.; UNIV TURKU, TURKU, FINLAND.;	COVID-19; ALCOHOL; PHYSICAL ACTIVITY; MODIFIABLE RISKS	10.7717/peerj.12580	ARTICLE	#N/A	#N/A	COLLEGE-STUDENTS; MENTAL-HEALTH; DRINKING	PEERJ	ENGLISH	34966589	#N/A	PEERJ INC	2021	SANDELL, C (CORRESPONDING AUTHOR), TURKU UNIV HOSP, DEPT PHYS & REHABIL MED, TURKU, FINLAND.	2167-8359	PEERJ	0	CHANGE IN ALCOHOL CONSUMPTION AND PHYSICAL ACTIVITY DURING THE COVID19 PANDEMIC AMONGST 76 MEDICAL STUDENTS	9	ISI	TURKU UNIV HOSP;UNIV TURKU	TURKU UNIV HOSP	#N/A	SANDELL C, 2021, PEERJ	SANDELL C, 2021, PEERJ
LATORRE-ROMAN PA, NA, RES SPORTS MED	LATORRE-ROMAN P;GUZMAN-GUZMAN I;DELGADO-FLOODY P;SANCHEZ J;ARAGON-VELA J;PINILLOS F;MONTILLA J	ADHIKARI SP, 2020, INFECT DIS POVERTY, V9, DOI 10.1186/S40249-020-00646-X;BALTAR F, 2012, INTERNET RES, V22, P57, DOI 10.1108/10662241211199960;BRAWNER CA, 2021, MAYO CLIN PROC, V96, P32, DOI 10.1016/J.MAYOCP.2020.10.003;CAMPBELL JP, 2018, FRONT IMMUNOL, V9, DOI 10.3389/FIMMU.2018.00648;CASTANEDA-BABARRO A, 2020, INT J ENV RES PUB HE, V17, DOI 10.3390/IJERPH17186878;DA SILVEIRA MP, 2021, CLIN EXP…	THE MAIN PURPOSE OF THE PRESENT STUDY WAS TO DETERMINE THE ASSOCIATION OF PHYSICAL ACTIVITY (PA) PATTERNS PRIOR TO COVID-19 CONFINEMENT WITH SEVERE RESPIRATORY DISTRESS CONSISTENT WITH COVID-19 SYMPTOMS. PARTICIPANTS WERE RECRUITED BY SENDING A SURVEY THROUGH VARIOUS SOCIAL NETWORK CHANNELS VIA THE SNOWBALL METHOD. A VOLUNTARY SAMPLE OF 420 INDIVIDUALS CONSISTING OF 199 MEN AND 221 WOMEN FROM THE…	#N/A	UNIV JAEN, DEPT DIDACT CORPORAL EXPRESS, JAEN, SPAIN.; UNIV AUTONOMA GUERRERO, FAC CHEM BIOL SCI, GUERRERO, MEXICO.; UNIV LA FRONTERA, DEPT PHYS EDUC SPORTS & RECREAT, TEMUCO, CHILE.; UNIV COPENHAGEN, DEPT NUTR EXERCISE & SPORTS NEXS, COPENHAGEN, DENMARK.; UNIV GRANADA, DEPT PHYS EDUC & SPORTS, GRANADA, SPAIN.;	LIFESTYLE; COVID-19; PHYSICAL ACTIVITY; PANDEMIC	10.1080/15438627.2021.1937166	ARTICLE; EARLY ACCESS	#N/A	#N/A	RISK-FACTORS; EXERCISE; HEALTH	RES. SPORTS MED.	ENGLISH	34128446	#N/A	TAYLOR & FRANCIS LTD	2021	ARAGON-VELA, J (CORRESPONDING AUTHOR), UNIV COPENHAGEN, DEPT NUTR EXERCISE & SPORTS NEXS, COPENHAGEN, DENMARK.	1543-8627	RESEARCH IN SPORTS MEDICINE	3	PROTECTIVE ROLE OF PHYSICAL ACTIVITY PATTERNS PRIOR TO COVID19 CONFINEMENT WITH THE SEVERITYDURATION OF RESPIRATORY PATHOLOGIES CONSISTENT WITH COVID19 SYMPTOMS IN SPANISH POPULATIONS	#N/A	ISI	UNIV JAEN;UNIV AUTONOMA GUERRERO;UNIV LA FRONTERA;UNIV COPENHAGEN;UNIV GRANADA	UNIV COPENHAGEN	#N/A	LATORRE-ROMAN PA, NA, RES SPORTS MED	LATORRE-ROMAN PA, NA, RES SPORTS MED
MALTAGLIATI S, NA, J SPORT SCI	MALTAGLIATI S;SIEBER S;SARRAZIN P;CULLATI S;CHALABAEV A;MILLET G;BOISGONTIER M;CHEVAL B	BARRETO PD, 2017, AM J PREV MED, V52, P373, DOI 10.1016/J.AMEPRE.2016.08.028;BATTY GD, 2020, BRAIN BEHAV IMMUN, V89, P569, DOI 10.1016/J.BBI.2020.06.021;BORSCH-SUPAN A, 2013, INT J EPIDEMIOL, V42, P992, DOI 10.1093/IJE/DYT088;BOISGONTIER MP, 2020, J PHYS ACT HEALTH, V17, P790, DOI 10.1123/JPAH.2019-0133;BRAWNER CA, 2021, MAYO CLIN PROC, V96, P32, DOI 10.1016/J.MAYOCP.2020.10.003;BURTSCHER J, 2021…	PHYSICAL ACTIVITY HAS BEEN PROPOSED AS A PROTECTIVE FACTOR FOR COVID-19 HOSPITALISATION. HOWEVER, THE MECHANISMS UNDERLYING THIS ASSOCIATION ARE UNCLEAR. WE EXAMINED THE ASSOCIATION BETWEEN PHYSICAL ACTIVITY AND COVID-19 HOSPITALISATION AND WHETHER THIS RELATIONSHIP WAS EXPLAINED BY RISK FACTORS (CHRONIC CONDITIONS, WEAK MUSCLE STRENGTH). WE USED DATA FROM ADULTS OVER 50 YEARS FROM THE SURVEY OF …	#N/A	UNIV GRENOBLE ALPES, SENS, F-38000 GRENOBLE, FRANCE.; UNIV GENEVA, SWISS NCCR LIVES OVERCOMING VULNERABIL LIFE COURS, GENEVA, SWITZERLAND.; UNIV FRIBOURG, POPULAT HLTH LAB POPHEALTHLAB, FRIBOURG, SWITZERLAND.; UNIV GENEVA, DEPT READAPTAT & GERIATR, GENEVA, SWITZERLAND.; UNIV LAUSANNE, INST SPORT SCI, LAUSANNE, SWITZERLAND.; UNIV OTTAWA, FAC HLTH SCI, SCH REHABIL SCI, OTTAWA, ON, CANADA.; BRUYERE …	COVID-19; PHYSICAL ACTIVITY; HOSPITALISATION; MUSCLE STRENGTH; RISK FACTORS	10.1080/02640414.2021.1964721	ARTICLE; EARLY ACCESS	SWISS NATIONAL SCIENCE FOUNDATION (SNSF)SWISS NATIONAL SCIENCE FOUNDATION (SNSF) [PZ00P1_180040]	SWISS NATIONAL SCIENCE FOUNDATION (SNSF), AWARD NUMBER: PZ00P1_180040	HEALTH; LIFE; MECHANISMS; COHORT	J. SPORTS SCI.	ENGLISH	#N/A	#N/A	TAYLOR & FRANCIS LTD	2021	MALTAGLIATI, S; CHEVAL, B (CORRESPONDING AUTHOR), UFR STAPS, 1741 RUE LA PISCINE, F-38041 ST MARTIN DHERES, FRANCE.; CHEVAL, B (CORRESPONDING AUTHOR), CAMPUS BIOTECH,CHEMIN MINES 9, CH-1202 GENEVA, SWITZERLAND.	0264-0414	JOURNAL OF SPORTS SCIENCES	0	MUSCLE STRENGTH EXPLAINS THE PROTECTIVE EFFECT OF PHYSICAL ACTIVITY AGAINST COVID19 HOSPITALIZATION AMONG ADULTS AGED 50 YEARS AND OLDER	#N/A	ISI	UNIV GRENOBLE ALPES;UNIV GENEVA;UNIV FRIBOURG;UNIV GENEVA;UNIV LAUSANNE;UNIV OTTAWA;BRUYERE RES INST;UNIV GENEVA;UNIV GENEVA	NOTREPORTED;NOTDECLARED;CAMPUS BIOTECH	#N/A	MALTAGLIATI S, NA, J SPORT SCI	MALTAGLIATI S, NA, J SPORT SCI
CORNELIUS T, NA, J HEALTH PSYCHOL	CORNELIUS T;DENES A;WEBBER K;GUEST C;GOLDSMITH J;SCHWARTZ J;GORIN A	AFIFI TD, 2016, PERS RELATIONSHIP, V23, P663, DOI 10.1111/PERE.12159;ARAL S, 2017, NAT COMMUN, V8, DOI 10.1038/NCOMMS14753;BALZARINI RN., 2020, LOVE TIME COVID PERC;BURG MM, 2017, ANN BEHAV MED, V51, P799, DOI 10.1007/S12160-017-9902-4;CHOPIK WJ, 2017, HEALTH PSYCHOL, V36, P21, DOI 10.1037/HEA0000432;COHEN S, 1985, PSYCHOL BULL, V98, P310, DOI 10.1037//0033-2909.98.2.310;COURTIN E, 2017, HEALTH S…	IN A SAMPLE OF 28 INDIVIDUALS COHABITING WITH A PARTNER IN NYC, BOSTON, OR CHICAGO, THIS STUDY TESTED WHETHER IMPLEMENTATION OF STAY-HOME ORDERS TO COMBAT THE SPREAD OF COVID-19 DISRUPTED PHYSICAL ACTIVITY AND WHETHER HIGH-QUALITY ROMANTIC RELATIONSHIPS BUFFERED ADVERSE EFFECTS. PARTICIPANTS PROVIDED FITBIT DATA BETWEEN FEBRUARY AND OCTOBER, 2020. STAY-HOME ORDERS WERE ASSOCIATED WITH A REDUCTION…	13591053211042075	COLUMBIA UNIV, IRVING MED CTR, NEW YORK, NY 10032 USA.; UNIV CONNECTICUT, STORRS, CT USA.; COLUMBIA UNIV, MAILMAN SCH PUBL HLTH, NEW YORK, NY 10032 USA.; SUNY STONY BROOK, RENAISSANCE SCH MED, STONY BROOK, NY USA.; UNIV CONNECTICUT, INST COLLABORAT HLTH INTERVENT & POLICY, STORRS, CT USA.;	COUPLES; COVID-19; PHYSICAL ACTIVITY; RELATIONSHIPS; SEDENTARY BEHAVIOR	10.1177/13591053211042075	ARTICLE; EARLY ACCESS	INCHIP; NIH/NCATSUNITED STATES DEPARTMENT OF HEALTH & HUMAN SERVICESNATIONAL INSTITUTES OF HEALTH (NIH) - USANIH NATIONAL CENTER FOR ADVANCING TRANSLATIONAL SCIENCES (NCATS) [KL2 TR001874]	THE AUTHOR(S) DISCLOSED RECEIPT OF THE FOLLOWING FINANCIAL SUPPORT FOR THE RESEARCH, AUTHORSHIP, AND/OR PUBLICATION OF THIS ARTICLE: THIS STUDY WAS SUPPORTED BY INCHIP (RAPID RESPONSE PROPOSALS TO ADDRESS COVID-19; COPIS: CORNELIUS, DENES). DR. CORNELIUS RECEIVES SUPPORT FROM NIH/NCATS (KL2 TR001874). THE CONTENT IS SOLELY THE RESPONSIBILITY OF THE AUTHORS AND DOES NOT NECESSARILY REPRESENT THE O…	SOCIAL SUPPORT; HEALTH	J. HEALTH PSYCHOL.	ENGLISH	34435516	#N/A	SAGE PUBLICATIONS LTD	2021	CORNELIUS, T (CORRESPONDING AUTHOR), COLUMBIA UNIV, CTR BEHAV CARDIOVASC HLTH, IRVING MED CTR, 622 W 168TH ST PH9-319, NEW YORK, NY 10032 USA.	1359-1053	JOURNAL OF HEALTH PSYCHOLOGY	0	RELATIONSHIP QUALITY AND OBJECTIVELY MEASURED PHYSICAL ACTIVITY BEFORE AND AFTER IMPLEMENTATION OF COVID19 STAYHOME ORDERS	#N/A	ISI	COLUMBIA UNIV;UNIV CONNECTICUT;COLUMBIA UNIV;RENAISSANCE SCH MED;UNIV CONNECTICUT	COLUMBIA UNIV	#N/A	CORNELIUS T, NA, J HEALTH PSYCHOL	CORNELIUS T, NA, J HEALTH PSYCHOL
TURGUT M, 2020, PROG NUTR	TURGUT M;SOYLU Y;METIN S	ALLISON KELLY C, 2008, EAT BEHAV, V9, P62, DOI 10.1016/J.EATBEH.2007.03.007;ANDREATO LV, 2020, STRENGTH COND J, V42, P1, DOI 10.1519/SSC.0000000000000563;ARSLAN E, 2016, SPORMETRE J PHYS ED, V14, P53, DOI 10.1501/SPORM_0000000284, DOI 10.1501/SPORM_0000000284;ASMUNDSON GJG, 2013, DEPRESS ANXIETY, V30, P362, DOI 10.1002/DA.22043;ATASOY N, 2014, ANADOLU PSIKIYATR DE, V15, P238, DOI 10.5455/APD.3982…	STUDY OBJECTIVES: THE AIM OF THIS STUDY WAS TO EXAMINE THE EFFECT OF COVID-19 PANDEMIC PHYSICAL ACTIVITY, NIGHT EATING, AND MOOD IN ATHLETES. METHODS: 278 (MEN: 167 AND WOMEN: 111) ATHLETES FROM DIFFERENT BRANCHES PARTICIPATED THE RESEARCH VOLUNTARILY. IN THE RESEARCH, PERSONAL INFORMATION FORM AND IPAQ-SF TO MEASURE THE LEVEL OF PHYSICAL ACTIVITY, THE NIGHT EATING SCALE (NE) TO MEASURE THE NIGHT…	E2020019	BARTIN UNIV, FAC SPORT SCI, BARTIN, TURKEY.; SIIRT UNIV, SCH PHYS EDUC & SPORTS, SIIRT, TURKEY.; ISTANBUL POLICE DEPT, GEN DIRECTORATE SECUR, ISTANBUL, TURKEY.;	ATHLETE; COVID-19; NIGHT EATING; MOOD; PHYSICAL ACTIVITY	10.23751/pn.v22i2-S.10567	ARTICLE	#N/A	#N/A	FATIGUE; STRESS; SLEEP; QUESTIONNAIRE; RELIABILITY; CHALLENGES; EXERCISE; VALIDITY; HEALTHY	PROG. NUTR.	ENGLISH	#N/A	#N/A	MATTIOLI 1885	2020	SOYLU, Y (CORRESPONDING AUTHOR), SIIRT UNIV, SCH PHYS EDUC & SPORTS, SIIRT, TURKEY.	1129-8723	PROGRESS IN NUTRITION	5	PHYSICAL ACTIVITY NIGHT EATING AND MOOD STATE PROFILES OF ATHLETES DURING THE COVID19 PANDEMIC	22	ISI	BARTIN UNIV;SIIRT UNIV	SIIRT UNIV	#N/A	TURGUT M, 2020, PROG NUTR	TURGUT M, 2020, PROG NUTR
BECK AM, 2021, INT J ENV RES PUB HE	BECK A;GILBERT A;DUNCAN D;WIEDENMAN E	ANDERSON E., 2019, SPORTS MED HLTH SCI, V1, P3, DOI 10.1016/J.SMHS.2019.08.006, DOI 10.1016/J.SMHS.2019.08.006;ANONYMOUS, YOUR HLTH RUR COMM;CDC COVID-19 RESPONSE TEAM, 2020, MMWR-MORBID MORTAL W, V69, P343, DOI 10.15585/MMWR.MM6912E2, 10.15585/MMWR.MM6915E4;CLELAND CL, 2014, BMC PUBLIC HEALTH, V14, DOI 10.1186/1471-2458-14-1255;DOOGAN NJ, 2017, PREV MED, V104, P79, DOI 10.1016/J.YPMED.2017.03.01…	PHYSICAL ACTIVITY (PA) PRE-COVID-19 WAS LOWER IN RURAL AREAS COMPARED TO NON-RURAL AREAS. THE PURPOSE OF THIS STUDY WAS TO DETERMINE COVID-19'S IMPACT ON PA IN RURAL AND NON-RURAL RESIDENTS. A CROSS-SECTIONAL STUDY CONSISTING OF A CONVENIENCE SAMPLE OF 278 PARTICIPANTS (50% RURAL, 50% NON-RURAL) FROM 25 STATES COMPLETED AN ONLINE SURVEY DESCRIBING THEIR PA BEHAVIORS AND PERCEPTIONS DURING COVID-1…	4991	WASHINGTON UNIV, PREVENT RES CTR, ST LOUIS, MO 63130 USA.; WASHINGTON UNIV, DEPT SURG, DIV PUBL HLTH SCI, ST LOUIS, MO 63130 USA.;	PHYSICAL ACTIVITY; COVID-19; RURAL	10.3390/ijerph18094991	ARTICLE	NATIONAL CANCER INSTITUTE OF THE NATIONAL INSTITUTES OF HEALTHUNITED STATES DEPARTMENT OF HEALTH & HUMAN SERVICESNATIONAL INSTITUTES OF HEALTH (NIH) - USANIH NATIONAL CANCER INSTITUTE (NCI) [R01CA211323, T32CA190194]	THE NATIONAL CANCER INSTITUTE OF THE NATIONAL INSTITUTES OF HEALTH FUNDED THIS RESEARCH, GRANT NUMBER R01CA211323. THE NATIONAL CANCER INSTITUTE OF THE NATIONAL INSTITUTES OF HEALTH FUNDED THE APC. DR. WIEDENMAN IS SUPPORTED BY A TRAINING GRANT FROM THE NATIONAL CANCER INSTITUTE OF THE NATIONAL INSTITUTES OF HEALTH UNDER AWARD NUMBER T32CA190194. THE CONTENT IS SOLELY THE RESPONSIBILITY OF THE AU…	UNITED-STATES; URBAN; HEALTH; CHALLENGES; ADULTS; TRENDS; DEATH	INT. J. ENVIRON. RES. PUBLIC HEALTH	ENGLISH	34066791	#N/A	MDPI	2021	BECK, AM (CORRESPONDING AUTHOR), WASHINGTON UNIV, PREVENT RES CTR, ST LOUIS, MO 63130 USA.	#N/A	INTERNATIONAL JOURNAL OF ENVIRONMENTAL RESEARCH AND PUBLIC HEALTH	1	A CROSSSECTIONAL COMPARISON OF PHYSICAL ACTIVITY DURING COVID19 IN A SAMPLE OF RURAL AND NONRURAL PARTICIPANTS IN THE US	18	ISI	WASHINGTON UNIV;WASHINGTON UNIV	WASHINGTON UNIV	#N/A	BECK AM, 2021, INT J ENV RES PUB HE	BECK AM, 2021, INT J ENV RES PUB HE
YANG Y, 2021, HEALTH PLACE	YANG Y;XIANG X	AMINI H, 2020, HELIYON, V6, DOI 10.1016/J.HELIYON.2020.E05411;ANONYMOUS, 2020, IMP COVID 19 SPORT P;BATEMAN LB, 2017, ETHNIC DIS, V27, P329, DOI 10.18865/ED.27.S1.329, 10.18865/ED.27.S1.329;BRODY DEBRA J, 2018, NCHS DATA BRIEF, P1;CALLOW DD, 2020, AM J GERIAT PSYCHIAT, V28, P1046, DOI 10.1016/J.JAGP.2020.06.024;CAMPBELL JP, 2018, FRONT IMMUNOL, V9, DOI 10.3389/FIMMU.2018.00648;CERIN E, 2014, MED …	THIS STUDY EXAMINED HOW NEIGHBORHOOD CONDITIONS CHANGED AND HOW NEIGHBORHOOD CONDITIONS WERE ASSOCIATED WITH PHYSICAL ACTIVITY AND MENTAL HEALTH DURING THE COVID-19 PANDEMIC AMONG AMERICANS. THE MAJOR OUTCOMES WERE STRATIFIED BY THE NEIGHBORHOOD'S POVERTY AND REGRESSION MODELS WERE USED TO ASSESS THE ASSOCIATIONS BETWEEN NEIGHBORHOOD CONDITIONS AND THEIR CHANGE DURING THE PANDEMIC AND THE OUTCOME…	102505	UNIV MEMPHIS, SCH PUBL HLTH, 203 ROBISON HALL, MEMPHIS, TN 38152 USA.; UNIV MICHIGAN, SCH SOCIAL WORK, ANN ARBOR, MI 48109 USA.;	COVID-19; NEIGHBORHOOD CONDITIONS; PHYSICAL ACTIVITY; MENTAL HEALTH	10.1016/j.healthplace.2021.102505	ARTICLE	UNIVERSITY OF MEMPHIS	THE SURVEY WAS FUNDED BY THE COMMUNITY OF RESEARCH SCHOLARS, 2020-2021, UNIVERSITY OF MEMPHIS.	SEDENTARY BEHAVIOR; SOCIAL COHESION; UNITED-STATES; DEPRESSION; CONTEXT; SCALE; PHQ-9	HEALTH PLACE	ENGLISH	33454564	#N/A	ELSEVIER SCI LTD	2021	YANG, Y (CORRESPONDING AUTHOR), UNIV MEMPHIS, SCH PUBL HLTH, 203 ROBISON HALL, MEMPHIS, TN 38152 USA.	1353-8292	HEALTH & PLACE	3	EXAMINE THE ASSOCIATIONS BETWEEN PERCEIVED NEIGHBORHOOD CONDITIONS PHYSICAL ACTIVITY AND MENTAL HEALTH DURING THE COVID19 PANDEMIC	67	ISI	UNIV MEMPHIS;UNIV MICHIGAN	UNIV MEMPHIS	#N/A	YANG Y, 2021, HEALTH PLACE	YANG Y, 2021, HEALTH PLACE
EYLER AA, 2021, FRONT PUBLIC HEALTH	EYLER A;SCHMIDT L;KEPPER M;MAZZUCCA S;GILBERT A;BECK A	ANONYMOUS, 2009, NUTR REV, V67, P114, DOI 10.1111/J.1753-4887.2008.00136.X;ATTRIDGE M, 2014, COCHRANE DB SYST REV, DOI 10.1002/14651858.CD006424.PUB3;BEETS MW, 2010, AM J PREV MED, V38, P208, DOI 10.1016/J.AMEPRE.2009.09.045;BOWLER DIANA E, 2010, BMC PUBLIC HEALTH, V10, P456, DOI 10.1186/1471-2458-10-456;BRYMER E, 2014, ECOPSYCHOLOGY, V0006, P00189, DOI DOI 10.1089/ECO.2013.0110;CARROLL-SCOTT A, …	PURPOSE: THE PURPOSE OF THIS STUDY WAS TO EXPLORE PARENT PERCEPTIONS OF CHANGES IN CHILD PHYSICAL ACTIVITY DURING COVID-19 STAY-AT-HOME ORDERS. DESIGN: A CROSS-SECTIONAL STUDY. SETTING: THE RESEARCH TEAM USED SOCIAL MEDIA, RELEVANT ORGANIZATIONS, AND NEIGHBORHOOD GROUPS TO DISTRIBUTE THE SURVEY LINK IN MAY AND JUNE OF 2020. SUBJECTS: A CONVENIENCE SAMPLE OF PARENTS OF CHILDREN AGED 5-12. MEASURES…	637151	WASHINGTON UNIV, BROWN SCH, PREVENT RES CTR ST LOUIS, ST LOUIS, MO 63110 USA.;	CHILDREN; PHYSICAL ACTIVITY; ENVIRONMENT; BARRIERS; PARENTING; SOCIAL; COVID-19	10.3389/fpubh.2021.637151	ARTICLE	CENTERS FOR DISEASE CONTROL AND PREVENTIONUNITED STATES DEPARTMENT OF HEALTH & HUMAN SERVICESCENTERS FOR DISEASE CONTROL & PREVENTION - USA [U48DP006395]; PREVENTION RESEARCH CENTERS PROGRAM	THIS STUDY WAS FUNDED BY THE CENTERS FOR DISEASE CONTROL AND PREVENTION U48DP006395, PREVENTION RESEARCH CENTERS PROGRAM.	BODY-MASS INDEX; SEDENTARY BEHAVIOR; UNITED-STATES; YOUTH; ASSOCIATIONS; NEIGHBORHOOD; ADOLESCENTS; FACILITATORS; DISPARITIES; BARRIERS	FRONT. PUBLIC HEALTH	ENGLISH	34164363	#N/A	FRONTIERS MEDIA SA	2021	EYLER, AA (CORRESPONDING AUTHOR), WASHINGTON UNIV, BROWN SCH, PREVENT RES CTR ST LOUIS, ST LOUIS, MO 63110 USA.	#N/A	FRONTIERS IN PUBLIC HEALTH	1	PARENT PERCEPTIONS OF CHANGES IN CHILD PHYSICAL ACTIVITY DURING COVID19 STAYATHOME ORDERS	9	ISI	WASHINGTON UNIV	WASHINGTON UNIV	#N/A	EYLER AA, 2021, FRONT PUBLIC HEALTH	EYLER AA, 2021, FRONT PUBLIC HEALTH
MAKIZAKO H, 2021, INT J ENV RES PUB HE	MAKIZAKO H;AKAIDA S;SHONO S;SHIIBA R;TANIGUCHI Y;SHIRATSUCHI D;NAKAI Y	AL-DOMI H, 2021, CLIN NUTR ESPEN, V42, P132, DOI 10.1016/J.CLNESP.2021.02.003;AN HY, 2020, INT J ENV RES PUB HE, V17, DOI 10.3390/IJERPH17134817;ANONYMOUS, 2005, GUIDELINES DATA PROC;BERTRAND L, 2021, APPL PHYSIOL NUTR ME, V46, P265, DOI 10.1139/APNM-2020-0990, 10.17660/ACTAHORTIC.2021.1327.1;BOND JOHN, 1800, EUR J AGEING, V3, P193, DOI 10.1007/S10433-006-0039-8;BREEN L, 2013, J CLIN ENDOCR METAB…	THE COVID-19 PANDEMIC HAS CAUSED AN ABRUPT CHANGE IN LIFESTYLE FOR MANY PEOPLE WITH RESTRICTIONS, OFTEN LEADING TO A DECREASE IN PHYSICAL ACTIVITY (PA), AND THUS CONTRIBUTING TO A NEGATIVE PERCEPTION OF HEALTH STATUS. THE PURPOSE OF THIS STUDY WAS TO EXAMINE THE EFFECTS OF THE COVID-19 EPIDEMIC ON PHYSICAL ACTIVITY AND PERCEIVED PHYSICAL FITNESS IN JAPANESE ADULTS AGED 40 TO 69 YEARS. DATA WERE C…	4832	KAGOSHIMA UNIV, DEPT PHYS THERAPY, SCH HLTH SCI, FAC MED, 8-35-1 SAKURAGAOKA, KAGOSHIMA 8908544, JAPAN.; KAGOSHIMA UNIV, GRAD SCH HLTH SCI, 8-35-1 SAKURAGAOKA, KAGOSHIMA 8908544, JAPAN.; TARUMIZU CHUO HOSP, TARUMIZU MUNICIPAL MED CTR, DEPT REHABIL, 1-140 KINCO CHO, KAGOSHIMA 8912124, JAPAN.; KAGOSHIMA MED PROFESS COLL, DEPT PHYS THERAPY, 5417-1 HIRAKAWA, KAGOSHIMA 8910133, JAPAN.; KUMAMOTO GEN HO…	PHYSICAL ACTIVITY; MIDLIFE; COVID-19	10.3390/ijerph18094832	ARTICLE	#N/A	#N/A	LOCKDOWN	INT. J. ENVIRON. RES. PUBLIC HEALTH	ENGLISH	33946548	#N/A	MDPI	2021	MAKIZAKO, H (CORRESPONDING AUTHOR), KAGOSHIMA UNIV, DEPT PHYS THERAPY, SCH HLTH SCI, FAC MED, 8-35-1 SAKURAGAOKA, KAGOSHIMA 8908544, JAPAN.	#N/A	INTERNATIONAL JOURNAL OF ENVIRONMENTAL RESEARCH AND PUBLIC HEALTH	3	PHYSICAL ACTIVITY AND PERCEIVED PHYSICAL FITNESS DURING THE COVID19 EPIDEMIC A POPULATION OF 40TO 69YEAROLDS IN JAPAN	18	ISI	KAGOSHIMA UNIV;KAGOSHIMA UNIV;TARUMIZU MUNICIPAL MED CTR;KAGOSHIMA MED PROFESS COLL;KUMAMOTO GEN HOSP;DAIICHI INST TECHNOL	KAGOSHIMA UNIV	#N/A	MAKIZAKO H, 2021, INT J ENV RES PUB HE	MAKIZAKO H, 2021, INT J ENV RES PUB HE
XIANG MQ, 2020, FRONT PSYCHOL	XIANG M;TAN X;SUN J;YANG H;ZHAO X;LIU L;HOU X;HU M	BALCHIN R, 2016, J AFFECT DISORDERS, V200, P218, DOI 10.1016/J.JAD.2016.04.030;CAO WJ, 2020, PSYCHIAT RES, V287, DOI 10.1016/J.PSYCHRES.2020.112934;CAREK PJ, 2011, INT J PSYCHIAT MED, V41, P15, DOI 10.2190/PM.41.1.C;CHEKROUD SR, 2018, LANCET PSYCHIAT, V5, P739, DOI 10.1016/S2215-0366(18)30227-X;CHEN PJ, 2020, J SPORT HEALTH SCI, V9, P322, DOI 10.1016/J.JSHS.2020.04.003;CHINESE CENTER FOR DISEASE …	INTRODUCTION DURING THE COVID-19 OUTBREAK, MANY CITIZENS WERE ASKED TO STAY AT HOME IN SELF-QUARANTINE, WHICH CAN POSE A SIGNIFICANT CHALLENGE WITH RESPECT TO REMAINING PHYSICALLY ACTIVE AND MAINTAINING MENTAL HEALTH. THIS STUDY AIMED TO EVALUATE THE PREVALENCE OF INADEQUATE PHYSICAL ACTIVITY, ANXIETY, AND DEPRESSION AND TO EXPLORE THE RELATIONSHIP OF PHYSICAL ACTIVITY WITH ANXIETY AND DEPRESSION…	582436	GUANGZHOU SPORT UNIV, SCH SPORT & HLTH, GUANGZHOU, PEOPLES R CHINA.; GUANGZHOU SPORT UNIV, SCI LAB CTR, GUANGZHOU, PEOPLES R CHINA.; GUANGZHOU SPORT UNIV, SCH ATHLET TRAINING, GUANGZHOU, PEOPLES R CHINA.; GUANGZHOU SPORT UNIV, GRAD SCH, GUANGZHOU, PEOPLES R CHINA.; LIAONING UNIV TRADIT CHINESE MED, SCH NURSING, SHENYANG, PEOPLES R CHINA.;	COVID-19; PHYSICAL ACTIVITY; ANXIETY; DEPRESSION; COLLEGE STUDENTS	10.3389/fpsyg.2020.582436	ARTICLE	#N/A	#N/A	EXERCISE	FRONT. PSYCHOL.	ENGLISH	33329238	#N/A	FRONTIERS MEDIA SA	2020	HOU, XH; HU, M (CORRESPONDING AUTHOR), GUANGZHOU SPORT UNIV, SCH SPORT & HLTH, GUANGZHOU, PEOPLES R CHINA.	1664-1078	FRONTIERS IN PSYCHOLOGY	19	RELATIONSHIP OF PHYSICAL ACTIVITY WITH ANXIETY AND DEPRESSION SYMPTOMS IN CHINESE COLLEGE STUDENTS DURING THE COVID19 OUTBREAK	11	ISI	GUANGZHOU SPORT UNIV;GUANGZHOU SPORT UNIV;GUANGZHOU SPORT UNIV;GUANGZHOU SPORT UNIV;LIAONING UNIV TRADIT CHINESE MED	NOTREPORTED;GUANGZHOU SPORT UNIV	#N/A	XIANG MQ, 2020, FRONT PSYCHOL	XIANG MQ, 2020, FRONT PSYCHOL
DELBRESSINE JM, 2021, INT J ENV RES PUB HE	DELBRESSINE J;MACHADO F;GOERTZ Y;VAN H M;MEYS R;HOUBEN-WILKE S;BURTIN C;FRANSSEN F;SPIES Y;VIJLBRIEF H;HUL A;JANSSEN D;SPRUIT M;VAES A	AMMAR A, 2020, NUTRIENTS, V12, DOI 10.3390/NU12061583;ASSAF G, 2020, ANAL PROLONGED COVID;BELLI S, 2020, EUR RESPIR J, V56, DOI 10.1183/13993003.02096-2020;BULL FC, 2020, BRIT J SPORT MED, V54, P1451, DOI 10.1136/BJSPORTS-2020-102955;CARFI A, 2020, JAMA-J AM MED ASSOC, V324, P603, DOI 10.1001/JAMA.2020.12603;CHEN JJ, 2017, SCI REP-UK, V7, DOI 10.1038/S41598-017-17497-6;COLLINS F.S., 2021, NIH LAU…	BACKGROUND: A SUBGROUP OF PATIENTS RECOVERING FROM COVID-19 EXPERIENCE PERSISTENT SYMPTOMS, DECREASED QUALITY OF LIFE, INCREASED DEPENDENCY ON OTHERS FOR PERSONAL CARE AND IMPAIRED PERFORMANCE OF ACTIVITIES OF DAILY LIVING. HOWEVER, THE LONG-TERM EFFECTS OF COVID-19 ON PHYSICAL ACTIVITY (PA) IN THIS SUBGROUP OF PATIENTS WITH PERSISTENT SYMPTOMS REMAIN UNCLEAR. METHODS: DEMOGRAPHICS, SELF-REPORTED…	6017	CIRO, DEPT RES & DEV, NL-6085 NM HORN, NETHERLANDS.; NUTRIM SCH NUTR & TRANSLAT RES METAB, NL-6229 HX MAASTRICHT, NETHERLANDS.; MAASTRICHT UNIV MED CTR MUMC, DEPT RESP MED, NL-6229 HX MAASTRICHT, NETHERLANDS.; HASSELT UNIV, FAC REHABIL SCI, REVAL REHABIL RES CTR, BIOMED BIOMED RES INST, B-3590 DIEPENBEEK, BELGIUM.; LUNG FDN NETHERLANDS, NL-3818 LE AMERSFOORT, NETHERLANDS.; RADBOUD UNIV NIJMEGEN, …	CORONA; EXERCISE; PERSISTENT SYMPTOMS; PHYSICAL ACTIVITY	10.3390/ijerph18116017	ARTICLE	LUNG FOUNDATION NETHERLANDS [5.1.18.232, 4.1.16.085]; ZONMW (ERACOSYSMED) [90030355]	THE SCIENTIFIC WORK OF Y.M.J.G. IS FINANCIALLY SUPPORTED BY LUNG FOUNDATION NETHERLANDS GRANT 4.1.16.085; F.V.C.M. IS FINANCIALLY SUPPORTED BY ZONMW (ERACOSYSMED #90030355) AND R.M. IS FINANCIALLY SUPPORTED BY LUNG FOUNDATION NETHERLANDS GRANT 5.1.18.232.	COVID-19; SYMPTOMS; OUTCOMES	INT. J. ENVIRON. RES. PUBLIC HEALTH	ENGLISH	34205086	#N/A	MDPI	2021	DELBRESSINE, JM (CORRESPONDING AUTHOR), CIRO, DEPT RES & DEV, NL-6085 NM HORN, NETHERLANDS.	#N/A	INTERNATIONAL JOURNAL OF ENVIRONMENTAL RESEARCH AND PUBLIC HEALTH	4	THE IMPACT OF POSTCOVID19 SYNDROME ON SELFREPORTED PHYSICAL ACTIVITY	18	ISI	DEPT RES AND DEV;NUTRIM SCH NUTR AND TRANSLAT RES METAB;MAASTRICHT UNIV MED CTR MUMC;HASSELT UNIV;LUNG FDN NETHERLANDS;RADBOUD UNIV NIJMEGEN;MAASTRICHT UNIV	DELBRESSINE	#N/A	DELBRESSINE JM, 2021, INT J ENV RES PUB HE	DELBRESSINE JM, 2021, INT J ENV RES PUB HE
IS EE, 2021, MED B SISLI ETFAL HO	IS E;SAHILLIOGLU A;DEMIREL S;KURAN B;OZDEMIR H	ALAN H, 2021, PERSPECT PSYCHIATR C, V57, P1126, DOI 10.1111/PPC.12666;COYLE C, 2021, IRISH J MED SCI, V190, P925, DOI 10.1007/S11845-020-02423-Z;DIXIT S, 2020, MED HYPOTHESES, V143, DOI 10.1016/J.MEHY.2020.109854;FERNANDEZ-LAZARO D, 2020, INT J ENV RES PUB HE, V17, DOI 10.3390/IJERPH17228496;FRANCE-PRESSE A, GLOBAL VIRUS DEATHS;GATCHEL RJ, 1995, SPINE, V20, P2702, DOI 10.1097/00007632-199512150-0…	OBJECTIVES: SELF-ISOLATION SEEMS TO BE THE BEST WAY TO SLOW DOWN THE CORONAVIRUS DISEASE 2019 (COVID-19) OUTBREAK, BUT IT MAY ALSO HAVE NEGATIVE IMPACT ON PHYSICAL AND MENTAL HEALTH. THE AIM OF THIS STUDY WAS TO INVESTIGATE THE CHANGES IN PHYSICAL ACTIVITY HABITS DURING THE OUTBREAK AND ALSO THE IMPACT OF THE PANDEMIC ON MUSCULOSKELETAL PAIN AND MOOD IN CORRELATION WITH PHYSICAL ACTIVITY IN HEALT…	#N/A	UNIV HLTH SCI TURKEY, SISLI HAMIDIYE ETFAL TEACHING & RES HOSP, DEPT PHYS MED & REHABIL, ISTANBUL, TURKEY.; UNIV HLTH SCI TURKEY, SISLI HAMIDIYE ETFAL TEACHING & RES HOSP, DEPT ORTHOPED & TRAUMATOL, ISTANBUL, TURKEY.;	COVID-19; HEALTHCARE WORKER; MOOD; MUSCULOSKELETAL PAIN; PHYSICAL ACTIVITY	10.14744/SEMB.2021.87523	ARTICLE	#N/A	#N/A	SOCIAL-ISOLATION; CARDIORESPIRATORY FITNESS; RISK-FACTORS; LONELINESS; IMPACT; METAANALYSIS; HYPERTENSION; DEPRESSION; PERCEPTION	MED. BULL. SISLI ETFAL HOSP.	ENGLISH	#N/A	#N/A	KARE PUBL	2021	IS, EE (CORRESPONDING AUTHOR), SAGLIK BILIMLERI UNIV, SISLI HAMIDIYE ETFAL EGITIM & ARASTIRMA HASTANESI, FIZIKSEL TIP & REHABILITASYON ANABILIM DALI, ISTANBUL, TURKEY.	1302-7123	MEDICAL BULLETIN OF SISLI ETFAL HOSPITAL	0	EFFECT OF COVID19 PANDEMIC ON PHYSICAL ACTIVITY HABITS MUSCULOSKELETAL PAIN AND MOOD OF HEALTHCARE WORKERS	55	ISI	UNIV HLTH SCI TURKEY;UNIV HLTH SCI TURKEY	SAGLIK BILIMLERI UNIV	#N/A	IS EE, 2021, MED B SISLI ETFAL HO	IS EE, 2021, MED B SISLI ETFAL HO
VETROVSKY T, 2020, ESC HEART FAIL	VETROVSKY T;FRYBOVA T;GANT I;SEMERAD M;CIMLER R;BUNC V;SIRANEC M;MIKLIKOVA M;VESELY J;GRIVA M;PRECEK J;PELOUCH R;PARENICA J;BELOHLAVEK J	AARTS H, 1997, HEALTH EDUC RES, V12, P363, DOI 10.1093/HER/12.3.363;BARIL J-F, 2019, JMIR CARDIO, V3, PE12122;BITTNER V, 1993, JAMA-J AM MED ASSOC, V270, P1702, DOI 10.1001/JAMA.270.14.1702;BROOKS SK, 2020, LANCET, V395, P912, DOI 10.1016/S0140-6736(20)30460-8, 10.1016/S0140-6736(20)30460-8.;CHEN PJ, 2020, J SPORT HEALTH SCI, V9, P103, DOI 10.1016/J.JSHS.2020.02.001;CLEMES SA, 2008, BRIT J SPORT …	AIMS A REDUCTION OF HABITUAL PHYSICAL ACTIVITY DUE TO PROLONGED COVID-19 QUARANTINE CAN HAVE SERIOUS CONSEQUENCES FOR PATIENTS WITH CARDIOVASCULAR DISEASES, SUCH AS HEART FAILURE. THIS STUDY AIMED TO EXPLORE THE EFFECT OF COVID-19 NATIONWIDE QUARANTINE ON ACCELEROMETER-ASSESSED PHYSICAL ACTIVITY OF HEART FAILURE PATIENTS. METHODS AND RESULTS WE ANALYSED THE DAILY NUMBER OF STEPS IN 26 HEART FAILU…	#N/A	CHARLES UNIV PRAGUE, FAC PHYS EDUC & SPORT, JOSE MARTIHO 269-31, PRAGUE 16252, CZECH REPUBLIC.; CHARLES UNIV PRAGUE, FAC MED 1, DEPT CARDIOVASC MED, DEPT MED 2, PRAGUE, CZECH REPUBLIC.; GEN UNIV HOSP PRAGUE, PRAGUE, CZECH REPUBLIC.; UNIV HRADEC KRALOVE, FAC SCI, HRADEC KRALOVE, CZECH REPUBLIC.; UNIV HOSP BRNO, DEPT CARDIOL, BRNO, CZECH REPUBLIC.; MASARYK UNIV, FAC MED, BRNO, CZECH REPUBLIC.; CHAR…	COVID-19; PHYSICAL ACTIVITY; ACCELEROMETER; HEART FAILURE; QUARANTINE; LOCKDOWN	10.1002/ehf2.12916	ARTICLE	CZECH HEALTH RESEARCH COUNCIL (AGENTURA PRO ZDRAVOTNICKY VYZKUM CESKE REPUBLIKY) OF THE MINISTRY OF HEALTH OF THE CZECH REPUBLIC [NV18-09-00146]	THIS WORK WAS SUPPORTED BY THE CZECH HEALTH RESEARCH COUNCIL (AGENTURA PRO ZDRAVOTNICKY VYZKUM CESKE REPUBLIKY) OF THE MINISTRY OF HEALTH OF THE CZECH REPUBLIC (GRANT NUMBER NV18-09-00146).	#N/A	ESC HEART FAIL.	ENGLISH	32696600	#N/A	WILEY PERIODICALS, INC	2020	VETROVSKY, T (CORRESPONDING AUTHOR), CHARLES UNIV PRAGUE, FAC PHYS EDUC & SPORT, DEPT PHYSIOL & BIOCHEM, JOSE MARTIHO 269-31, PRAGUE 16252, CZECH REPUBLIC.	2055-5822	ESC HEART FAILURE	14	THE DETRIMENTAL EFFECT OF COVID19 NATIONWIDE QUARANTINE ON ACCELEROMETERASSESSED PHYSICAL ACTIVITY OF HEART FAILURE PATIENTS	7	ISI	CHARLES UNIV PRAGUE;CHARLES UNIV PRAGUE;GEN UNIV HOSP PRAGUE;UNIV HRADEC KRALOVE;UNIV HOSP BRNO;MASARYK UNIV;CHARLES UNIV PRAGUE;TOMAS BATA REG HOSP ZLIN;UNIV HOSP OLOMOUC;UNIV HOSP HRADEC KRALOVE	CHARLES UNIV PRAGUE	#N/A	VETROVSKY T, 2020, ESC HEART FAIL	VETROVSKY T, 2020, ESC HEART FAIL
SANTOS AMD, 2021, SPORT SCI HLTH	SANTOS A;ROSSI F;DE M H;DE S A;MACHADO D;NEVES L;BRITO A;MOURA P;MONTEIRO P;FREITAS I;DOS S M;RIBEIRO S	BLEYER FERNANDA TOLENTINO DE SOUZA, 2015, REV. DOR, V16, P102, DOI 10.5935/1806-0013.20150020;BONATO M, 2020, INT J SPORT PHYSIOL, V15, P1237, DOI 10.1123/IJSPP.2019-0498;BULL FC, 2020, BRIT J SPORT MED, V54, P1451, DOI 10.1136/BJSPORTS-2020-102955;CARMODY S, 2020, BRIT J SPORT MED, V54, P946, DOI 10.1136/BJSPORTS-2020-102539;CHIRICO A, 2020, FRONT PSYCHOL, V11, DOI 10.3389/FPSYG.2020.02100;CONST…	PURPOSE REGULAR PHYSICAL ACTIVITY IS A GOOD STRATEGY TO MAINTAIN THE HEALTH OF ATHLETES, AND PREVENT PAIN AND DECREASED JOINT FLEXIBILITY DURING THE PANDEMIC. ON THE OTHER HAND, HIGHER SEDENTARY TIME DURING THE PANDEMIC PERIOD CAN HAVE DELETERIOUS EFFECTS. THE OBJECTIVE OF THIS STUDY WAS TO COMPARE PHYSICAL ACTIVITY LEVELS, SEDENTARY TIME, AND SLEEP PARAMETERS DURING THE PRE-COVID PERIOD AND THE …	#N/A	FED UNIV PIAUI UFPI, DEPT PHYS EDUC, IMMUNOMETAB SKELETAL MUSCLE & EXERCISE RES GRP, MINIST PETRONIO PORTELLA CAMPUS, BR-64049550 TERESINA, PI, BRAZIL.; UNIV SANTO AMARO, DEPT PSYCHIAT, POST GRAD PROGRAM HLTH SCI, SAO PAULO, BRAZIL.; UNIV SAO PAULO, BIPOLAR DISORDER PROGRAM PROMAN, MED SCH, SAO PAULO, BRAZIL.; SAO PAULO STATE UNIV UNESP, DEPT PHYS EDUC, SAO PAULO, BRAZIL.; FED UNIV PIAUI UFPI, DE…	COVID-19 PANDEMIC; ATHLETES; PHYSICAL ACTIVITY; SEDENTARY BEHAVIOR; SLEEP	10.1007/s11332-021-00763-6	ARTICLE	NIDDK NIH HHSUNITED STATES DEPARTMENT OF HEALTH & HUMAN SERVICESNATIONAL INSTITUTES OF HEALTH (NIH) - USANIH NATIONAL INSTITUTE OF DIABETES & DIGESTIVE & KIDNEY DISEASES (NIDDK) [R01 DK071013] FUNDING SOURCE: MEDLINE	#N/A	ELITE; PERFORMANCE; FITNESS; SCIENCE; SOCCER; RISK	SPORT SCI. HEALTH	ENGLISH	33903803	#N/A	SPRINGERNATURE	2021	ROSSI, FE (CORRESPONDING AUTHOR), FED UNIV PIAUI UFPI, DEPT PHYS EDUC, IMMUNOMETAB SKELETAL MUSCLE & EXERCISE RES GRP, MINIST PETRONIO PORTELLA CAMPUS, BR-64049550 TERESINA, PI, BRAZIL.	1824-7490	SPORT SCIENCES FOR HEALTH	3	COVID19 PANDEMIC IMPACTS PHYSICAL ACTIVITY LEVELS AND SEDENTARY TIME BUT NOT SLEEP QUALITY IN YOUNG BADMINTON ATHLETES	17	ISI	FED UNIV PIAUI UFPI;UNIV SANTO AMARO;UNIV SAO PAULO;SAO PAULO STATE UNIV UNESP;FED UNIV PIAUI UFPI	FED UNIV PIAUI UFPI	#N/A	SANTOS AMD, 2021, SPORT SCI HLTH	SANTOS AMD, 2021, SPORT SCI HLTH
SANCHEZ-SANCHEZ E, 2020, NUTRIENTS	SANCHEZ-SANCHEZ E;RAMIREZ-VARGAS G;AVELLANEDA-LOPEZ Y;ORELLANA-PECINO J;GARCIA-MARIN E;DIAZ-JIMENEZ J	AGENCIA ESPANOLA DE SEGURIDAD ALIMENTARIA Y NUTRICION (AESAN), 2019, PREV SOBR OB ESP INF;AHN DG, 2020, J MICROBIOL BIOTECHN, V30, P313, DOI 10.4014/JMB.2003.03011;AMMAR A, 2020, NUTRIENTS, V12, DOI 10.3390/NU12061583;MARTINEZ-GONZALEZ MA, 2012, PLOS ONE, V7, DOI 10.1371/JOURNAL.PONE.0043134;RUIZ-ROSO MB, 2020, NUTRIENTS, V12, DOI 10.3390/NU12061807;BOUSQUET J, 2020, CLIN TRANSL ALLERGY, V10, DOI…	DUE TO THE PANDEMIC SITUATION CAUSED BY THE COVID-19 INFECTION, SOME GOVERNMENTS HAVE IMPLEMENTED HOUSE CONFINEMENT MEASURES. THE OBJECTIVE OF OUR STUDY IS TO LEARN THE DIETARY PATTERNS, CONSUMPTION, AND PHYSICAL ACTIVITY OF THE SPANISH POPULATION BEFORE AND DURING THE PERIOD OF CONFINEMENT BY COVID-19. A CROSS-SECTIONAL DESCRIPTIVE STUDY BASED ON A QUESTIONNAIRE DURING MAY 2020, COINCIDING WITH …	2826	PUNTA EUROPA HOSP, CADIZ 11207, SPAIN.; UNIV CADIZ, FAC EDUC SCI, PUERTO REAL 11519, SPAIN.;	COVID-19; MEDITERRANEAN DIET; DIET; PHYSICAL ACTIVITY; CONFINEMENT	10.3390/nu12092826	ARTICLE	DANONE NUTRICIADANONE NUTRICIA	THE AUTHORS RECEIVED FUNDING FROM DANONE NUTRICIA TO COVER THE COSTS FOR THE PUBLICATION OF THE ARTICLE. THERE WAS NO OTHER FUNDING RECEIVED FOR THE COMPLETION OF THE STUDY.	#N/A	NUTRIENTS	ENGLISH	32942695	#N/A	MDPI	2020	SANCHEZ-SANCHEZ, E (CORRESPONDING AUTHOR), PUNTA EUROPA HOSP, CADIZ 11207, SPAIN.	#N/A	NUTRIENTS	50	EATING HABITS AND PHYSICAL ACTIVITY OF THE SPANISH POPULATION DURING THE COVID19 PANDEMIC PERIOD	12	ISI	PUNTA EUROPA HOSP;UNIV CADIZ	PUNTA EUROPA HOSP	#N/A	SANCHEZ-SANCHEZ E, 2020, NUTRIENTS	SANCHEZ-SANCHEZ E, 2020, NUTRIENTS
LEON-ZARCENO E, 2021, FRONT PSYCHOL	LEON-ZARCENO E;MORENO-TENAS A;VILELLA S;GARCIA-NAVEIRA A;SERRANO-ROSA M	A, 2020, FRONT PSYCHOL, V11;ALSALHE TA, 2020, FRONT PSYCHOL, V11, DOI 10.3389/FPSYG.2020.570085;AMMAR A, 2020, PLOS ONE, V15, DOI 10.1371/JOURNAL.PONE.0240204;AMMAR A, 2021, BIOL SPORT, V38, P9, DOI 10.5114/BIOLSPORT.2020.96857;AMMAR A, 2020, INT J ENV RES PUB HE, V17, DOI 10.3390/IJERPH17176237;AMMAR A, 2020, NUTRIENTS, V12, DOI 10.3390/NU12061583;ASMUNDSON GJG, 2020, J ANXIETY DISORD, V74, DOI …	THE CONFINEMENT THAT COVID-19 HAS BROUGHT ABOUT HAS HAD A NEGATIVE INFLUENCE ON PEOPLE'S PSYCHOLOGICAL HEALTH. HOWEVER, THIS IMPACT IS NOT WIDESPREAD THROUGHOUT THE POPULATION, AND MEN AND WOMEN MAY BE AFFECTED DIFFERENTLY AND IT IS NOT KNOWN WHAT PROTECTIVE FACTORS MAY EXIST. IN THIS SENSE, PHYSICAL ACTIVITY HAS CLASSICALLY BEEN SHOWN TO BE A HABIT ASSOCIATED WITH PSYCHOLOGICAL HEALTH. THE STUDY…	620745	MIGUEL HERNANDEZ UNIV ELCHE, DEPT BEHAV SCI & HLTH, ELCHE, SPAIN.; ISABEL UNIV, FAC HUMANITIES & SOCIAL SCI, BURGOS, SPAIN.; COLEGIO OFICIAL PSICOL MADRID, MADRID, SPAIN.; UNIV VALENCIA, FAC PSYCHOL, DEPT PSYCHOBIOL, VALENCIA, SPAIN.;	HABITS; COVID-19; COPING; PHYSICAL ACTIVITY; PSYCHOLOGICAL WELL-BEING	10.3389/fpsyg.2021.620745	ARTICLE	#N/A	#N/A	MENTAL-HEALTH; HOME CONFINEMENT; PARTICIPATION; BEHAVIOR; SPORTS; SCALES; IMPACT	FRONT. PSYCHOL.	ENGLISH	33679535	#N/A	FRONTIERS MEDIA SA	2021	VILELLA, SB (CORRESPONDING AUTHOR), ISABEL UNIV, FAC HUMANITIES & SOCIAL SCI, BURGOS, SPAIN.	1664-1078	FRONTIERS IN PSYCHOLOGY	6	HABITS AND PSYCHOLOGICAL FACTORS ASSOCIATED WITH CHANGES IN PHYSICAL ACTIVITY DUE TO COVID19 CONFINEMENT	12	ISI	MIGUEL HERNANDEZ UNIV ELCHE;ISABEL UNIV;UNIV VALENCIA	ISABEL UNIV	#N/A	LEON-ZARCENO E, 2021, FRONT PSYCHOL	LEON-ZARCENO E, 2021, FRONT PSYCHOL
GRABARA M, 2021, BMC MUSCULOSKEL DIS	GRABARA M;SADOWSKA-KREPA E	ALMEIDA SA, 1999, MED SCI SPORT EXER, V31, P1176, DOI 10.1097/00005768-199908000-00015;ALVAREZ-RISCO A, 2020, AM J TROP MED HYG, V103, P583, DOI 10.4269/AJTMH.20-0536;BUYUKAVCI R., 2020, MED SCI INT MED J, V9, P462, DOI 10.5455/MEDSCIENCE.2020.09.9252, DOI 10.5455/MEDSCIENCE.2020.09.9252;CHEN X, 2020, JMIR PUBLIC HLTH SUR, V6, P275, DOI 10.2196/20737;GROSS LD, 1990, RES Q EXERCISE SPORT, V61, P32…	BACKGROUND THE AIM OF THIS STUDY WAS TO ASSESS THE OCCURRENCE OF SELF-REPORTED MUSCULOSKELETAL DISORDERS (MSD) AMONG POLISH TERRITORIAL ARMY SOLDIERS DURING THE COVID-19 PANDEMIC AND TO INVESTIGATE WHETHER THERE WAS A RELATIONSHIP BETWEEN OCCUPATIONAL PHYSICAL ACTIVITY (OPA), LEISURE TIME PHYSICAL ACTIVITY (LTPA), AND MSD. METHODS THE STUDY USED A CROSS-SECTIONAL DESIGN WITH A SAMPLE OF 373 TERRI…	796	JERZY KUKUCZKA ACAD PHYS EDUC, INST SPORT SCI, KATOWICE, POLAND.;	MUSCULOSKELETAL SYMPTOMS; OCCUPATIONAL PHYSICAL ACTIVITY; LEISURE TIME PHYSICAL ACTIVITY; SEVEN-DAY PHYSICAL ACTIVITY RECALL; COVID-19	10.1186/s12891-021-04654-2	ARTICLE	JERZY KUKUCZKA ACADEMY OF PHYSICAL EDUCATION, KATOWICE, POLAND	THE STUDY RECEIVED STATUTORY FUNDING FROM THE JERZY KUKUCZKA ACADEMY OF PHYSICAL EDUCATION, KATOWICE, POLAND; NO ADDITIONAL FUNDING WAS RECEIVED.	LEISURE-TIME; RISK-FACTORS; HEALTH; INJURIES; WORK	BMC MUSCULOSKELET. DISORD.	ENGLISH	34530794	#N/A	BMC	2021	SADOWSKA-KREPA, E (CORRESPONDING AUTHOR), JERZY KUKUCZKA ACAD PHYS EDUC, INST SPORT SCI, KATOWICE, POLAND.	#N/A	BMC MUSCULOSKELETAL DISORDERS	0	MUSCULOSKELETAL DISORDERS AND THE PHYSICAL ACTIVITY OF TERRITORIAL ARMY SOLDIERS DURING THE COVID19 PANDEMIC	22	ISI	INST SPORT SCI	INST SPORT SCI	#N/A	GRABARA M, 2021, BMC MUSCULOSKEL DIS	GRABARA M, 2021, BMC MUSCULOSKEL DIS
PETERSEN JA, 2021, INT J ENV RES PUB HE	PETERSEN J;NAISH C;GHONEIM D;CABAJ J;DOYLE-BAKER P;MCCORMACK G	AJZEN I, 1991, ORGAN BEHAV HUM DEC, V50, P179, DOI 10.1016/0749-5978(91)90020-T;ALBERTA GOVERNMENT, CMOH ORD 02 2020 202;AMMAR A, 2021, BIOL SPORT, V38, P9, DOI 10.5114/BIOLSPORT.2020.96857;BALL K, 2006, WOMEN HEALTH, V43, P93, DOI 10.1300/J013V43N01_06;BAMBRA C, 2020, J EPIDEMIOL COMMUN H, V74, P964, DOI 10.1136/JECH-2020-214401;BANDURA A., 1997, SELF EFFICACY EXERCI;BHUTANI S., 2020, SELF REPOR…	PUBLIC HEALTH MEASURES INTRODUCED TO COMBAT THE COVID-19 PANDEMIC HAVE IMPACTED THE PHYSICAL ACTIVITY, HEALTH, AND WELL-BEING OF MILLIONS OF PEOPLE. THIS GROUNDED THEORY STUDY EXPLORED HOW THE COVID-19 PANDEMIC HAS AFFECTED PHYSICAL ACTIVITY AND PERCEPTIONS OF HEALTH AMONG ADULTS IN A CANADIAN CITY (CALGARY). TWELVE ADULTS (50% FEMALES; 20-70 YEARS) WERE INTERVIEWED BETWEEN JUNE AND OCTOBER (2020…	4441	UNIV CALGARY, CUMMING SCH MED, DEPT COMMUNITY HLTH SCI, 3280 HOSP DR NW, CALGARY, AB T2N 4Z6, CANADA.; BROCK UNIV, FAC APPL HLTH SCI, 1812 SIR ISAAC BROCK WAY, ST CATHARINES, ON L2S 3A1, CANADA.; UNIV CALGARY, FAC ARTS, DEPT COMMUN MEDIA & FILM, 2500 UNIV DR NW, CALGARY, AB T2N 1N4, CANADA.; ALBERTA HLTH SERV, PROV POPULAT & PUBL HLTH, 10301 SOUTHPORT LANE SW, CALGARY, AB T2W 1S7, CANADA.; UNIV C…	PANDEMIC; COVID-19; CORONAVIRUS; PHYSICAL ACTIVITY; SEDENTARY BEHAVIOUR; HEALTH; QUALITATIVE	10.3390/ijerph18094441	ARTICLE	CANADIAN INSTITUTES OF HEALTH RESEARCH (CIHR)CANADIAN INSTITUTES OF HEALTH RESEARCH (CIHR) [FDN-154331]; VIVO FOR HEALTHIER GENERATIONS	FUNDING SUPPORT FOR THIS STUDY WAS PROVIDED BY THE CANADIAN INSTITUTES OF HEALTH RESEARCH (CIHR; FDN-154331). WE ACKNOWLEDGE VIVO FOR HEALTHIER GENERATIONS FOR THEIR FUNDING OF THE ONLINE COMMUNITY SURVEY FROM WHICH WE RECRUITED PARTICIPANTS FOR THIS QUALITATIVE STUDY. VIVO IS A CHARITABLE ENTERPRISE IN CALGARY, AB, CANADA, ON A MISSION TO RAISE HEALTHIER GENERATIONS IN THAT CITY AND BEYOND. IN A…	SOCIOECONOMIC-STATUS; GROUNDED THEORY; HEALTH; TIME; PARTICIPATION; BARRIERS	INT. J. ENVIRON. RES. PUBLIC HEALTH	ENGLISH	33922094	#N/A	MDPI	2021	PETERSEN, JA (CORRESPONDING AUTHOR), UNIV CALGARY, CUMMING SCH MED, DEPT COMMUNITY HLTH SCI, 3280 HOSP DR NW, CALGARY, AB T2N 4Z6, CANADA.; PETERSEN, JA (CORRESPONDING AUTHOR), BROCK UNIV, FAC APPL HLTH SCI, 1812 SIR ISAAC BROCK WAY, ST CATHARINES, ON L2S 3A1, CANADA.	#N/A	INTERNATIONAL JOURNAL OF ENVIRONMENTAL RESEARCH AND PUBLIC HEALTH	2	IMPACT OF THE COVID19 PANDEMIC ON PHYSICAL ACTIVITY AND SEDENTARY BEHAVIOUR A QUALITATIVE STUDY IN A CANADIAN CITY	18	ISI	UNIV CALGARY;BROCK UNIV;UNIV CALGARY;UNIV CALGARY;UNIV CALGARY;WASEDA UNIV	UNIV CALGARY;BROCK UNIV	#N/A	PETERSEN JA, 2021, INT J ENV RES PUB HE	PETERSEN JA, 2021, INT J ENV RES PUB HE
VAN BAKEL BMA, 2021, INT J ENV RES PUB HE	VAN B B;BAKKER E;DE V F;THIJSSEN D;EIJSVOGELS T	AINSWORTH BE, 2011, MED SCI SPORT EXER, V43, P1575, DOI 10.1249/MSS.0B013E31821ECE12;BAKKER EA, 2021, INT J CARDIOL, V326, P194, DOI 10.1016/J.IJCARD.2020.11.014;BAKKER EA, 2020, INT J BEHAV NUTR PHY, V17, DOI 10.1186/S12966-020-00972-1;BISCAGLIA S, 2020, EUR J PREV CARDIOL, V27, P426, DOI 10.1177/2047487319871217;BISWAS A, 2015, ANN INTERN MED, V162, P123, DOI 10.7326/M14-1651;CASTANEDA-BABARRO …	THE COVID-19 LOCKDOWN HAS BEEN ASSOCIATED WITH PHYSICAL INACTIVITY. WE PROSPECTIVELY EVALUATED CHANGES IN MODERATE-TO-VIGOROUS PHYSICAL ACTIVITY (MVPA) AND SEDENTARY TIME (ST) AMONG 1565 CARDIOVASCULAR DISEASE (CVD) PATIENTS USING VALIDATED QUESTIONNAIRES AT 5 WEEKS AFTER LOCKDOWN INITIATION (I.E., BASELINE, APRIL 2020) AND AT EVERY 4 SUBSEQUENT WEEKS, UNTIL JULY 2020. MULTIVARIATE MIXED MODEL AN…	11929	RADBOUD UNIV NIJMEGEN, MED CTR, RADBOUD INST HLTH SCI, DEPT PHYSIOL, POB 9101, NL-6500 HB NIJMEGEN, NETHERLANDS.; LIVERPOOL JOHN MOORES UNIV, RES INST SPORTS & EXERCISE SCI, LIVERPOOL L3 5UX, MERSEYSIDE, ENGLAND.;	COVID-19; LOCKDOWN; CARDIOVASCULAR DISEASE; PHYSICAL ACTIVITY; SEDENTARY BEHAVIOUR	10.3390/ijerph182211929	ARTICLE	DUTCH HEART FOUNDATIONNETHERLANDS HEART FOUNDATION [2017T051]	FUNDINGTHIS RESEARCH WAS FUNDED BY THE DUTCH HEART FOUNDATION, SENIOR E-DEKKER GRANT #2017T051.	LIFE-STYLE; HIGH-RISK; ASSOCIATION; VALIDITY; ADULTS; TIME; QUESTIONNAIRE; RELIABILITY; MORTALITY; HEALTH	INT. J. ENVIRON. RES. PUBLIC HEALTH	ENGLISH	34831684	#N/A	MDPI	2021	EIJSVOGELS, TMH (CORRESPONDING AUTHOR), RADBOUD UNIV NIJMEGEN, MED CTR, RADBOUD INST HLTH SCI, DEPT PHYSIOL, POB 9101, NL-6500 HB NIJMEGEN, NETHERLANDS.	#N/A	INTERNATIONAL JOURNAL OF ENVIRONMENTAL RESEARCH AND PUBLIC HEALTH	0	CHANGES IN PHYSICAL ACTIVITY AND SEDENTARY BEHAVIOUR IN CARDIOVASCULAR DISEASE PATIENTS DURING THE COVID19 LOCKDOWN	18	ISI	RADBOUD UNIV NIJMEGEN;LIVERPOOL JOHN MOORES UNIV	RADBOUD UNIV NIJMEGEN	#N/A	VAN BAKEL BMA, 2021, INT J ENV RES PUB HE	VAN BAKEL BMA, 2021, INT J ENV RES PUB HE
VAN BAKEL BMA, 2021, NETH HEART J	VAN B B;BAKKER E;DE V F;THIJSSEN D;EIJSVOGELS T	BAKKER EA, 2021, INT J CARDIOL, V326, P194, DOI 10.1016/J.IJCARD.2020.11.014;BAKKER EA, 2020, INT J BEHAV NUTR PHY, V17, DOI 10.1186/S12966-020-00972-1;BHATIA RT, 2020, EUR J PREV CARDIOL, V27, P1242, DOI 10.1177/2047487320930596;CHASTIN SFM, 2020, PHYS ACTIVITY IMMUNE, DOI 10.2139/SSRN.3673184, DOI 10.2139/SSRN.3673184;CLERKIN KJ, 2020, CIRCULATION, V141, P1648, DOI 10.1161/CIRCULATIONAHA.120.04…	BACKGROUND CORONAVIRUS DISEASE 2019 (COVID-19) LOCKDOWN RESTRICTIONS MAY IMPACT LIFESTYLE AND THEREFORE ALSO PHYSICAL (IN)ACTIVITY PATTERNS IN PATIENTS WITH CARDIOVASCULAR DISEASE (CVD). THIS STUDY AIMED TO EVALUATE THE EFFECT OF LOCKDOWN ON PHYSICAL ACTIVITY AND SEDENTARY BEHAVIOUR. METHODS A TOTAL OF 1565 DUTCH CVD PATIENTS PARTICIPATED IN THIS PROSPECTIVE COHORT STUDY, IN WHICH WE COMPARED PHY…	#N/A	RADBOUD UNIV NIJMEGEN, MED CTR, RADBOUD INST HLTH SCI, DEPT PHYSIOL, NIJMEGEN, NETHERLANDS.; LIVERPOOL JOHN MOORES UNIV, RES INST SPORTS & EXERCISE SCI, LIVERPOOL, MERSEYSIDE, ENGLAND.;	COVID-19; SARS-COV&#8209; 2; CARDIOVASCULAR DISEASE; PHYSICAL ACTIVITY; SEDENTARY BEHAVIOUR; PREVENTION	10.1007/s12471-021-01550-1	ARTICLE	DUTCH HEART FOUNDATIONNETHERLANDS HEART FOUNDATION [2017T051]	THIS STUDY WAS SUPPORTED BY THE DUTCH HEART FOUNDATION (SENIOR E-DEKKER GRANT #2017T051)	#N/A	NETH. HEART J.	ENGLISH	33630274	#N/A	BOHN STAFLEU VAN LOGHUM BV	2021	EIJSVOGELS, TMH (CORRESPONDING AUTHOR), RADBOUD UNIV NIJMEGEN, MED CTR, RADBOUD INST HLTH SCI, DEPT PHYSIOL, NIJMEGEN, NETHERLANDS.	1568-5888	NETHERLANDS HEART JOURNAL	4	IMPACT OF COVID19 LOCKDOWN ON PHYSICAL ACTIVITY AND SEDENTARY BEHAVIOUR IN DUTCH CARDIOVASCULAR DISEASE PATIENTS	29	ISI	RADBOUD UNIV NIJMEGEN;LIVERPOOL JOHN MOORES UNIV	RADBOUD UNIV NIJMEGEN	#N/A	VAN BAKEL BMA, 2021, NETH HEART J	VAN BAKEL BMA, 2021, NETH HEART J
MOSQUERA-GONZALEZ MJ, NA, SPORT SOC	MOSQUERA-GONZALEZ M;RIOS-DE-DEUS M;REGO-AGRASO L;RODICIO-GARCIA M;ABILLEIRA M	ALARCON E, 2020, RETOS, V39, P572, DOI 10.47197/RETOS.V0I39.81293, DOI 10.47197/RETOS.V0I39.81293;SANCHEZ MC, 2016, RETOS-NUEV TEND EDUC, P162;CHASE S.E., 2015, METODOS RECOLECCIO, P58;CHEN PJ, 2020, J SPORT HEALTH SCI, V9, P103, DOI 10.1016/J.JSHS.2020.02.001;FERREIRA MJ, 2020, ARQ BRAS CARDIOL, V114, P601, DOI 10.36660/ABC.20200235;FLICK U., 2012, INTRODUCCION INVESTI;RECHE GARCA CRISTINA, 2015…	THE AIM OF THIS WORK WAS TO BETTER UNDERSTAND THE EXPERIENCE OF PHYSICAL ACTIVITY AND SPORTS SCIENCES STUDENTS FROM THE UNIVERSITY OF A CORUNA (SPAIN), DURING THE COVID-19 CONFINEMENT IN TERMS OF EXERCISING AND PHYSICAL ACTIVITY AT HOME. THE SAMPLE IS MADE UP OF 65 STUDENTS (55 MEN AND 10 WOMEN) WITH AN AVERAGE AGE OF 20.8 YEARS. THE RESEARCH IS QUALITATIVE AND A DIARY WAS USED AS AN INFORMATION …	#N/A	UNIV A CORUNA, DEPT PHYS & SPORT EDUC, UNIDAD INVEST FORVI FORMAC & ORIENTAC VIDA, LA CORUNA, SPAIN.; UNIV A CORUNA, DEPT SPECIF DIDACT RES & DIAG METHODS, UNIDAD INVEST FORVI FORMAC & ORIENTAC VIDA, LA CORUNA, SPAIN.; UNIV A CORUNA, DEPT PEDAG & DIDACT, UNIDAD INVEST FORVI FORMAC & ORIENTAC VIDA, LA CORUNA, SPAIN.; UNIV ISABEL I, PSYCHO DEPT, BURGOS, SPAIN.;	PHYSICAL ACTIVITY; PHYSICAL EXERCISE; SPORT; PHYSICAL EDUCATION; STUDENTS; COVID-19; HIGHER EDUCATION	10.1080/17430437.2021.2016705	ARTICLE; EARLY ACCESS	#N/A	#N/A	#N/A	SPORT SOC.	ENGLISH	#N/A	#N/A	ROUTLEDGE JOURNALS, TAYLOR & FRANCIS LTD	2021	MOSQUERA-GONZALEZ, MJ (CORRESPONDING AUTHOR), UNIV A CORUNA, DEPT PHYS & SPORT EDUC, UNIDAD INVEST FORVI FORMAC & ORIENTAC VIDA, LA CORUNA, SPAIN.	1743-0437	SPORT IN SOCIETY	0	PHYSICAL ACTIVITY OF SPORT SCIENCES STUDENTS DURING COVID19 HOME CONFINEMENT	#N/A	ISI	UNIV A CORUNA;UNIV A CORUNA;UNIV A CORUNA;UNIV ISABEL I	UNIV A CORUNA	#N/A	MOSQUERA-GONZALEZ MJ, NA, SPORT SOC	MOSQUERA-GONZALEZ MJ, NA, SPORT SOC
CENSI L, NA, INT J FOOD SCI NUTR	CENSI L;RUGGERI S;GALFO M;BUONOCORE P;ROCCALDO R	ANONYMOUS, 2020, EQUITY SCH ED EUROPE;ARMITAGE R, 2020, LANCET GLOB HEALTH, V8, PE644, DOI 10.1016/S2214-109X(20)30116-9;BIRCH LEANN, 2007, CAN J DIET PRACT RES, V68, PS1;BLANCA R, 2016, INT J BEHAV NUTR PHY, V13, P123;BRAZENDALE K, 2017, INT J BEHAV NUTR PHY, V14, DOI 10.1186/S12966-017-0555-2;BREDA J, 2020, FOOD POLICY, V96, DOI 10.1016/J.FOODPOL.2020.101887;BROOKS SK, 2020, LANCET, V395, P912,…	IN MARCH 2020 ITALY WENT INTO LOCKDOWN DUE TO COVID-19 PANDEMIC AND CHILDREN CHANGED RAPIDLY THEIR LIFESTYLES WITH POSSIBLE NEGATIVE EFFECTS ON THEIR HEALTH STATUS. AN ONLINE SURVEY COLLECTED DATA ON EATING HABITS, PHYSICAL ACTIVITY, PERCEPTION/BEHAVIOUR OF 1027 ITALIAN 2-11 YEARS CHILDREN DURING LOCKDOWN. THE CHI-SQUARE TEST WAS APPLIED TO TEST DIFFERENCES IN PROPORTIONS. RESULTS SHOWED A TENDEN…	#N/A	COUNCIL AGR RES & ECON, RES CTR FOOD & NUTR, ROME, ITALY.;	COVID-19; CHILDREN; EATING BEHAVIOUR; PHYSICAL ACTIVITY; LIFESTYLE	10.1080/09637486.2021.1921127	ARTICLE; EARLY ACCESS	#N/A	#N/A	MEDITERRANEAN DIET; SCHOOL-CHILDREN; FOOD; CHILDHOOD; ADHERENCE; HABITS; FUTURE; YOUTH	INT. J. FOOD SCI. NUTR.	ENGLISH	33975495	#N/A	TAYLOR & FRANCIS LTD	2021	CENSI, L (CORRESPONDING AUTHOR), COUNCIL AGR RES & ECON, RES CTR FOOD & NUTR, ROME, ITALY.	0963-7486	INTERNATIONAL JOURNAL OF FOOD SCIENCES AND NUTRITION	2	EATING BEHAVIOUR PHYSICAL ACTIVITY AND LIFESTYLE OF ITALIAN CHILDREN DURING LOCKDOWN FOR COVID19	#N/A	ISI	RES CTR FOOD AND NUTR	RES CTR FOOD AND NUTR	#N/A	CENSI L, NA, INT J FOOD SCI NUTR	CENSI L, NA, INT J FOOD SCI NUTR
DURSUN M, 2021, IJERI-INT J EDUC RES	DURSUN M;YARAYAN Y;ARI C;ULUN C;ADAS S	ANDERSON RM, 2020, LANCET, V395, P931, DOI 10.1016/S0140-6736(20)30567-5;RODRIGUEZ MA, 2020, REV ESP CARDIOL, V73, P527, DOI 10.1016/J.RECESP.2020.04.002, 10.1016/J.REC.2020.04.001;BECK ME, 2009, LEISURE STUD, V28, P121, DOI 10.1080/02614360902773888;BHARGAVA, 2004, FAMILY CONSUMER SCI, V32, P254, DOI DOI 10.1177/1077727X03261631, 10.1177/1077727X03261631;BLOCK J, 1996, J PERS SOC PSYCHOL, V70, P…	THIS RESEARCH WAS CONDUCTED IN THE QUARANTINE PROCESS IMPLEMENTED IN THE COVID-19 OUTBREAK TO EXAMINE THE RELATIONSHIP BETWEEN THE PERCEPTION OF THE BOREDOM OF INDIVIDUALS IN LEISURE TIMES AND PSYCHOLOGICAL RESILIENCE LEVELS, AND TO DESCRIBE THE LEISURE ACTIVITIES OF INDIVIDUALS, PARTICIPATION IN PHYSICAL ACTIVITY AND EMOTIONAL STATE. ACCORDINGLY, A TOTAL OF 2214 VOLUNTARY INDIVIDUALS LIVING IN T…	#N/A	GAZI UNIV, FAC SPORT SCI, ANKARA, TURKEY.; MUS ALPARSLAN UNIV, FAC SPORT SCI, MUS, TURKEY.;	COVID-19; LEISURE BOREDOM; PSYCHOLOGICAL RESILIENCE; PHYSICAL ACTIVITY; EMOTIONAL STATE	10.46661/ijeri.5588	ARTICLE	#N/A	#N/A	POSITIVE EMOTIONS; LIFE EVENTS; STRESS; HARDINESS; PRONENESS; EXERCISE; HEALTH; PERSONALITY; DISTRESS; SUPPORT	IJERI-INT. J. EDUC. RES. INNOV.	ENGLISH	#N/A	#N/A	UNIV PABLO OLAVIDE, FAC CIENCIAS SOCIALES	2021	DURSUN, M (CORRESPONDING AUTHOR), GAZI UNIV, FAC SPORT SCI, ANKARA, TURKEY.	2386-4303	IJERI-INTERNATIONAL JOURNAL OF EDUCATIONAL RESEARCH AND INNOVATION	5	COVID19 IN TURKEY LEISURE BOREDOM PSYCHOLOGICAL RESILIENCE PHYSICAL ACTIVITY AND EMOTIONAL STATE	#N/A	ISI	GAZI UNIV;MUS ALPARSLAN UNIV	GAZI UNIV	#N/A	DURSUN M, 2021, IJERI-INT J EDUC RES	DURSUN M, 2021, IJERI-INT J EDUC RES
SCHIRINZI T, 2020, MOV DISORD CLIN PRAC	SCHIRINZI T;DI L G;SALIMEI C;CERRONI R;LIGUORI C;SCALISE S;ALWARDAT M;MERCURI N;PIERANTOZZI M;STEFANI A;PISANI A	ALWARDAT M, 2019, J NEURAL TRANSM, V126, P319, DOI 10.1007/S00702-019-01979-0;CILIA R, 2020, PARKINSONISM RELAT D, V75, P130, DOI 10.1016/J.PARKRELDIS.2020.05.038;DAUWAN M, 2021, J NEUROL, V268, P1222, DOI 10.1007/S00415-019-09493-9;DI LAZZARO G, 2020, J PARKINSON DIS, V10, P113, DOI 10.3233/JPD-191758;GORZKOWSKA A, 2020, J CLIN MED, V9, DOI 10.3390/JCM9051296;HELMICH RC, 2020, J PARKINSON DIS, V…	BACKGROUND: COVID-19 OUTBREAK PROFOUNDLY AFFECTED HEALTH SYSTEMS AND PEOPLE'S DAILY LIFE WORLDWIDE. PARKINSON'S DISEASE (PD) PATIENTS LOST THEIR NORMAL ROUTINE AND INTERRUPTED REGULAR PHYSICAL ACTIVITY, EITHER AS PHYSIOTHERAPY OR SPORT, WITH INEVITABLE CONSEQUENCE ON THEIR DAILY-LIFE AND WELL-BEING. OBJECTIVES TO EVALUATE THE CHANGES IN PHYSICAL ACTIVITY DUE TO COVID-19 EMERGENCY, INCLUDING SELF-…	#N/A	UNIV ROMA TOR VERGATA, DEPT SYST MED, ROME, ITALY.; UNIV ROMA TOR VERGATA, UOSD PARKINSONS CTR, DEPT SYST MED, ROME, ITALY.; AQABA UNIV TECHNOL, DEPT PHYS THERAPY, AQABA, JORDAN.; IRCCS FDN SANTA LUCIA, ROME, ITALY.;	PARKINSON'S DISEASE; COVID-19; SARS-COV-2; TECHNOLOGY; PHYSICAL ACTIVITY	10.1002/mdc3.13026	ARTICLE	#N/A	#N/A	#N/A	MOV. DISORD. CLIN. PRACT.	ENGLISH	32837960	#N/A	WILEY	2020	SCHIRINZI, T (CORRESPONDING AUTHOR), UNIV ROMA TOR VERGATA, DEPT SYST MED, ROME, ITALY.; SCHIRINZI, T (CORRESPONDING AUTHOR), UNIV ROMA TOR VERGATA, DEPT SYST MED, NEUROL UNIT, VIA MONTPELLIER, I-00133 ROME, ITALY.	2330-1619	MOVEMENT DISORDERS CLINICAL PRACTICE	17	PHYSICAL ACTIVITY CHANGES AND CORRELATE EFFECTS IN PATIENTS WITH PARKINSONS DISEASE DURING COVID19 LOCKDOWN	7	ISI	UNIV ROMA TOR VERGATA;UNIV ROMA TOR VERGATA;AQABA UNIV TECHNOL;IRCCS FDN SANTA LUCIA	UNIV ROMA TOR VERGATA;UNIV ROMA TOR VERGATA	#N/A	SCHIRINZI T, 2020, MOV DISORD CLIN PRAC	SCHIRINZI T, 2020, MOV DISORD CLIN PRAC
TAN JSQ, 2021, ONE HEALTH-AMSTERDAM	TAN J;FUNG W;TAN B;LOW J;SYN N;GOH Y;PANG J	AGRI-FOOD & VETERINARY AUTHORITY OF SINGAPORE (AVA), 2017, COD AN WELF PET OWN;AGRI-FOOD & VETERINARY AUTHORITY OF SINGAPORE (AVA), 2016, COD AN WELF PET IND;APPLEBAUM JW, 2020, ANIMALS-BASEL, V10, DOI 10.3390/ANI10101882;BARR S, 2020, CORONAVIRUS PANDEMIC;BRANSON S, 2016, ANTHROZOOS, V29, P323, DOI 10.1080/08927936.2016.1152764;BRANSON SM, 2017, J MIND MED SCI, V4, P38, DOI 10.22543/7674.41.P384…	INTRODUCTION: THE NEGATIVE IMPACT OF THE CORONAVIRUS DISEASE 2019 (COVID-19) PANDEMIC ON MENTAL HEALTH AND PHYSICAL ACTIVITY IS WELL REPORTED. WHILE PRIOR STUDIES SHOWED A POSITIVE INFLUENCE OF PET OWNERSHIP ON PHYSICAL ACTIVITY AND MENTAL HEALTH, THE INTERACTIONS BETWEEN THE PANDEMIC AND PET OWNERSHIP ARE NOT WELL STUDIED. OBJECTIVE: TO DETERMINE THE ASSOCIATION BETWEEN PET OWNERSHIP, PHYSICAL A…	100343	NATL UNIV SINGAPORE, YONG LOO LIN SCH MED, 10 MED DR, SINGAPORE 117597, SINGAPORE.; NATL UNIV HLTH SYST, 10 MED DR, SINGAPORE 117597, SINGAPORE.; NATL UNIV SINGAPORE, SAW SWEE HOCK SCH PUBL HLTH, 12 SCI DR 2,LEVEL 10, SINGAPORE 117549, SINGAPORE.; NATL UNIV HLTH SYST, 12 SCI DR 2,LEVEL 10, SINGAPORE 117549, SINGAPORE.; NATL UNIV SINGAPORE, CTR INFECT DIS EPIDEMIOL & RES, 12 SCI DR 2,LEVEL 10, SIN…	COVID-19; PHYSICAL ACTIVITY; MENTAL HEALTH; PET OWNERSHIP	10.1016/j.onehlt.2021.100343	ARTICLE	#N/A	#N/A	BENEFITS; DEPRESSION; ATTACHMENT; SURVIVORS; EBOLA	ONE HEALTH	ENGLISH	34805473	#N/A	ELSEVIER	2021	PANG, JX (CORRESPONDING AUTHOR), NATL UNIV SINGAPORE, SAW SWEE HOCK SCH PUBL HLTH, 12 SCI DR 2,LEVEL 10, SINGAPORE 117549, SINGAPORE.	#N/A	ONE HEALTH	0	ASSOCIATION BETWEEN PET OWNERSHIP AND PHYSICAL ACTIVITY AND MENTAL HEALTH DURING THE COVID19 CIRCUIT BREAKER IN SINGAPORE	13	ISI	NATL UNIV SINGAPORE;NATL UNIV HLTH SYST;NATL UNIV SINGAPORE;NATL UNIV HLTH SYST;NATL UNIV SINGAPORE	NATL UNIV SINGAPORE	#N/A	TAN JSQ, 2021, ONE HEALTH-AMSTERDAM	TAN JSQ, 2021, ONE HEALTH-AMSTERDAM
JALAL SM, 2021, J MULTIDISCIP HEALTH	JALAL S;BETH M;AL-HASSAN H;ALSHEALAH N	ABDELHAFEZ AI, 2020, INT J ENV RES PUB HE, V17, DOI 10.3390/IJERPH17238945;AL-HAIFI AR, 2013, FOOD NUTR BULL, V34, P6, DOI 10.1177/156482651303400102;AL-RETHAIAA AS, 2010, NUTR J, V9, DOI 10.1186/1475-2891-9-39;ALHUSSEINI N, 2020, J PUBLIC HEALTH RES, V9, P354, DOI 10.4081/JPHR.2020.1868;ALKAHTANI SHAEA A, 2016, BMC RES NOTES, V9, P436, DOI 10.1186/S13104-016-2242-9;ALTENBURG TM, 2012, INT J BEHA…	PURPOSE: SEVERAL FACTORS INFLUENCE THE STUDENT'S PHYSICAL ACTIVITY AND LIFESTYLE. THE CORONAVIRUS DISEASE (COVID-19) LOCKDOWN HAS RESTRICTED STUDENT'S ACTIVITY AND ALTERED THEIR ROUTINE LIFESTYLE. THIS PROSPECTIVE COHORT STUDY AIMED TO DETERMINE THE SIGNIFICANT CHANGES IN BODY MASS INDEX (BMI), PHYSICAL ACTIVITY, AND LIFESTYLE OF THE STUDENTS INCLUDING DIET, SLEEP, AND MENTAL HEALTH BEFORE AND DU…	#N/A	KING FAISAL UNIV, DEPT NURSING, COLL APPL MED SCI, AL HASA 31982, SAUDI ARABIA.;	COVID-19; BODY MASS INDEX; WEIGHT CHANGES; PHYSICAL ACTIVITY; LIFESTYLE; LOCKDOWN	10.2147/JMDH.S325269	ARTICLE	KING FAISAL UNIVERSITY, ALAHSA, KINGDOM OF SAUDI ARABIA [206130]	THE AUTHORS EXTEND THEIR APPRECIATION TO THE DEANSHIP OF SCIENTIFIC RESEARCH AT KING FAISAL UNIVERSITY, ALAHSA, KINGDOM OF SAUDI ARABIA FOR ITS FINANCIAL SUPPORT THROUGH NASHER TRACK WITH REFERENCE TO THE RESEARCH GRANT NUMBER 206130.	FOOD INSECURITY; OBESITY; QUESTIONNAIRE; BEHAVIORS; CHILDREN; DISEASE; HABITS; SCHOOL	J. MULTIDISCIP. HEALTHC.	ENGLISH	34321887	#N/A	DOVE MEDICAL PRESS LTD	2021	JALAL, SM (CORRESPONDING AUTHOR), KING FAISAL UNIV, DEPT NURSING, COLL APPL MED SCI, AL HASA 31982, SAUDI ARABIA.	1178-2390	JOURNAL OF MULTIDISCIPLINARY HEALTHCARE	2	BODY MASS INDEX PRACTICE OF PHYSICAL ACTIVITY AND LIFESTYLE OF STUDENTS DURING COVID19 LOCKDOWN	14	ISI	KING FAISAL UNIV	KING FAISAL UNIV	#N/A	JALAL SM, 2021, J MULTIDISCIP HEALTH	JALAL SM, 2021, J MULTIDISCIP HEALTH
LOPEZ-CARRIL S, 2021, PHYS CULT SPORT STUD	LOPEZ-CARRIL S;ESCAMILLA-FAJARDO P;ALGUACIL-JIMENEZ M	ABEZA G, 2015, J SPORT MANAGE, V29, P601, DOI 10.1123/JSM.2014-0296;ADAMS B, 2018, INT J EDUC TECHNOL H, V15, DOI 10.1186/S41239-018-0102-5;ANGOSTO S, 2020, SUSTAINABILITY-BASEL, V12, DOI 10.3390/SU12166641;BACCARELLA CV, 2018, EUR MANAG J, V36, P431, DOI 10.1016/J.EMJ.2018.07.002;BAILIN A, 2014, CURR OPIN PEDIATR, V26, P605, DOI 10.1097/MOP.0000000000000140;BARKLEY JE, 2020, COMPUT HUM BEHAV, V1…	DURING THE PERIOD OF THE COVID-19 LOCKDOWN, SPORTS ORGANIZATIONS AND COMPANIES HAD TO LOOK FOR NEW WAYS TO CONNECT WITH THEIR CUSTOMERS BY OFFERING PHYSICAL ACTIVITY (PA) ALTERNATIVES TO DO AT HOME. THIS STUDY EXPLORES THE PERCEPTIONS OF 175 UNDERGRADUATE SPORTS SCIENCE STUDENTS REGARDING THEIR SOCIAL MEDIA (SM) AND PA PATTERNS DURING THE FIRST SPANISH COVID-19 LOCKDOWN PERIOD (MARCH TO MAY 2020)…	#N/A	UNIV VALENCIA, DEPT PHYS EDUC & SPORT, 3 GASCO OLIAG, VALENCIA 46020, SPAIN.; UNIV CASTILLA LA MANCHA, DEPT PHYS ACT & SPORTS SCI, TOLEDO, SPAIN.;	SOCIAL MEDIA; COVID-19; LOCKDOWN; PHYSICAL ACTIVITY; SPORT	10.2478/pcssr-2021-0022	ARTICLE	SPANISH MINISTRY OF SCIENCE, INNOVATION, AND UNIVERSITIESSPANISH GOVERNMENT [FPU15/05670]; POSTDOCTORAL CONTRACT FOR SCIENTIFIC EXCELLENCE IN THE DEVELOPMENT OF THE "PLAN PROPIO DE I+D+I"; EUROPEAN SOCIAL FUNDEUROPEAN SOCIAL FUND (ESF)	THE FIRST AUTHOR OF THIS WORK IS GRATEFUL FOR THE SUPPORT OF THE PREDOCTORAL CONTRACT "FPU15/05670" GRANTED BY THE SPANISH MINISTRY OF SCIENCE, INNOVATION, AND UNIVERSITIES, AND BY THE POSTDOCTORAL CONTRACT FOR SCIENTIFIC EXCELLENCE IN THE DEVELOPMENT OF THE "PLAN PROPIO DE I+D+I", CO-FINANCED BY THE EUROPEAN SOCIAL FUND.	TWITTER; TECH	PHYS. CULT. SPORT STUD. RES.	ENGLISH	#N/A	#N/A	SCIENDO	2021	ESCAMILLA-FAJARDO, P (CORRESPONDING AUTHOR), UNIV VALENCIA, DEPT PHYS EDUC & SPORT, 3 GASCO OLIAG, VALENCIA 46020, SPAIN.	2081-2221	PHYSICAL CULTURE AND SPORT STUDIES AND RESEARCH	0	PHYSICAL ACTIVITY USING SOCIAL MEDIA DURING THE COVID19 PANDEMIC THE PERCEPTIONS OF SPORTS SCIENCE STUDENTS	92	ISI	UNIV VALENCIA;UNIV CASTILLA LA MANCHA	UNIV VALENCIA	#N/A	LOPEZ-CARRIL S, 2021, PHYS CULT SPORT STUD	LOPEZ-CARRIL S, 2021, PHYS CULT SPORT STUD
MARTINEZ-DE-QUEL O, 2021, APPETITE	MARTINEZ-DE-QUEL O;SUAREZ-IGLESIAS D;LOPEZ-FLORES M;PEREZ C	AMEKRAN Y, 2021, J SPORT MED PHYS FIT, V61, P159, DOI 10.23736/S0022-4707.20.11524-X;ATKINSON G, 1998, SPORTS MED, V26, P217, DOI 10.2165/00007256-199826040-00002;BALANZA-MARTINEZ V, 2020, ACTA PSYCHIAT SCAND, V141, P399, DOI 10.1111/ACPS.13177;BOLES RE, 2015, J PEDIATR-US, V166, P220, DOI 10.1016/J.JPEDS.2014.10.034;CELLINI N, 2020, J SLEEP RES, V29, DOI 10.1111/JSR.13074;CHEN PJ, 2020, J SPORT …	THE COVID-19 PANDEMIC HAS FORCED THE HEALTH PUBLIC AUTHORITIES TO IMPOSE A LOCKDOWN AS AN EPIDEMIOLOGICAL CONTAINMENT STRATEGY. THIS STUDY AIMED TO PROVIDE INFORMATION REGARDING THE IMPACT OF THE MANDATORY CONFINEMENT ON THE PHYSICAL ACTIVITY, EATING DISORDERS RISK, SLEEP QUALITY AND WELL-BEING ON A SPANISH SAMPLE. AN ONLINE SURVEY THAT INCLUDED THE MINNESOTA LEISURE TIME PHYSICAL ACTIVITY QUESTI…	105019	UNIV COMPLUTENSE MADRID, FAC EDUC, DEPT TEACHING LANGUAGES ARTS & PHYS EDUC, CALLE RECTOR ROYO VILLANOVA 1, MADRID 28040, SPAIN.; UNIV LEON, FAC PHYS ACT & SPORTS SCI, INST BIOMED IBIOMED, VALFIS RES GRP, CAMPUS VEGAZANA S-N, LEON 24071, SPAIN.; UNIV ISABEL I, CALLE FERNAN GONZALEZ 76, BURGOS 09003, SPAIN.; UNIV VIGO, FAC EDUC & SPORT SCI, GALICIA SUR HLTH RES INST IIS GALICIA SUR, WELL MOVE RES …	COVID-19; EATING DISORDERS; LOCKDOWN; PHYSICAL ACTIVITY; SLEEP	10.1016/j.appet.2020.105019	ARTICLE	#N/A	#N/A	RELIABILITY	APPETITE	ENGLISH	33161046	#N/A	ACADEMIC PRESS LTD- ELSEVIER SCIENCE LTD	2021	SUAREZ-IGLESIAS, D (CORRESPONDING AUTHOR), UNIV LEON, FAC CIENCIAS ACTIVIDAD FIS & DEPORTE, CAMPUS VEGAZANA S-N, LEON 24071, SPAIN.	0195-6663	APPETITE	44	PHYSICAL ACTIVITY DIETARY HABITS AND SLEEP QUALITY BEFORE AND DURING COVID19 LOCKDOWN A LONGITUDINAL STUDY	158	ISI	UNIV COMPLUTENSE MADRID;UNIV LEON;UNIV ISABEL I;UNIV VIGO	UNIV LEON	#N/A	MARTINEZ-DE-QUEL O, 2021, APPETITE	MARTINEZ-DE-QUEL O, 2021, APPETITE
FARO JM, 2021, JMIR CANCER	FARO J;MATTOCKS K;NAGAWA C;LEMON S;WANG B;CUTRONA S;SADASIVAM R	AARONSON NEIL K, 2014, EJC SUPPL, V12, P54, DOI 10.1016/J.EJCSUP.2014.03.005;ANONYMOUS, 2020, STAYING WELL STAYING;ANONYMOUS, 2020, COR COVID 19 2020 UP;ANONYMOUS, 2018, 2017 NAT SURV DRUG U;AZIZ NM, 2007, ACTA ONCOL, V46, P417, DOI 10.1080/02841860701367878;BLAND KA, 2020, PHYS THER REHABIL J, V100, P1713, DOI 10.1093/PTJ/PZAA141;BOROSUND E, 2020, CANCER MED-US, V9, P3775, DOI 10.1002/CAM4.3000;…	BACKGROUND: COVID-19 HAS HAD SIGNIFICANT HEALTH-RELATED AND BEHAVIORAL IMPACTS WORLDWIDE. CANCER SURVIVORS (HEREAFTER REFERRED TO AS "SURVIVORS") ARE PARTICULARLY PRONE TO BEHAVIORAL CHANGES AND ARE ENCOURAGED TO BE MORE VIGILANT AND OBSERVE STRICTER SOCIAL DISTANCING MEASURES. OBJECTIVE: WE EXPLORED (1) CHANGES IN PHYSICAL ACTIVITY AND SEDENTARY BEHAVIORS SINCE THE ONSET OF COVID-19, ALONG WITH …	E25317	UNIV MASSACHUSETTS, DEPT POPULAT & QUANTITAT HLTH SCI, DIV HLTH INFORMAT & IMPLEMENTAT SCI, MED SCH, 368 PLANTAT ST, WORCESTER, MA 01605 USA.; VA CENT WESTERN MASSACHUSETTS HEALTHCARE SYST, NORTHAMPTON, MA USA.; UNIV MASSACHUSETTS, DEPT POPULAT & QUANTITAT HLTH SCI, DIV PREVENT BEHAV MED, MED SCH, WORCESTER, MA 01605 USA.; UNIV MASSACHUSETTS, DEPT POPULAT & QUANTITAT HLTH SCI, BIOSTAT & HLTH SERV…	CANCER; COVID-19; DIGITAL; PHYSICAL ACTIVITY; SUPPORT; TECHNOLOGY	10.2196/25317	ARTICLE	NATIONAL HEART, LUNG, AND BLOOD INSTITUTEUNITED STATES DEPARTMENT OF HEALTH & HUMAN SERVICESNATIONAL INSTITUTES OF HEALTH (NIH) - USANIH NATIONAL HEART LUNG & BLOOD INSTITUTE (NHLBI) [1K12HL138049-01]; NATIONAL CANCER INSTITUTEUNITED STATES DEPARTMENT OF HEALTH & HUMAN SERVICESNATIONAL INSTITUTES OF HEALTH (NIH) - USANIH NATIONAL CANCER INSTITUTE (NCI) [1P50 CA244693-01]	THIS WORK WAS SUPPORTED BY THE NATIONAL HEART, LUNG, AND BLOOD INSTITUTE (1K12HL138049-01) AND NATIONAL CANCER INSTITUTE (1P50 CA244693-01). THE CONTENT IS SOLELY THE RESPONSIBILITY OF THE AUTHORS AND DOES NOT NECESSARILY REPRESENT THE PROFESSIONAL OPINIONS OF THE NATIONAL INSTITUTES OF HEALTH.	QUALITY-OF-LIFE; EXERCISE PROGRAM; DEPRESSION; DISTRESS; FITNESS; ANXIETY	JMIR CANCER	ENGLISH	33471776	#N/A	JMIR PUBLICATIONS, INC	2021	FARO, JM (CORRESPONDING AUTHOR), UNIV MASSACHUSETTS, DEPT POPULAT & QUANTITAT HLTH SCI, DIV HLTH INFORMAT & IMPLEMENTAT SCI, MED SCH, 368 PLANTAT ST, WORCESTER, MA 01605 USA.	2369-1999	JMIR CANCER	5	PHYSICAL ACTIVITY MENTAL HEALTH AND TECHNOLOGY PREFERENCES TO SUPPORT CANCER SURVIVORS DURING THE COVID19 PANDEMIC CROSSSECTIONAL STUDY	7	ISI	UNIV MASSACHUSETTS;VA CENT WESTERN MASSACHUSETTS HEALTHCARE SYST;UNIV MASSACHUSETTS;UNIV MASSACHUSETTS;CTR HEALTHCARE ORG AND IMPLEMENTAT RES	UNIV MASSACHUSETTS	#N/A	FARO JM, 2021, JMIR CANCER	FARO JM, 2021, JMIR CANCER
SZABO T, 2020, HEALTH PROBL CIVILIZ	SZABO T;STOCKER M;ACS P;MORVAY-SEY K;PALVOLGYI A;LACZKO T	ACS P., 2014, DATA ANAL PRACTICE;ACS P, 2020, BMC PUBLIC HEALTH, V20, DOI 10.1186/S12889-020-08478-Y;BJORK J, 2008, J EPIDEMIOL COMMUN H, V62, DOI 10.1136/JECH.2007.062414;BRAJSA-ZGANEC A, 2011, SOC INDIC RES, V102, P81, DOI 10.1007/S11205-010-9724-2;BURTSCHER J, 2020, SCAND J MED SCI SPOR, V30, P1544, DOI 10.1111/SMS.13706;CORTIS C., 2020, HUM MOV, V21, P79, DOI 10.5114/HM.2020.94826, DOI 10.511…	BACKGROUND. THE COVID-19 PANDEMIC HAD A SIGNIFICANT EFFECT ON REGULAR ACTIVITIES AND LIFESTYLES IN HUNGARY IN THE SECOND QUARTER OF 2020. IN THIS STUDY, WE IDENTIFY THE PHYSICAL ACTIVITY AND MENTAL WELL-BEING CHANGES IN THE HUNGARIAN SPORT SECTOR. MATERIAL AND METHODS. A QUESTIONNAIRE, WHICH INCLUDED INTERNATIONALLY VALIDATED ITEMS, WAS CREATED TO SURVEY MEMBERS OF THE SPORTING SECTOR IN HUNGARY.…	#N/A	MINIST HUMAN CAPAC, BUDAPEST, HUNGARY.; CORVINUS UNIV BUDAPEST, DEPT BUSINESS STUDIES, FOVAM TER 8, H-1093 BUDAPEST, HUNGARY.; UNIV PECS, FAC HLTH SCI, PECS, HUNGARY.;	COVID-19; PHYSICAL ACTIVITY; MENTAL WELL-BEING; SPORT SECTOR	10.5114/hpc.2020.98471	ARTICLE	#N/A	#N/A	#N/A	HEALTH PROBL. CIVILIZ.	ENGLISH	#N/A	#N/A	TERMEDIA PUBLISHING HOUSE LTD	2020	STOCKER, M (CORRESPONDING AUTHOR), CORVINUS UNIV BUDAPEST, DEPT BUSINESS STUDIES, FOVAM TER 8, H-1093 BUDAPEST, HUNGARY.	2353-6942	HEALTH PROBLEMS OF CIVILIZATION	1	IMPACT OF COVID19 ON THE PHYSICAL ACTIVITY AND WELLBEING OF HUNGARIAN ATHLETES AND SPORTS PROFESSIONALS	14	ISI	CORVINUS UNIV BUDAPEST;UNIV PECS	CORVINUS UNIV BUDAPEST	#N/A	SZABO T, 2020, HEALTH PROBL CIVILIZ	SZABO T, 2020, HEALTH PROBL CIVILIZ
NIENHUIS CP, 2020, INT J ENV RES PUB HE	NIENHUIS C;LESSER I	AMIREAULT S, 2015, PERCEPT MOTOR SKILL, V120, P604, DOI 10.2466/03.27.PMS.120V19X7;AMMAR A, 2020, PLOS ONE, V15, DOI 10.1371/JOURNAL.PONE.0240204;AMMAR A, 2020, INT J ENV RES PUB HE, V17, DOI 10.3390/IJERPH17176237;ARTAZCOZ L, 2001, J EPIDEMIOL COMMUN H, V55, P639, DOI 10.1136/JECH.55.9.639;ASZTALOS M, 2010, PUBLIC HEALTH NUTR, V13, P1207, DOI 10.1017/S1368980009992825;BALL K, 2000, AUST NZ J PUB…	BACKGROUND: A GLOBAL PANDEMIC CAUSED BY COVID-19 RESULTED IN RESTRICTIONS TO DAILY LIVING FOR CANADIANS, INCLUDING SOCIAL DISTANCING AND CLOSURE OF RECREATION FACILITIES AND PROVINCIAL PARKS. METHODS: THE OBJECTIVE OF THIS STUDY WAS TO ASSESS WHETHER SEX DIFFERENCES EXIST IN PHYSICAL ACTIVITY AND WELL-BEING SINCE COVID-19 AND TO EXPLORE HOW BARRIERS OR FACILITATORS TO PHYSICAL ACTIVITY MAY EXPLAI…	9036	UNIV FRASER VALLEY, FAC HLTH SCI, KINESIOL, 45190 CAEN AVE, CHILLIWACK, BC V2R 0N3, CANADA.;	2019 NOVEL CORONAVIRUS DISEASES (COVID-19); WOMEN&#8217; S HEALTH; PHYSICAL ACTIVITY; WELL-BEING; ANXIETY	10.3390/ijerph17239036	ARTICLE	#N/A	#N/A	ANXIETY DISORDERS; UNITED-STATES; EXERCISE; GENDER; LEISURE; HEALTH; COMORBIDITY; PREVALENCE; BARRIERS; QUESTIONNAIRE	INT. J. ENVIRON. RES. PUBLIC HEALTH	ENGLISH	33291530	#N/A	MDPI	2020	LESSER, IA (CORRESPONDING AUTHOR), UNIV FRASER VALLEY, FAC HLTH SCI, KINESIOL, 45190 CAEN AVE, CHILLIWACK, BC V2R 0N3, CANADA.	#N/A	INTERNATIONAL JOURNAL OF ENVIRONMENTAL RESEARCH AND PUBLIC HEALTH	15	THE IMPACT OF COVID19 ON WOMENS PHYSICAL ACTIVITY BEHAVIOR AND MENTAL WELLBEING	17	ISI	UNIV FRASER VALLEY	UNIV FRASER VALLEY	#N/A	NIENHUIS CP, 2020, INT J ENV RES PUB HE	NIENHUIS CP, 2020, INT J ENV RES PUB HE
SALGADO-ARANDA R, 2021, INFECT DIS THER	SALGADO-ARANDA R;PEREZ-CASTELLANO N;NUNEZ-GIL I;OROZCO A;TORRES-ESQUIVEL N;FLORES-SOLER J;CHAMAISSE-AKARI A;MCLNERNEY A;VERGARA-UZCATEGUI C;WANG L;GONZALEZ-FERRER J;FILGUEIRAS-RAMA D;CANADAS-GODOY V;MACAYA-MIGUEL C;PEREZ-VILLACASTIN J	AGGIO D, 2018, AM J EPIDEMIOL, V187, P2315, DOI 10.1093/AJE/KWY157;CHOW N, 2020, MMWR-MORBID MORTAL W, V69, P382, DOI 10.15585/MMWR.MM6913E2;HAMER M, 2012, CIRCULATION, V126, P928, DOI 10.1161/CIRCULATIONAHA.112.103879;HENSCHKE PJ, 1993, MED J AUSTRALIA, V158, P830, DOI 10.5694/J.1326-5377.1993.TB137672.X;HUANG C., 2020, LANCET, V395, P497, DOI DOI 10.1016/S0140-6736(20)30183-5;KATZMARZYK PT, 200…	INTRODUCTION THE SEVERE ACUTE RESPIRATORY SYNDROME CORONAVIRUS 2 (SARS-COV-2) INFECTION CAUSES A SEVERE RESPIRATORY DISEASE WITH A 3% GLOBAL MORTALITY. IN THE ABSENCE OF EFFECTIVE TREATMENT, CONTROLLING OF RISK FACTORS THAT PREDISPOSE TO SEVERE DISEASE IS ESSENTIAL TO REDUCE CORONAVIRUS DISEASE 2019 (COVID-19) MORTALITY. LARGE OBSERVATIONAL STUDIES SUGGEST THAT EXERCISE CAN REDUCE THE RISK OF ALL…	#N/A	INST INVEST SANITARIA HOSP CLIN SAN CARLOS IDISSC, INST CARDIOVASC, MADRID, SPAIN.; CTR INVEST BIOMED RED ENFERMEDADES CARDIOVASC CIB, MADRID, SPAIN.; UNIV COMPLUTENSE MADRID, FAC MED, MADRID, SPAIN.; FDN INVEST INTERHOSP CARDIOVASC, MADRID, SPAIN.;	COVID-19; EXERCISE; PHYSICAL ACTIVITY; PHYSICAL TRAINING; SARS-COV-2	10.1007/s40121-021-00418-6	ARTICLE	"FOUNDATION FOR BIOMEDICAL RESEARCH'' OF CLINICO SAN CARLOS HOSPITAL	NO FUNDING OR SPONSORSHIP WAS RECEIVED FOR THIS STUDY OR PUBLICATION OF THIS ARTICLE. THE RAPID SERVICE FEE WAS FUNDED BY THE "FOUNDATION FOR BIOMEDICAL RESEARCH'' OF CLINICO SAN CARLOS HOSPITAL.	CARDIOVASCULAR-DISEASE; RISK; MARKERS; WOMEN; TIME; MEN	INFECT. DIS. THER.	ENGLISH	33715099	#N/A	SPRINGER LONDON LTD	2021	SALGADO-ARANDA, R (CORRESPONDING AUTHOR), INST INVEST SANITARIA HOSP CLIN SAN CARLOS IDISSC, INST CARDIOVASC, MADRID, SPAIN.	2193-8229	INFECTIOUS DISEASES AND THERAPY	13	INFLUENCE OF BASELINE PHYSICAL ACTIVITY AS A MODIFYING FACTOR ON COVID19 MORTALITY A SINGLECENTER RETROSPECTIVE STUDY	10	ISI	INST INVEST SANITARIA HOSP CLIN SAN CARLOS IDISSC;CTR INVEST BIOMED RED ENFERMEDADES CARDIOVASC CIB;UNIV COMPLUTENSE MADRID;FDN INVEST INTERHOSP CARDIOVASC	INST INVEST SANITARIA HOSP CLIN SAN CARLOS IDISSC	#N/A	SALGADO-ARANDA R, 2021, INFECT DIS THER	SALGADO-ARANDA R, 2021, INFECT DIS THER
DASDEMIR KA, NA, J ASTHMA	DASDEMIR K;SUNER-KEKLIK S	ABU SAYEED, 2020, PSYCHIAT DANUB, V32, P491, DOI 10.24869/PSYD.2020.491;AGARGUN MY, 1996, TURKISH J PSYCHIAT, V7, P107, DOI DOI 10.5606/ARCHRHEUMAT0L.2018.6376;ALONSO J, 2014, CHEST, V59, P179, DOI DOI 10.1016/J.JPSYCHIRES.2014.09.007;BRAIDO F, CURR OPIN PULM MED, DOI DOI 10.1080/02770903.2019.1711391;BROOKS SK, 2020, LANCET, V395, P912, DOI 10.1016/S0140-6736(20)30460-8, 10.1016/S0140-6736(20)30…	OBJECTIVE THERE IS LIMITED INFORMATION IN LITERATURE ON HOW CORONAVIRUS DISEASE-2019 (COVID-19) PANDEMIC PERIOD AFFECTS PEOPLE WITH ASTHMA. THIS STUDY AIMED TO COMPARE LEVELS OF PHYSICAL ACTIVITY, STRESS, AND FEAR AND QUALITY OF LIFE AND SLEEP QUALITY BETWEEN PATIENTS WITH ASTHMA AND HEALTHY INDIVIDUALS DURING THE PANDEMIC. METHODS TWENTY-TWO PATIENTS WITH ASTHMA AND 22 HEALTHY INDIVIDUALS AGED B…	#N/A	SIVAS CUMHURIYET UNIV, DEPT PHYSIOTHERAPY & REHABIL, FAC HLTH SCI, SIVAS, TURKEY.;	COVID-19; ASTHMA; PHYSICAL ACTIVITY; QUALITY OF LIFE; SLEEP	10.1080/02770903.2021.1931303	ARTICLE; EARLY ACCESS	#N/A	#N/A	#N/A	J. ASTHMA	ENGLISH	34000956	#N/A	TAYLOR & FRANCIS LTD	2021	DASDEMIR, KA (CORRESPONDING AUTHOR), SIVAS CUMHURIYET UNIV, DEPT PHYSIOTHERAPY & REHABIL, FAC HLTH SCI, SIVAS, TURKEY.	0277-0903	JOURNAL OF ASTHMA	0	PHYSICAL ACTIVITY SLEEP AND QUALITY OF LIFE OF PATIENTS WITH ASTHMA DURING THE COVID19 PANDEMIC	#N/A	ISI	SIVAS CUMHURIYET UNIV	SIVAS CUMHURIYET UNIV	#N/A	DASDEMIR KA, NA, J ASTHMA	DASDEMIR KA, NA, J ASTHMA
ROE A, 2021, FRONT SPORTS ACT LIV	ROE A;BLIKSTAD-BALAS M;DALLAND C	BAILEY DP, 2012, EUR J PEDIATR, V171, P1805, DOI 10.1007/S00431-012-1827-0;BAKKEN A., 2019, IDRETTENS POSISJON U;BIDDLE SJH, 2019, PSYCHOL SPORT EXERC, V42, P146, DOI 10.1016/J.PSYCHSPORT.2018.08.011;BINGIMLAS K. A., 2009, EURASIA J MATH SCI T, V5, P235, DOI 10.12973/EJMSTE/75275, DOI 10.12973/EJMSTE/75275;BLIKSTAD-BALAS M, 2020, NORD J DIGIT LIT, V15, P55, DOI 10.18261/ISSN.1891-943X-2020-01-05;…	THE COVID-19 PANDEMIC FORCED AN UNPRECEDENTED GLOBAL SHUTDOWN THAT CLOSED SCHOOLS FOR MONTHS. IN MANY NATIONS, SCHOOLS WERE CLOSED TO STUDENTS, AND TEACHERS DIRECTED EDUCATIONAL ACTIVITIES REMOTELY VIA DIGITAL DEVICES OR HOMESCHOOLING RESOURCES. THIS ARTICLE EXPLORES HOW THESE MONTHS OF HOMESCHOOLING HAVE AFFECTED THE PHYSICAL ACTIVITY OF NORWEGIAN STUDENTS IN GRADES 1-10. ALL NORWEGIAN STUDENTS …	589227	UNIV OSLO, DEPT TEACHER EDUC & SCH RES, OSLO, NORWAY.; OSLO METROPOLITAN UNIV, DEPT PRIMARY & SECONDARY TEACHER EDUC, OSLO, NORWAY.;	EDUCATION; HOME-SCHOOLING; REMOTE TEACHING; COVID-19; PHYSICAL ACTIVITY (EXERCISE)	10.3389/fspor.2020.589227	ARTICLE	#N/A	#N/A	SEDENTARY BEHAVIOR; SCHOOL DAY; CHILDREN	FRONT. SPORTS ACT. LIVING	ENGLISH	33585811	#N/A	FRONTIERS MEDIA SA	2021	BLIKSTAD-BALAS, M (CORRESPONDING AUTHOR), UNIV OSLO, DEPT TEACHER EDUC & SCH RES, OSLO, NORWAY.	#N/A	FRONTIERS IN SPORTS AND ACTIVE LIVING	4	THE IMPACT OF COVID19 AND HOMESCHOOLING ON STUDENTS ENGAGEMENT WITH PHYSICAL ACTIVITY	2	ISI	UNIV OSLO;OSLO METROPOLITAN UNIV	UNIV OSLO	#N/A	ROE A, 2021, FRONT SPORTS ACT LIV	ROE A, 2021, FRONT SPORTS ACT LIV
CRUCEANU C, 2021, ARCH EUROMEDICA	CRUCEANU C;GEORGESCU P	AMMAR A, 2020, NUTRIENTS, V12, DOI 10.3390/NU12061583;BAROIU L, 2021, BRAIN-BROAD RES ARTI, V12, P254, DOI 10.18662/BRAIN/12.2/204;DAMACENA G. N., 2020, EPIDEMIOLOGIA SERVIC, V29;DI RENZO L, 2020, NUTRIENTS, V12, DOI 10.3390/NU12072152;DI RENZO L, 2020, J TRANSL MED, V18, DOI 10.1186/S12967-020-02399-5;GRIGORAS M, 2021, BRAIN-BROAD RES ARTI, V12, P326, DOI 10.18662/BRAIN/12.2/210;ISAACS A, 2021, …	AIM:THE COVID-19 PANDEMIC HAS HAD MAJOR CONSEQUENCES ON OUR HABITS AND STYLE OF LIVING. FOR THIS STUDY, AN ONLINE QUESTIONNAIRE WAS CONDUCTED ONLINE, WITH A TOTAL OF 103 PARTICIPANTS. THIS SURVEY AIMED TO DETERMINE THE PANDEMIC'S IMPLICATIONS ON NUTRITION AND BEHAVIOR PATTERNS. RESULTS: DURING QUARANTINE, THE FEELINGS OF HUNGER AND SATIETY DID SUFFER CHANGES: 17% OF THE CASES REPORTED A DECREASE,…	#N/A	ELISABETA DOAMNA PSYCHIAT HOSP, GALATI, ROMANIA.; DUNAREA DE JOS UNIV GALATI, GALATI, ROMANIA.;	PSYCHIATRY; PANDEMIC; COVID-19; EATING BEHAVIOUR; EATING DISORDERS; PHYSICAL ACTIVITY	10.35630/2199-885X/2021/11/4.3	ARTICLE; PROCEEDINGS PAPER	#N/A	#N/A	DEPRESSION	ARCH. EUROMEDICA	ENGLISH	#N/A	#N/A	EUROPAISCHE WISSENSCHAFTLICHE GESELLSCHAFT EV	2021	CRUCEANU, C (CORRESPONDING AUTHOR), ELISABETA DOAMNA PSYCHIAT HOSP, GALATI, ROMANIA.	2193-3863	ARCHIV EUROMEDICA	0	THE CONSEQUENCES OF COVID19 PANDEMIC ON DIET AND PHYSICAL ACTIVITY	11	ISI	ELISABETA DOAMNA PSYCHIAT HOSP;DUNAREA DE JOS UNIV GALATI	ELISABETA DOAMNA PSYCHIAT HOSP	#N/A	CRUCEANU C, 2021, ARCH EUROMEDICA	CRUCEANU C, 2021, ARCH EUROMEDICA
SALGADO-ESPINOSA ML, 2021, REV ESP COMUN SALUD	SALGADO-ESPINOSA M;CEPEDA-GAYTAN L	TUNON MA, 2018, NUTR HOSP, V35, P75, DOI 10.20960/NH.2131;ALVAREZ J, 2020, REV ESP COMUN SALUD, V11, P53, DOI 10.20318/RECS.2020.5166, DOI 10.20318/RECS.2020.5166;AMATORI S, 2020, NUTRIENTS, V12, DOI 10.3390/NU12123660;AMMAR A, 2020, NUTRIENTS, V12, DOI 10.3390/NU12061583;ANNESI JAMES J, 2012, PERM J, V16, P7;BALDERRAMA-CARMONA A. P, 2021, HORIZONTE SANITARIO, V20, P417, DOI 10.19136/HS, DOI 10.1…	INTRODUCTION: THE COVID-19 PANDEMIC HAS CAUSED AN IMPORTANT CHANGE IN THE DAILY LIFE OF UNIVERSITY STUDENTS, IMPACTING THEIR HEALTH THROUGH THEIR HABITS AND EMOTIONAL STATES. OBJECTIVE: TO ANALYZE EATING HABITS AND IDENTIFY THEIR RELATIONSHIP WITH EMOTIONAL STATES, AS WELL AS HABITS ASSOCIATED WITH THE PRACTICE OF PHYSICAL ACTIVITY IN UNIVERSITY STUDENTS OF THE UNIVERSIDAD VIZCAYA DE LAS AMERICAS…	#N/A	UNIV VIZCAYA AMER, CTR INVEST DESARROLLO & INNOVAC VIZCAYA, CAMPUS SALTILLO, SALTILLO, COAHUILA, MEXICO.;	PHYSICAL ACTIVITY; NUTRITION; EMOTIONS; UNIVERSITY STUDENTS; MEXICO; COVID-19	10.20318/recs.2021.6231	ARTICLE	#N/A	#N/A	NEGATIVE AFFECT; VALIDATION; EMOTIONS; HEALTH	REV. ESP. COMUN. SALUD	SPANISH	#N/A	#N/A	UNIV CARLOS III MADRID	2021	SALGADO-ESPINOSA, ML (CORRESPONDING AUTHOR), UNIV VIZCAYA AMER, CTR INVEST DESARROLLO & INNOVAC VIZCAYA, CAMPUS SALTILLO, SALTILLO, COAHUILA, MEXICO.	#N/A	REVISTA ESPANOLA DE COMUNICACION EN SALUD	0	NUTRITION AFFECTIVE STATES AND PHYSICAL ACTIVITY IN MEXICAN UNIVERSITY STUDENTS DURING THE COVID19 PANDEMIC	12	ISI	UNIV VIZCAYA AMER	UNIV VIZCAYA AMER	#N/A	SALGADO-ESPINOSA ML, 2021, REV ESP COMUN SALUD	SALGADO-ESPINOSA ML, 2021, REV ESP COMUN SALUD
VOLZ SC, NA, BEHAV MED	VOLZ S;FURMAN C;ROTHMAN A	AMIREAULT S, 2013, HEALTH PSYCHOL REV, V7, P55, DOI 10.1080/17437199.2012.701060;AMMAR A, 2020, NUTRIENTS, V12, DOI 10.3390/NU12061583;ARMSTRONG T, 2006, J PUBLIC HEALTH-HEID, V14, P66, DOI 10.1007/S10389-006-0024-X;BANDURA A, 1982, AM PSYCHOL, V37, P122, DOI 10.1037/0003-066X.37.2.122;CARRIEDO A, 2020, AM J GERIAT PSYCHIAT, V28, P1146, DOI 10.1016/J.JAGP.2020.08.007;DUNCAN GE, 2020, PLOS ONE, V1…	THE COVID-19 PANDEMIC ALTERED DAILY LIFE IN THE UNITED STATES AND DISRUPTED HOW PEOPLE ENGAGE IN ROUTINE HEALTH BEHAVIORS, SUCH AS PHYSICAL ACTIVITY (PA). THIS STUDY INVESTIGATES FACTORS THAT MAY HAVE HELPED PEOPLE SUSTAIN RECOMMENDED LEVELS OF MODERATE TO VIGOROUS PA (MVPA) DURING THIS TIME. USING A CROSS-SECTIONAL DESIGN, WE RECRUITED FROM AMAZON'S MECHANICAL TURK IN APRIL/MAY 2020 A SAMPLE OF …	#N/A	UNIV MINNESOTA, DEPT PSYCHOL, 75 EAST RIVER RD, MINNEAPOLIS, MN 55455 USA.;	COVID-19; EXERCISE; IDENTIFIED REGULATION; PHYSICAL ACTIVITY; SELF-EFFICACY	10.1080/08964289.2021.1929811	ARTICLE; EARLY ACCESS	#N/A	#N/A	SELF-DETERMINATION THEORY; EXERCISE; QUESTIONNAIRE; EFFICACY; HABIT	BEHAV. MED.	ENGLISH	34702131	#N/A	ROUTLEDGE JOURNALS, TAYLOR & FRANCIS LTD	2021	VOLZ, SC (CORRESPONDING AUTHOR), UNIV MINNESOTA, DEPT PSYCHOL, 75 EAST RIVER RD, MINNEAPOLIS, MN 55455 USA.	0896-4289	BEHAVIORAL MEDICINE	0	PSYCHOLOGICAL CORRELATES OF PERCEIVED PHYSICAL ACTIVITY ENGAGEMENT DURING THE COVID19 PANDEMIC AMONG PREVIOUSLY ACTIVE INDIVIDUALS	#N/A	ISI	UNIV MINNESOTA	UNIV MINNESOTA	#N/A	VOLZ SC, NA, BEHAV MED	VOLZ SC, NA, BEHAV MED
SALMAN A, 2021, NUTRIENTS	SALMAN A;SIGODO K;AL-GHADBAN F;AL-LAHOU B;ALNASHMI M;HERMASSI S;CHUN S	ALALI WQ, 2021, ENVIRON SCI POLLUT R, V28, P10053, DOI 10.1007/S11356-020-11464-X;ALFADHLI EM, 2016, SAUDI J MED MED SCI, V4, P192, DOI 10.4103/1658-631X.188264;ALISSA EM, 2005, SAUDI MED J, V26, P201;ALMUGHAMIS N, 2020, F1000RESEARCH, V9, P914, DOI 10.12688/F1000RESEARCH.25303.1, DOI 10.12688/F1000RESEARCH.25303.1;AMMAR A, 2020, NUTRIENTS, V12, DOI 10.3390/NU12061583;ANGELIDI AM, 2021, METABOLIS…	THE CORONAVIRUS DISEASE (COVID-19) PANDEMIC HAS BROUGHT ABOUT DRASTIC MEASURES THAT HAVE SIGNIFICANTLY ALTERED THE NORMS OF DAILY LIVING. THESE MEASURES HAVE AFFECTED HUMAN BEHAVIORS IN DISPARATE WAYS. THIS STUDY SEEKS TO UNDERSTAND THE IMPACT OF THE PANDEMIC ON PHYSICAL ACTIVITY AND DIETARY BEHAVIOR AMONG ADULTS LIVING IN KUWAIT. A CROSS-SECTIONAL SURVEY WAS CONDUCTED BETWEEN 18 JUNE AND 15 JULY…	2252	MINIST HLTH, SAFAT 13001, KUWAIT.; SUPREME COUNCIL PLANNING & DEV, KUWAIT PUBL POLICY CTR, SAFAT 13001, KUWAIT.; QATAR UNIV, COLL EDUC, PHYS EDUC DEPT, DOHA 2713, QATAR.; GLASGOW CALEDONIAN UNIV LONDON, DEPT PUBL HLTH, LONDON E1 6PX, ENGLAND.; OREGON STATE UNIV, COLL PUBL HLTH & HUMAN SCI, CORVALLIS, OR 97331 USA.; KUWAIT INST SCI RES, ENVIRONM & LIFE SCI RES CTR, SAFAT 13109, KUWAIT.; KUWAIT UNI…	COVID-19; PHYSICAL ACTIVITY; DIETARY BEHAVIOR; KUWAIT	10.3390/nu13072252	ARTICLE	UNDP KUWAIT - KUWAIT INSTITUTE FOR SCIENTIFIC RESEARCH (KISR)	THIS RESEARCH WAS FUNDED BY THE UNDP KUWAIT AND THE APC WAS FUNDED BY THE KUWAIT INSTITUTE FOR SCIENTIFIC RESEARCH (KISR). FINDINGS REPORTED HEREIN ARE SOLELY THE RESPONSIBILITY OF THE AUTHORS.	#N/A	NUTRIENTS	ENGLISH	34208807	#N/A	MDPI	2021	SALMAN, A (CORRESPONDING AUTHOR), MINIST HLTH, SAFAT 13001, KUWAIT.; SALMAN, A (CORRESPONDING AUTHOR), SUPREME COUNCIL PLANNING & DEV, KUWAIT PUBL POLICY CTR, SAFAT 13001, KUWAIT.; SALMAN, A (CORRESPONDING AUTHOR), QATAR UNIV, COLL EDUC, PHYS EDUC DEPT, DOHA 2713, QATAR.	#N/A	NUTRIENTS	4	EFFECTS OF COVID19 LOCKDOWN ON PHYSICAL ACTIVITY AND DIETARY BEHAVIORS IN KUWAIT A CROSSSECTIONAL STUDY	13	ISI	KUWAIT PUBL POLICY CTR;QATAR UNIV;GLASGOW CALEDONIAN UNIV LONDON;OREGON STATE UNIV;KUWAIT INST SCI RES;KUWAIT UNIV;AMER UNIV CAIRO	A (CORRESPONDING AUTHOR);KUWAIT PUBL POLICY CTR;QATAR UNIV	#N/A	SALMAN A, 2021, NUTRIENTS	SALMAN A, 2021, NUTRIENTS
LIMBERS CA, 2020, MENT HEALTH PHYS ACT	LIMBERS C;MCCOLLUM C;GREENWOOD E	ABIDIN RR, 1992, J CLIN CHILD PSYCHOL, V21, P407, DOI 10.1207/S15374424JCCP2104_12;ANONYMOUS, ID FULL TIM EMPL;BAHMANI DS, 2020, MULT SCLER RELAT DIS, V37, DOI 10.1016/J.MSARD.2019.101380;BEKKER MHJ, 2000, INT J BEHAV MED, V7, P28, DOI 10.1207/S15327558IJBM0701_3;BERNSTEIN EE, 2018, BEHAV RES THER, V109, P29, DOI 10.1016/J.BRAT.2018.07.010;BERNSTEIN EE, 2017, COGNITION EMOTION, V31, P834, DOI 10.…	STATEMENT OF PROBLEM: WORKING MOTHERS ARE A POPULATION EXPERIENCING HEIGHTENED LEVELS OF PARENTING STRESS DURING THE COVID-19 PANDEMIC. THE PURPOSE OF THE CURRENT STUDY WAS TO EVALUATE THE ASSOCIATIONS BETWEEN PARENTING STRESS, QUALITY OF LIFE, AND PHYSICAL ACTIVITY IN A NATIONAL SAMPLE OF WORKING MOTHERS WHO ENDORSED HAVING BEEN FORCED TO WORK FROM HOME FULL-TIME DUE TO THE COVID-19 PANDEMIC AND…	100358	BAYLOR UNIV, DEPT PSYCHOL & NEUROSCI, WACO, TX 76798 USA.;	WORKING MOTHERS; PARENTING STRESS; PHYSICAL ACTIVITY; QUALITY OF LIFE; COVID-19	10.1016/j.mhpa.2020.100358	ARTICLE	#N/A	#N/A	EMOTION REGULATION; HEALTH; HOUSEWORK; EXERCISE; FAMILIES; CHILDREN; FATHERS; AUTISM; SCALE; CARE	MENT. HEALTH PHYS. ACT.	ENGLISH	33072187	#N/A	ELSEVIER SCI LTD	2020	LIMBERS, CA (CORRESPONDING AUTHOR), ONE BEAR PL 97334, WACO, TX 76798 USA.	1755-2966	MENTAL HEALTH AND PHYSICAL ACTIVITY	13	PHYSICAL ACTIVITY MODERATES THE ASSOCIATION BETWEEN PARENTING STRESS AND QUALITY OF LIFE IN WORKING MOTHERS DURING THE COVID19 PANDEMIC	19	ISI	BAYLOR UNIV	CA (CORRESPONDING AUTHOR)	#N/A	LIMBERS CA, 2020, MENT HEALTH PHYS ACT	LIMBERS CA, 2020, MENT HEALTH PHYS ACT
FETER N, 2021, PUBLIC HEALTH	FETER N;CAPUTO E;KOTH A;DELPINO F;TOMAZ G;DORING I;LEITE J;CASSURIAGA J;TREPTOW J;WEYMAR M;ALT R;REICHERT F;DA S M;ROMBALDI A	AL-JUNDI W, 2013, EUR J VASC ENDOVASC, V46, P690, DOI 10.1016/J.EJVS.2013.09.004;BEAVERS KM, 2010, MED SCI SPORT EXER, V42, P2189, DOI 10.1249/MSS.0B013E3181E3AC80;BIAZUS-SEHN LF, 2020, ARCH GERONTOL GERIAT, V89, DOI 10.1016/J.ARCHGER.2020.104048;CAPUTO EL, 2020, J PHYS ACT HEALTH, V17, P1275, DOI 10.1123/JPAH.2020-0406;DISHMAN RK, 2006, OBESITY, V14, P345, DOI 10.1038/OBY.2006.46;DONG ES, 2020, …	OBJECTIVES: THIS STUDY AIMED TO IDENTIFY THE EFFECTS OF DIFFERENT PHYSICAL ACTIVITIES PRACTISED DURING THE TIME PERIOD WHEN COVID-19 SOCIAL DISTANCING MEASURES WERE IN PLACE ON THE RISK OF SUBJECTIVE MEMORY DECLINE IN ADULTS. STUDY DESIGN: RETROSPECTIVE COHORT STUDY. METHODS: DATA FROM THE PROSPECTIVE STUDY ABOUT MENTAL AND PHYSICAL HEALTH (PAMPA), A STATE-LEVEL (RIO GRANDE DO SUL, BRAZIL), ONLIN…	#N/A	UNIV FED PELOTAS, POSTGRAD PROGRAM PHYS EDUC, R LUIS DE CAMOES 625, BR-96055630 PELOTAS, RS, BRAZIL.; UNIV FED PELOTAS, STUDY GRP PHYS ACT EPIDEMIOL, BR-96055630 PELOTAS, RS, BRAZIL.; UNIV FED PELOTAS, RES GRP NEUROSCI PHYS ACT & EXERCISE, BR-96055630 PELOTAS, RS, BRAZIL.; UNIV CATOLICA PELOTAS, BR-96015560 PELOTAS, RS, BRAZIL.; UNIV FED PELOTAS, POSTGRAD PROGRAM NURSING, PELOTAS, RS, BRAZIL.; UN…	COVID-19; MEMORY; PHYSICAL ACTIVITY; COHORT	10.1016/j.puhe.2021.09.014	ARTICLE	COORDENACAO-DE APERFEICOAMENTO DE PESSOAL DE NIVEL SUPERIOR-BRASIL (CAPES)COORDENACAO DE APERFEICOAMENTO DE PESSOAL DE NIVEL SUPERIOR (CAPES) [001]	FUNDING THIS STUDY WAS FINANCED IN PART BY THE COORDENACAO-DE APERFEICOAMENTO DE PESSOAL DE NIVEL SUPERIOR-BRASIL (CAPES) - FINANCE CODE 001.	MILD COGNITIVE IMPAIRMENT; OLDER-ADULTS; GENERAL-POPULATION; EXERCISE; ANXIETY; DEPRESSION; VOLUME; YOGA; METAANALYSIS; HIPPOCAMPUS	PUBLIC HEALTH	ENGLISH	34673460	#N/A	W B SAUNDERS CO LTD	2021	FETER, N (CORRESPONDING AUTHOR), UNIV FED PELOTAS, POSTGRAD PROGRAM PHYS EDUC, R LUIS DE CAMOES 625, BR-96055630 PELOTAS, RS, BRAZIL.	0033-3506	PUBLIC HEALTH	0	ASSOCIATION BETWEEN SPECIFIC TYPES OF PHYSICAL ACTIVITY DURING THE COVID19 PANDEMIC AND THE RISK OF SUBJECTIVE MEMORY DECLINE FINDINGS FROM THE PAMPA COHORT	200	ISI	UNIV FED PELOTAS;UNIV FED PELOTAS;UNIV FED PELOTAS;UNIV CATOLICA PELOTAS;UNIV FED PELOTAS;UNIV FED RIO GRANDE DO SUL;UNIV FED PELOTAS	UNIV FED PELOTAS	#N/A	FETER N, 2021, PUBLIC HEALTH	FETER N, 2021, PUBLIC HEALTH
EYLER AA, 2021, HEALTH BEHAV POLICY	EYLER A;SCHMIDT L;BECK A;GILBERT A;KEEPER M;MAZZUCCA S	BEETS MW, 2010, HEALTH EDUC BEHAV, V37, P621, DOI 10.1177/1090198110363884;BEJARANO CM, 2019, HEALTH PLACE, V56, P147, DOI 10.1016/J.HEALTHPLACE.2019.01.015;BROWN HE, 2016, OBES REV, V17, P345, DOI 10.1111/OBR.12362, 10.1111/OBR.12493;CARVER A, 2008, J URBAN HEALTH, V85, P532, DOI 10.1007/S11524-008-9284-9;COMMUNITY PREVENTIVE SERVICES TASKFORCE, PHYS ACT SOC SUPP CO;DATA RESOURCE CENTER FOR CHIL…	OBJECTIVE: IN THIS STUDY, WE EXPLORE PARENT PERCEPTION OF CHILDREN'S PHYSICAL ACTIVITY AND SCREEN TIME DURING COVID-19 STAY-AT-HOME ORDERS. METHODS: WE INTERVIEWED 16 PARENTS OF CHILDREN AGES 5-12 YEARS IN THE ST. LOUIS, MISSOURI REGION USING SNOWBALL SAMPLING. WE SAMPLED FROM RURAL, URBAN, AND SUBURBAN AREAS. THE INTERVIEWS WERE RECORDED, TRANSCRIBED, AND ANALYZED USING A PRIORI AND EMERGENT COD…	#N/A	WASHINGTON UNIV, PREVENT RES CTR, BROWN SCH, ST LOUIS, MO 63110 USA.;	PHYSICAL ACTIVITY; PUBLIC HEALTH; CHILD HEALTH; PARENTING; COVID-19; VIRTUAL SCHOOL	10.14485/HBPR.8.3.5	ARTICLE	CENTERS FOR DISEASE CONTROL AND PREVENTIONUNITED STATES DEPARTMENT OF HEALTH & HUMAN SERVICESCENTERS FOR DISEASE CONTROL & PREVENTION - USA [U48DP006395]; PREVENTION RESEARCH CENTERS PROGRAM	THIS STUDY WAS FUNDED IN PART BY THE CENTERS FOR DISEASE CONTROL AND PREVENTION U48DP006395, PREVENTION RESEARCH CENTERS PROGRAM.	YOUTH	HEALTH BEHAV. POLICY REV.	ENGLISH	#N/A	#N/A	PARIS SCHOLAR PUBLISHING LTD	2021	EYLER, AA (CORRESPONDING AUTHOR), WASHINGTON UNIV, PREVENT RES CTR, BROWN SCH, ST LOUIS, MO 63110 USA.	2326-4403	HEALTH BEHAVIOR AND POLICY REVIEW	1	CHILDRENS PHYSICAL ACTIVITY AND SCREEN TIME DURING COVID19 PANDEMIC A QUALITATIVE EXPLORATION OF PARENT PERCEPTIONS	8	ISI	WASHINGTON UNIV	WASHINGTON UNIV	#N/A	EYLER AA, 2021, HEALTH BEHAV POLICY	EYLER AA, 2021, HEALTH BEHAV POLICY
SZPUNAR M, 2021, BMC PUBLIC HEALTH	SZPUNAR M;VANDERLOO L;BRUIJNS B;TRUELOVE S;BURKE S;GILLILAND J;IRWIN J;TUCKER P	ALLENDER S, 2006, HEALTH EDUC RES, V21, P826, DOI 10.1093/HER/CYL063;ANDERSON C, 2010, AM J PHARM EDUC, V74, DOI 10.5688/AJ7408141;BARKLEY JE, 2014, J PHYS ACT HEALTH, V11, P404, DOI 10.1123/JPAH.2011-0376;BATES LC, 2020, CHILDREN-BASEL, V7, DOI 10.3390/CHILDREN7090138;BEETS MW, 2006, AM J HEALTH BEHAV, V30, P278, DOI 10.5993/AJHB.30.3.6;BRAUN V., 2006, QUALITATIVE RES PSYC, V3, P77, DOI 10.1191/…	BACKGROUND THE COVID-19 PANDEMIC AND ASSOCIATED PUBLIC HEALTH MEASURES HAVE RESULTED IN THE CLOSURE OF MANY PHYSICAL ACTIVITY-SUPPORTING FACILITIES. THIS STUDY EXAMINED ONTARIO PARENTS' AND CHILDREN'S PERSPECTIVES OF COVID-19'S IMPACT ON CHILDREN'S PHYSICAL ACTIVITY BEHAVIOURS, RETURN TO PLAY/SPORT DURING COVID-19, AS WELL AS BARRIERS/FACILITATORS TO GETTING ACTIVE AMID EXTENDED CLOSURES OF PHYSI…	2271	UNIV WESTERN ONTARIO, HLTH & REHABIL SCI PROGRAM, FAC HLTH SCI, LONDON, ON, CANADA.; UNIV WESTERN ONTARIO, SCH OCCUPAT THERAPY, FAC HLTH SCI, LONDON, ON, CANADA.; UNIV WESTERN ONTARIO, SCH HLTH STUDIES, FAC HLTH SCI, LONDON, ON, CANADA.; LAWSON HLTH RES INST, CHILDRENS HLTH RES INST, LONDON, ON, CANADA.; UNIV WESTERN ONTARIO, DEPT GEOG, FAC SOCIAL SCI, LONDON, ON, CANADA.;	PHYSICAL ACTIVITY; COVID-19; CHILDREN; PHYSICAL DISTANCING	10.1186/s12889-021-12344-w	ARTICLE	SOCIAL SCIENCES AND HUMANITIES RESEARCH COUNCIL (SSHRC) INTERNAL EXPLORE GRANT; CANADIAN INSTITUTES OF HEALTH RESEARCH FELLOWSHIP AWARDCANADIAN INSTITUTES OF HEALTH RESEARCH (CIHR); MINISTRY OF RESEARCH AND INNOVATIONMINISTRY OF RESEARCH AND INNOVATION, ONTARIO; SOCIAL SCIENCES AND HUMANITIES RESEARCH COUNCIL OF CANADA JOSEPH-ARMAND BOMBARDIER CANADA GRADUATE SCHOLARSHIP	THIS STUDY WAS FUNDED BY THE SOCIAL SCIENCES AND HUMANITIES RESEARCH COUNCIL (SSHRC) INTERNAL EXPLORE GRANT, AND SUPPORTED VARIOUS STUDY PROCEDURES (E.G., TOKENS OF APPRECIATIONS FOR PARTICIPANTS). LMV HOLDS A CANADIAN INSTITUTES OF HEALTH RESEARCH FELLOWSHIP AWARD. PT HOLDS AN EARLY RESEARCHER AWARD FROM THE MINISTRY OF RESEARCH AND INNOVATION. BAB HOLDS A SOCIAL SCIENCES AND HUMANITIES RESEARCH…	YOUNG-CHILDREN	BMC PUBLIC HEALTH	ENGLISH	34903197	#N/A	BMC	2021	TUCKER, P (CORRESPONDING AUTHOR), LAWSON HLTH RES INST, CHILDRENS HLTH RES INST, LONDON, ON, CANADA.	#N/A	BMC PUBLIC HEALTH	0	CHILDREN AND PARENTS PERSPECTIVES OF THE IMPACT OF THE COVID19 PANDEMIC ON ONTARIO CHILDRENS PHYSICAL ACTIVITY PLAY AND SPORT BEHAVIOURS	21	ISI	UNIV WESTERN ONTARIO;UNIV WESTERN ONTARIO;UNIV WESTERN ONTARIO;LAWSON HLTH RES INST;UNIV WESTERN ONTARIO	LAWSON HLTH RES INST	#N/A	SZPUNAR M, 2021, BMC PUBLIC HEALTH	SZPUNAR M, 2021, BMC PUBLIC HEALTH
SHEPHERD HA, 2021, INT J ENV RES PUB HE	SHEPHERD H;EVANS T;GUPTA S;MCDONOUGH M;DOYLE-BAKER P;BELTON K;KARMALI S;PAWER S;HADLY G;PIKE I;ADAMS S;BABUL S;YEATES K;KOPALA-SIBLEY D;SCHNEIDER K;COWLE S;FUSELLI P;EMERY C;BLACK A	AHN S, 2011, J PEDIATR PSYCHOL, V36, P385, DOI 10.1093/JPEPSY/JSQ107;ANDERSEN PL, 2019, INT REV SOCIOL SPORT, V54, P921, DOI 10.1177/1012690218764626;ANONYMOUS, REV TRANSCRIBE AUDIO;ANONYMOUS, GOVERNMENT OF ALBERTA HELP PREVENT THE SPREAD;ANONYMOUS, HEALTHLINKBC PHYS AC;ARAT G, 2017, CHILD YOUTH SERV, V38, P180, DOI 10.1080/0145935X.2017.1297202;BIDDLE SJH, 2019, PSYCHOL SPORT EXERC, V42, P146, D…	COVID-19 RESTRICTIONS LED TO REDUCED LEVELS OF PHYSICAL ACTIVITY, INCREASED SCREEN USAGE, AND DECLINES IN MENTAL HEALTH IN YOUTH; HOWEVER, IN-DEPTH UNDERSTANDINGS OF THE EXPERIENCES OF HIGH SCHOOL STUDENT-ATHLETES HAVE YET TO BE EXPLORED. TO DESCRIBE THE EXPERIENCES OF THE COVID-19 PANDEMIC ON STUDENT-ATHLETES' PHYSICAL ACTIVITY, SOCIAL CONNECTION, AND MENTAL HEALTH, 20 HIGH SCHOOL STUDENT-ATHLET…	3515	UNIV CALGARY, FAC KINESIOL, SPORT INJURY PREVENT RES CTR, CALGARY, AB T2N 1N4, CANADA.; UNIV CALGARY, ALBERTA CHILDRENS HOSP, RES INST, CALGARY, AB T2N 1N4, CANADA.; UNIV CALGARY, HOTCHKISS BRAIN INST, CALGARY, AB T2N 4N1, CANADA.; UNIV CALGARY, OBRIEN INST PUBL HLTH, CALGARY, AB T2N 4Z6, CANADA.; UNIV CALGARY, FAC KINESIOL, CALGARY, AB T2N 1N4, CANADA.; UNIV CALGARY, SCH ARCHITECTURE PLANNING & …	PHYSICAL ACTIVITY; MENTAL HEALTH; SOCIAL CONNECTION; YOUTH-ATHLETES; COVID-19; PANDEMIC	10.3390/ijerph18073515	ARTICLE	ALBERTA CHILDREN'S HOSPITAL RESEARCH INSTITUTE; FACULTY OF KINESIOLOGY, UNIVERSITY OF CALGARY; INTEGRATED CONCUSSION RESEARCH PROGRAM	WE ACKNOWLEDGE FUNDING THROUGH THE ALBERTA CHILDREN'S HOSPITAL RESEARCH INSTITUTE, THE INTEGRATED CONCUSSION RESEARCH PROGRAM, AND THE FACULTY OF KINESIOLOGY, UNIVERSITY OF CALGARY. CAROLYN EMERY HOLDS A CANADA RESEARCH CHAIR (TIER 1) IN CONCUSSION.	#N/A	INT. J. ENVIRON. RES. PUBLIC HEALTH	ENGLISH	33805249	#N/A	MDPI	2021	SHEPHERD, HA (CORRESPONDING AUTHOR), UNIV CALGARY, FAC KINESIOL, SPORT INJURY PREVENT RES CTR, CALGARY, AB T2N 1N4, CANADA.; SHEPHERD, HA (CORRESPONDING AUTHOR), UNIV CALGARY, ALBERTA CHILDRENS HOSP, RES INST, CALGARY, AB T2N 1N4, CANADA.; SHEPHERD, HA (CORRESPONDING AUTHOR), UNIV CALGARY, HOTCHKISS BRAIN INST, CALGARY, AB T2N 4N1, CANADA.; SHEPHERD, HA (CORRESPONDING AUTHOR), UNIV CALGARY, OBRIE…	#N/A	INTERNATIONAL JOURNAL OF ENVIRONMENTAL RESEARCH AND PUBLIC HEALTH	9	THE IMPACT OF COVID19 ON HIGH SCHOOL STUDENTATHLETE EXPERIENCES WITH PHYSICAL ACTIVITY MENTAL HEALTH AND SOCIAL CONNECTION	18	ISI	UNIV CALGARY;UNIV CALGARY;UNIV CALGARY;UNIV CALGARY;UNIV CALGARY;UNIV CALGARY;UNIV ALBERTA;BC CHILDRENS HOSP;UNIV BRITISH COLUMBIA;UNIV CALGARY;UNIV EDINBURGH;UNIV EDINBURGH;UNIV CALGARY;UNIV CALGARY;UNIV CALGARY;UNIV CALGARY;UNIV CALGARY	UNIV CALGARY;UNIV CALGARY;UNIV CALGARY;UNIV CALGARY	#N/A	SHEPHERD HA, 2021, INT J ENV RES PUB HE	SHEPHERD HA, 2021, INT J ENV RES PUB HE
BAKHSH MA, 2021, BMC PUBLIC HEALTH	BAKHSH M;KHAWANDANAH J;NAAMAN R;ALASHMALI S	AFSHIN A, 2015, BMJ OPEN, V5, DOI 10.1136/BMJOPEN-2014-006385;ALKHALDY AA, 2020, PUBLIC HEALTH NUTR, V23, P3435, DOI 10.1017/S1368980020000245;ALQAHTANI BA, 2021, INT HEALTH, V13, P232, DOI 10.1093/INTHEALTH/IHAA027;ALQARNI A., 2020, COVID 19 OUTCOMES SA, DOI 10.1101/2020.04.25.20079640, DOI 10.1101/2020.04.25.20079640;AMMAR A, 2020, NUTRIENTS, V12, DOI 10.3390/NU12061583;ANONYMOUS, 2019, GEN AUT…	BACKGROUNDTHE COVID-19 PANDEMIC HAS FORCED GOVERNMENTS AROUND THE WORLD TO IMPOSE STRICT HYGIENE AND NATIONAL LOCKDOWN MEASURES, WHICH IN TURN HAS CHANGED THE DIETARY AND LIFESTYLE HABITS OF THE WORLD'S POPULATION. THUS, THE AIM OF THIS STUDY IS TO EVALUATE WHETHER DIETARY AND PHYSICAL ACTIVITY BEHAVIORS OF SAUDI ARABIA'S ADULT POPULATION CHANGED DURING THE COVID-19 QUARANTINE.METHODSAN ELECTRONI…	1487	KING ABDULAZIZ UNIV, FAC APPL MED SCI, CLIN NUTR DEPT, POB 80215, JEDDAH 21589, SAUDI ARABIA.; IMPERIAL COLL LONDON, FAC MED, DEPT METAB DIGEST & REPROD, SECT NUTR RES, LONDON, ENGLAND.;	COVID-19; DIETARY HABITS; NUTRITION; PHYSICAL ACTIVITY; QUARANTINE; WEIGHT CHANGE	10.1186/s12889-021-11540-y	ARTICLE	#N/A	#N/A	HONEY	BMC PUBLIC HEALTH	ENGLISH	34330241	#N/A	BMC	2021	NAAMAN, RK (CORRESPONDING AUTHOR), KING ABDULAZIZ UNIV, FAC APPL MED SCI, CLIN NUTR DEPT, POB 80215, JEDDAH 21589, SAUDI ARABIA.	#N/A	BMC PUBLIC HEALTH	3	THE IMPACT OF COVID19 QUARANTINE ON DIETARY HABITS AND PHYSICAL ACTIVITY IN SAUDI ARABIA A CROSSSECTIONAL STUDY	21	ISI	KING ABDULAZIZ UNIV;IMPERIAL COLL LONDON	KING ABDULAZIZ UNIV	#N/A	BAKHSH MA, 2021, BMC PUBLIC HEALTH	BAKHSH MA, 2021, BMC PUBLIC HEALTH
QI ML, 2020, INT J ENV RES PUB HE	QI M;LI P;MOYLE W;WEEKS B;JONES C	ALTENA E, 2020, J SLEEP RES, V29, DOI 10.1111/JSR.13052;AMMAR A., EFFECTS COVID 19 HOM;AMMAR A., 2020, SOCIAL PARTICIPATION, DOI 10.1101/2020.05.05.20091066V1, DOI 10.1101/2020.05.05.20091066V1;AMMAR A, 2021, BIOL SPORT, V38, P9, DOI 10.5114/BIOLSPORT.2020.96857;BHATIA RT, 2020, EUR J PREV CARDIOL, V27, P1242, DOI 10.1177/2047487320930596;BROOKS SK, 2020, LANCET, V395, P912, DOI 10.1016/S0140-673…	THE COVID-19 PANDEMIC POSES A THREAT TO GLOBAL PUBLIC HEALTH DUE TO HOME CONFINEMENT POLICIES IMPACTING ON PHYSICAL ACTIVITY ENGAGEMENT AND OVERALL HEALTH. THIS STUDY AIMED TO EXPLORE PHYSICAL ACTIVITY PARTICIPATION, HEALTH-RELATED QUALITY OF LIFE (HRQOL), AND LEVELS OF PERCEIVED STRESS AMONG CHINESE ADULTS DURING THE COVID-19 PANDEMIC. AN ONLINE SURVEY WAS CONDUCTED BETWEEN 25 FEBRUARY AND 15 MA…	6494	SHANDONG UNIV, SCH NURSING, JINAN 250012, SHANDONG, PEOPLES R CHINA.; GRIFFITH UNIV, MENZIES HLTH INST QUEENSLAND, NATHAN CAMPUS, BRISBANE, QLD 4111, AUSTRALIA.; GRIFFITH UNIV, SCH NURSING & MIDWIFERY, NATHAN CAMPUS, BRISBANE, QLD 4111, AUSTRALIA.; GRIFFITH UNIV, SCH ALLIED HLTH SCI, GOLD COAST, QLD 4222, AUSTRALIA.; BOND UNIV, FAC HLTH SCI & MED, GOLD COAST, QLD 4226, AUSTRALIA.;	PHYSICAL ACTIVITY; QUALITY OF LIFE; PERCEIVED STRESS; COVID-19; CHINESE ADULTS	10.3390/ijerph17186494	ARTICLE	#N/A	#N/A	ACUTE RESPIRATORY SYNDROME; PSYCHOLOGICAL IMPACT; HONG-KONG; SARS; EXERCISE	INT. J. ENVIRON. RES. PUBLIC HEALTH	ENGLISH	32906604	#N/A	MDPI	2020	LI, P (CORRESPONDING AUTHOR), SHANDONG UNIV, SCH NURSING, JINAN 250012, SHANDONG, PEOPLES R CHINA.	#N/A	INTERNATIONAL JOURNAL OF ENVIRONMENTAL RESEARCH AND PUBLIC HEALTH	31	PHYSICAL ACTIVITY HEALTHRELATED QUALITY OF LIFE AND STRESS AMONG THE CHINESE ADULT POPULATION DURING THE COVID19 PANDEMIC	17	ISI	SHANDONG UNIV;GRIFFITH UNIV;GRIFFITH UNIV;GRIFFITH UNIV;BOND UNIV	SHANDONG UNIV	#N/A	QI ML, 2020, INT J ENV RES PUB HE	QI ML, 2020, INT J ENV RES PUB HE
NAZARUK S, NA, EDUC 3-13	NAZARUK S;MARCHEL J;KRUSZEWSKA A;TOKAREWICZ E	ANDERSEN E, 2020, BMC PUBLIC HEALTH, V20, DOI 10.1186/S12889-020-09725-Y;ANDRIEIEVA O., 2018, JOURNAL OF PHYSICAL EDUCATION AND SPORT, V18, P1231;ANONYMOUS, 2010, GLOB REC PHYS ACT HL, P16;BAILEY RC, 1995, MED SCI SPORT EXER, V27, P1033, DOI 10.1249/00005768-199507000-00012;BEE H., 2004, PSYCHOL ROZWOJU CZLO, P723;BOJAR I., 2010, MED OGOLNA NAUK ZDRA, V16, P33;BRZEZINSKA A.I., 2010, PSYCHOLA AKAD…	FAMILY AND EDUCATIONAL INSTITUTIONS PLAY A DECISIVE ROLE IN LEARNING AND STRENGTHENING HABITS RELATED TO PHYSICAL ACTIVITY AND HEALTH. SCHOOL HAS A SPECIFIC MISSION IN THIS SCOPE, ESPECIALLY AT THE FIRST STAGE OF EDUCATION. ATTEMPTING TO ANSWER THE QUESTION OF HOW SCHOOLS IN PRACTICE REALISE THESE TASKS, A STUDY WAS CONDUCTED ON THE LEVEL OF PHYSICAL ACTIVITY OF PUPILS IN CLASSES I-III OF PRIMARY…	#N/A	POPE JOHN PAUL II STATE SCH HIGHER EDUC, FAC SOCIAL SCI & HUMANITIES, BIALA PODLASKA, POLAND.; JAN DLUGOSZ UNIV, DET PEDAG, FAC SOCIAL SCI, CZESTOCHOWA, POLAND.;	CHILD; PHYSICAL ACTIVITY; COVID-19 PANDEMIC	10.1080/03004279.2021.1912133	ARTICLE; EARLY ACCESS	#N/A	#N/A	#N/A	EDUC. 3-13	ENGLISH	#N/A	#N/A	ROUTLEDGE JOURNALS, TAYLOR & FRANCIS LTD	2021	NAZARUK, S (CORRESPONDING AUTHOR), POPE JOHN PAUL II STATE SCH HIGHER EDUC, FAC SOCIAL SCI & HUMANITIES, BIALA PODLASKA, POLAND.	0300-4279	EDUCATION 3-13	0	PHYSICAL ACTIVITY OF EARLY SCHOOLAGE CHILDREN IN POLAND DURING CLASSES IN THE TIME OF THE COVID19 PANDEMIC	#N/A	ISI	POPE JOHN PAUL II STATE SCH HIGHER EDUC;JAN DLUGOSZ UNIV	POPE JOHN PAUL II STATE SCH HIGHER EDUC	#N/A	NAZARUK S, NA, EDUC 3-13	NAZARUK S, NA, EDUC 3-13
BERGER E, 2021, J CONTEXT BEHAV SCI	BERGER E;GARCIA Y;CATAGNUS R;TEMPLE J	AMATRIAIN-FERNANDEZ S, 2020, PSYCHOL TRAUMA-US, V12, PS264, DOI 10.1037/TRA0000643;ANDERSON CM, 2000, BEHAV ANALYST, V23, P1;BARRETO M, 2019, J CONTEXT BEHAV SCI, V13, P17, DOI 10.1016/J.JCBS.2019.06.003;BUTRYN ML, 2018, BEHAV MED, V44, P77, DOI 10.1080/08964289.2016.1170663;BUTRYN ML, 2015, J PHYS ACT HEALTH, V12, P717, DOI 10.1123/JPAH.2013-0338;BUTRYN ML, 2011, J PHYS ACT HEALTH, V8, P516, DOI…	THIS STUDY AIMED TO ASSESS WHETHER APPLIED BEHAVIOR ANALYSIS (ABA) PROCEDURES SUCH AS FEEDBACK, GOAL SETTING AND STIMULUS CONTROL, COMBINED WITH ACCEPTANCE AND COMMITMENT TRAINING (ACTR) INTERVENTIONS IMPLEMENTED DIGITALLY IMPROVE LEVELS OF PHYSICAL ACTIVITY, CONSISTENCY WITH SELF-CARE VALUES AND PSYCHOLOGICAL FLEXIBILITY DURING THE COVID-19 PANDEMIC. A NONCONCURRENT MULTIPLE BASELINE DESIGN ACRO…	#N/A	CHICAGO SCH PROFESS PSYCHOL, CHICAGO, IL 60654 USA.; UNIV BUFFALO, BUFFALO, NY USA.;	COVID-19; OVERWEIGHT; ACCEPTANCE AND COMMITMENT TRAINING; APPLIED BEHAVIOR ANALYSIS; PHYSICAL ACTIVITY	10.1016/j.jcbs.2021.02.005	ARTICLE	#N/A	#N/A	PSYCHOLOGICAL FLEXIBILITY; BEHAVIORAL INTERVENTION; PRIVATE EVENTS; PUBLIC-HEALTH; THERAPY; SCIENCE; ACT; OVERWEIGHT	J. CONTEXTUAL BEHAV. SCI.	ENGLISH	#N/A	#N/A	ELSEVIER	2021	BERGER, E (CORRESPONDING AUTHOR), CHICAGO SCH PROFESS PSYCHOL, CHICAGO, IL 60654 USA.	2212-1447	JOURNAL OF CONTEXTUAL BEHAVIORAL SCIENCE	1	THE EFFECT OF ACCEPTANCE AND COMMITMENT TRAINING ON IMPROVING PHYSICAL ACTIVITY DURING THE COVID19 PANDEMIC	20	ISI	CHICAGO SCH PROFESS PSYCHOL;UNIV BUFFALO	CHICAGO SCH PROFESS PSYCHOL	#N/A	BERGER E, 2021, J CONTEXT BEHAV SCI	BERGER E, 2021, J CONTEXT BEHAV SCI
SHIMA T, 2021, ASIA-PAC J PUBLIC HE	SHIMA T;JESMIN S;NAKAO H;TAI K;SHIMOFURE T;ARAI Y;KIYAMA K;ONIZAWA Y	DYE TD, 2020, BMJ OPEN, V10, DOI 10.1136/BMJOPEN-2020-046620;MAZYARKIN Z, 2019, J PSYCHIATR RES, V113, P10, DOI 10.1016/J.JPSYCHIRES.2019.03.002;MURASE N., 2002, J HEAL WELF STAT, V49, P1;OKADA A., RES ACHIEVEMENTS EMO;PINTO AJ, 2020, NAT REV RHEUMATOL, V16, P347, DOI 10.1038/S41584-020-0427-Z;RENIERS RLEP, 2011, J PERS ASSESS, V93, P84, DOI 10.1080/00223891.2010.528484;SHIMA T, 2021, J PHYS ED S…	DECREASES OF DIRECT FACE-TO-FACE CONTACT DURING THE COVID-19 (CORONAVIRUS DISEASE 2019) PANDEMIC WOULD IMPAIR HUMAN EMPATHY, AN ESSENTIAL SKILL FOR MAINTAINING RELATIONSHIPS WITH OTHERS. ALTHOUGH PHYSICAL ACTIVITY AMOUNT RELATES TO EMPATHY, IT REMAINS UNCLEAR THE EFFECTS OF PHYSICAL ACTIVITY ON EMPATHY DURING THE COVID-19 PANDEMIC. FOUR HUNDRED AND TWENTY-SIX COLLEGE STUDENTS' USUAL AMOUNTS OF PH…	10105395211016333	GUNMA UNIV, MAEBASHI, GUNMA, JAPAN.; TOHO UNIV, OTA KU, TOKYO, JAPAN.;	EMPATHY; PHYSICAL ACTIVITY; YOUNG ADULT; COVID-19; OBSERVATIONAL STUDY	10.1177/10105395211016333	ARTICLE	JAPAN SOCIETY FOR THE PROMOTION OF SCIENCEMINISTRY OF EDUCATION, CULTURE, SPORTS, SCIENCE AND TECHNOLOGY, JAPAN (MEXT)JAPAN SOCIETY FOR THE PROMOTION OF SCIENCE [20K19565]	THE AUTHOR(S) DISCLOSED RECEIPT OF THE FOLLOWING FINANCIAL SUPPORT FOR THE RESEARCH, AUTHORSHIP, AND/OR PUBLICATION OF THIS ARTICLE: THIS RESEARCH WAS FUNDED BY A GRANT FROM THE JAPAN SOCIETY FOR THE PROMOTION OF SCIENCE (GRANT-IN-AID FOR EARLY-CAREER SCIENTISTS, NO. 20K19565).	#N/A	ASIA-PAC. J. PUBLIC HEALTH	ENGLISH	34000841	#N/A	SAGE PUBLICATIONS INC	2021	SHIMA, T (CORRESPONDING AUTHOR), GUNMA UNIV, COOPERAT FAC EDUC, DEPT HLTH & PHYS EDUC, 4-2 ARAMAKI MACHI, MAEBASHI, GUNMA 3718510, JAPAN.	1010-5395	ASIA-PACIFIC JOURNAL OF PUBLIC HEALTH	0	SMALL AMOUNTS OF PHYSICAL ACTIVITY DURING THE COVID19 PANDEMIC MAY CONTRIBUTE TO IMPROVE EMPATHY IN YOUNG ADULTS AN OBSERVATIONAL STUDY	33	ISI	GUNMA UNIV;TOHO UNIV	GUNMA UNIV	#N/A	SHIMA T, 2021, ASIA-PAC J PUBLIC HE	SHIMA T, 2021, ASIA-PAC J PUBLIC HE
KANG SF, 2021, J EPIDEMIOL GLOB HEA	KANG S;SUN Y;ZHANG X;SUN F;WANG B;ZHU W	AHN S, 2011, J PEDIATR PSYCHOL, V36, P385, DOI 10.1093/JPEPSY/JSQ107;ASARE M, 2015, CHILD ADOL PSYCH MEN, V9, DOI 10.1186/S13034-015-0043-X;BAR-ON ME, 2001, PEDIATRICS, V107, P423, DOI 10.1542/PEDS.107.2.423;CAO H, 2011, PREV MED, V53, P316, DOI 10.1016/J.YPMED.2011.09.002;CHEN PJ, 2020, J SPORT HEALTH SCI, V9, P322, DOI 10.1016/J.JSHS.2020.04.003;CHEN PJ, 2020, J SPORT HEALTH SCI, V9, P103, DOI …	BACKGROUND: RESTRICTED OUTDOOR ACTIVITIES AND ONLINE LEARNING DURING COVID-19 PANDEMIC MAY POSE THREATS ON THE PHYSICAL AND MENTAL HEALTH OF CHINESE ADOLESCENTS IN MIDDLE SCHOOLS. THE STUDY WAS TO EXPLORE THE RELATIONSHIP OF PHYSICAL ACTIVITY (PA) AND SEDENTARY TIME (SED) WITH MOOD STATES AMONG CHINESE ADOLESCENTS DURING THE PANDEMIC. METHODS: A TOTAL OF 4898 ADOLESCENTS (16.3 +/- 1.3 YEARS OLD) …	#N/A	SHAANXI NORMAL UNIV, SCH PHYS EDUC, XIAN 710119, PEOPLES R CHINA.;	PHYSICAL ACTIVITY; MOOD STATES; ADOLESCENTS; COVID-19	10.2991/jegh.k.200908.001	ARTICLE	MOE (MINISTRY OF EDUCATION IN CHINA) PROJECT OF HUMANITIES AND SOCIAL SCIENCES [20YJC890053, 16XJC890001]; FUNDAMENTAL RESEARCH FUNDS FOR THE CENTRAL UNIVERSITIESFUNDAMENTAL RESEARCH FUNDS FOR THE CENTRAL UNIVERSITIES [GK201803094, GK201803095]	THIS STUDY WAS SUPPORTED BY THE MOE (MINISTRY OF EDUCATION IN CHINA) PROJECT OF HUMANITIES AND SOCIAL SCIENCES (20YJC890053, 16XJC890001), AND FUNDAMENTAL RESEARCH FUNDS FOR THE CENTRAL UNIVERSITIES (GK201803094, GK201803095). THE FUNDING SOURCE(S) HAD NO INVOLVEMENT IN THE WORK BEYOND PROVIDING A FINANCIAL CONTRIBUTION.	SEDENTARY BEHAVIOR; DEPRESSIVE SYMPTOMS; SCREEN TIME; ANXIETY; MOOD; RELIABILITY; EXERCISE; CHILDREN	J. EPIDEMIOL. GLOB. HEALTH	ENGLISH	32959611	#N/A	ATLANTIS PRESS	2021	ZHU, WF (CORRESPONDING AUTHOR), SHAANXI NORMAL UNIV, SCH PHYS EDUC, XIAN 710119, PEOPLES R CHINA.	2210-6006	JOURNAL OF EPIDEMIOLOGY AND GLOBAL HEALTH	12	IS PHYSICAL ACTIVITY ASSOCIATED WITH MENTAL HEALTH AMONG CHINESE ADOLESCENTS DURING ISOLATION IN COVID19 PANDEMIC	11	ISI	SHAANXI NORMAL UNIV	SHAANXI NORMAL UNIV	#N/A	KANG SF, 2021, J EPIDEMIOL GLOB HEA	KANG SF, 2021, J EPIDEMIOL GLOB HEA
MATTEUCCI I, NA, INT REV SOCIOL SPORT	MATTEUCCI I	ARMITAGE R, 2020, LANCET PUBLIC HEALTH, V5, PE256, DOI 10.1016/S2468-2667(20)30061-X;AYALON L, 2021, J GERONTOL B-PSYCHOL, V76, PE49, DOI 10.1093/GERONB/GBAA051;BAO CZ, 2018, HEALTH QUAL LIFE OUT, V16, DOI 10.1186/S12955-018-0899-6;BAUMEISTER RF, 1995, PSYCHOL BULL, V117, P497, DOI 10.1037/0033-2909.117.3.497;BERKMAN LF, 2000, SOC SCI MED, V51, P843, DOI 10.1016/S0277-9536(00)00065-4;BLAZER DG, 1…	THE AIM OF THIS PAPER WAS TO PHOTOGRAPH THIS PRECISE MOMENT IN HISTORY, FOCUSING ON THE SITUATION OF OLDER ADULTS DURING THE COVID-19 HEALTH EMERGENCY IN NORTHERN ITALY. IN PARTICULAR, WE ANALYSED THE RELATIONSHIP BETWEEN SOCIAL NETWORKS AND SOCIAL SUPPORT, SPORT AND RECREATIONAL ACTIVITY, AND THE USE OF COMMUNICATIONS TECHNOLOGIES IN DECEMBER 2020. WE INVESTIGATED AND DISCUSSED SUCH USE OF TECHN…	10126902211045675	CARLO BO UNIV URBINO, DEPT COMMUN SCI HUMANIST & INT STUDIES DISCUI, URBINO, ITALY.;	AGEING; SPORT; PHYSICAL ACTIVITY; OLDER ADULTS; COVID-19; CARE; COMMUNICATIONS TECHNOLOGY	10.1177/10126902211045675	ARTICLE; EARLY ACCESS	#N/A	#N/A	SUPPORT; LONELINESS; ANXIETY; PEOPLE; SCALE	INT. REV. SOCIOL. SPORT	ENGLISH	#N/A	#N/A	SAGE PUBLICATIONS LTD	2021	MATTEUCCI, I (CORRESPONDING AUTHOR), CARLO BO UNIV URBINO, DEPT COMMUN SCI HUMANIST & INT STUDIES DISCUI, URBINO, ITALY.	1012-6902	INTERNATIONAL REVIEW FOR THE SOCIOLOGY OF SPORT	0	SPORT PHYSICAL ACTIVITY AND SOCIAL HEALTH IN OLDER ADULTS CARING WITH TECHNOLOGY IN THE COVID19 PANDEMIC	#N/A	ISI	CARLO BO UNIV URBINO	CARLO BO UNIV URBINO	#N/A	MATTEUCCI I, NA, INT REV SOCIOL SPORT	MATTEUCCI I, NA, INT REV SOCIOL SPORT
LOPEZ-BUENO R, 2020, FRONT PSYCHIATRY	LOPEZ-BUENO R;CALATAYUD J;EZZATVAR Y;CASAJUS J;SMITH L;ANDERSEN L;LOPEZ-SANCHEZ G	AHMAD F, 2014, BMC HEALTH SERV RES, V14, DOI 10.1186/1472-6963-14-398;BOWLING A, 2005, J EPIDEMIOL COMMUN H, V59, P342, DOI 10.1136/JECH.2004.021204;CHEKROUD SR, 2018, LANCET PSYCHIAT, V5, P739, DOI 10.1016/S2215-0366(18)30227-X;CHEN PJ, 2020, J SPORT HEALTH SCI, V9, P103, DOI 10.1016/J.JSHS.2020.02.001;CHEN YC, 2019, SCI REP-UK, V9, DOI 10.1038/S41598-019-56226-Z;COLEMAN KJ, 2012, MED SCI SPORT …	THE WORLD HEALTH ORGANIZATION (WHO) HAS DECLARED A WORLD PANDEMIC DUE TO COVID-19, AND SEVERAL ENACTED MEASURES SUCH AS COMPULSORY CONFINEMENT MAY HAVE COLLATERAL CONSEQUENCES ON BOTH PHYSICAL AND MENTAL HEALTH. WE AIMED TO INVESTIGATE ASSOCIATIONS BETWEEN CURRENT PHYSICAL ACTIVITY (PA) AND CURRENT PERCEIVED ANXIETY AND MOOD AMONG A SAMPLE OF SPANISH ADULTS CONFINED DUE TO COVID-19 RESTRICTIONS O…	729	UNIV ZARAGOZA, DEPT PHYS MED & NURSING, ZARAGOZA, SPAIN.; NATL RES CTR WORKING ENVIRONM, DEPT MUSCULOSKELETAL DISORDERS, COPENHAGEN, DENMARK.; UNIV VALENCIA, DEPT PHYSIOTHERAPY, EXERCISE INTERVENT HLTH RES GRP EXINH RG, VALENCIA, SPAIN.; UNIV ZARAGOZA, FAC HLTH SCI, ZARAGOZA, SPAIN.; ANGLIA RUSKIN UNIV, CAMBRIDGE CTR SPORT & EXERCISE SCI, CAMBRIDGE, ENGLAND.; UNIV MURCIA, FAC SPORT SCI, MURCIA, S…	PHYSICAL ACTIVITY; MENTAL HEALTH; SPAIN; ADULTS; COVID-19	10.3389/fpsyt.2020.00729	ARTICLE	#N/A	#N/A	AEROBIC EXERCISE; VITAL SIGN	FRONT. PSYCHIATRY	ENGLISH	32793013	#N/A	FRONTIERS MEDIA SA	2020	LOPEZ-BUENO, R (CORRESPONDING AUTHOR), UNIV ZARAGOZA, DEPT PHYS MED & NURSING, ZARAGOZA, SPAIN.; LOPEZ-BUENO, R (CORRESPONDING AUTHOR), NATL RES CTR WORKING ENVIRONM, DEPT MUSCULOSKELETAL DISORDERS, COPENHAGEN, DENMARK.; LOPEZ-SANCHEZ, GF (CORRESPONDING AUTHOR), UNIV MURCIA, FAC SPORT SCI, MURCIA, SPAIN.	1664-0640	FRONTIERS IN PSYCHIATRY	55	ASSOCIATION BETWEEN CURRENT PHYSICAL ACTIVITY AND CURRENT PERCEIVED ANXIETY AND MOOD IN THE INITIAL PHASE OF COVID19 CONFINEMENT	11	ISI	UNIV ZARAGOZA;NATL RES CTR WORKING ENVIRONM;UNIV VALENCIA;UNIV ZARAGOZA;ANGLIA RUSKIN UNIV;UNIV MURCIA	UNIV ZARAGOZA;NATL RES CTR WORKING ENVIRONM;UNIV MURCIA	#N/A	LOPEZ-BUENO R, 2020, FRONT PSYCHIATRY	LOPEZ-BUENO R, 2020, FRONT PSYCHIATRY
ULLAH I, 2021, INT J ENV RES PUB HE	ULLAH I;ISLAM M;ALI S;JAMIL H;TAHIR M;ARSH A;SHAH J;ISLAM S	AMMIRATI E, 2020, INT J CARDIOL, V311, P122, DOI 10.1016/J.IJCARD.2020.03.086;ANONYMOUS, DAILY TIMES SCH 0405;BERTRAND L, 2021, APPL PHYSIOL NUTR ME, V46, P265, DOI 10.1139/APNM-2020-0990, 10.17660/ACTAHORTIC.2021.1327.1;BORTZ WM, 1984, WESTERN J MED, V141, P691;CASTANEDA-BABARRO A, 2020, INT J ENV RES PUB HE, V17, DOI 10.3390/IJERPH17186878;CRAIG CL, 2003, MED SCI SPORT EXER, V35, P1381, DOI 10.…	BACKGROUND: THE UNPRECEDENTED COVID-19 PANDEMIC HAS RESULTED IN SOCIAL DISTANCING AND ISOLATION WHICH LEADS TO INSUFFICIENT PHYSICAL ACTIVITY AND THEREBY INCREASES SEDENTARY BEHAVIORS. HENCE, THIS STUDY AIMED TO ASSESS THE PREVALENCE OF INSUFFICIENT PHYSICAL ACTIVITY AND SEDENTARY BEHAVIORS AMONG MEDICAL STUDENTS DURING THE COVID-19 LOCKDOWN IN PAKISTAN, AND TO DETERMINE THEIR ASSOCIATED FACTORS.…	10257	GANDHARA UNIV, KABIR MED COLL, PESHAWAR 25000, PAKISTAN.; JAHANGIRNAGAR UNIV, DEPT PUBL HLTH & INFORMAT, DHAKA 1342, BANGLADESH.; CTR ADV RES EXCELLENCE PUBL HLTH, DHAKA 1342, BANGLADESH.; ZIAUDDIN UNIV, ZIAUDDIN MED COLL, KARACHI 75600, PAKISTAN.; AMEER UD DIN MED COLL, LAHORE 54000, PAKISTAN.; LAHORE GEN HOSP, LAHORE 54000, PAKISTAN.; INST PHYS MED & REHABIL, PESHAWAR 25000, PAKISTAN.; DREXEL U…	EXERCISE; PHYSICAL ACTIVITY; BMI; MEDICAL STUDENTS; COVID-19; PAKISTAN	10.3390/ijerph181910257	ARTICLE	#N/A	#N/A	ACTIVITY QUESTIONNAIRE; HEALTH; EXERCISE	INT. J. ENVIRON. RES. PUBLIC HEALTH	ENGLISH	34639559	#N/A	MDPI	2021	ISLAM, MS (CORRESPONDING AUTHOR), JAHANGIRNAGAR UNIV, DEPT PUBL HLTH & INFORMAT, DHAKA 1342, BANGLADESH.; ISLAM, MS (CORRESPONDING AUTHOR), CTR ADV RES EXCELLENCE PUBL HLTH, DHAKA 1342, BANGLADESH.	#N/A	INTERNATIONAL JOURNAL OF ENVIRONMENTAL RESEARCH AND PUBLIC HEALTH	0	INSUFFICIENT PHYSICAL ACTIVITY AND SEDENTARY BEHAVIORS AMONG MEDICAL STUDENTS DURING THE COVID19 LOCKDOWN FINDINGS FROM A CROSSSECTIONAL STUDY IN PAKISTAN	18	ISI	GANDHARA UNIV;JAHANGIRNAGAR UNIV;CTR ADV RES EXCELLENCE PUBL HLTH;ZIAUDDIN UNIV;AMEER UD DIN MED COLL;LAHORE GEN HOSP;INST PHYS MED AND REHABIL;DREXEL UNIV;DEAKIN UNIV	JAHANGIRNAGAR UNIV;CTR ADV RES EXCELLENCE PUBL HLTH	#N/A	ULLAH I, 2021, INT J ENV RES PUB HE	ULLAH I, 2021, INT J ENV RES PUB HE
LUSZCZKI E, 2021, NUTRIENTS	LUSZCZKI E;BARTOSIEWICZ A;PEZDAN-SLIZ I;KUCHCIAK M;JAGIELSKI P;OLEKSY L;STOLARCZYK A;DEREN K	AKSEER N, 2020, AM J CLIN NUTR, V112, P251, DOI 10.1093/AJCN/NQAA171;AMERICAN ACADEMY OF PEDIATRICS, 2019, AM ACAD PEDIAT;ASHTON JJ, 2019, LANCET CHILD ADOLESC, V3, P292, DOI 10.1016/S2352-4642(19)30062-8;BARTOSIEWICZ A, 2020, INT J ENV RES PUB HE, V17, DOI 10.3390/IJERPH17207492;BECKER SP, 2020, J CHILD PSYCHOL PSYC, V61, P757, DOI 10.1111/JCPP.13278;BONACCORSI G, 2020, P NATL ACAD SCI USA, V117…	THE COVID-19 PANDEMIC HAS CAUSED HUGE CHANGES IN PEOPLE'S LIFESTYLE, HEALTH, AND SOCIAL RELATIONSHIPS. THIS SITUATION HAS HAD AN IMPACT ON CHILDREN AND ADOLESCENTS, AFFECTING THEIR HEALTH, INTELLECTUAL, PHYSICAL, AND EMOTIONAL DEVELOPMENT. THE SURVEY AIMED TO COMPARE EATING BEHAVIORS, LEVEL OF PHYSICAL ACTIVITY (PA), HOURS OF SLEEP, AND SCREEN TIME AMONG POLISH CHILDREN AND ADOLESCENTS AGED 6-15 …	2447	RZESZOW UNIV, INST HLTH SCI, MED COLL, PL-35959 RZESZOW, POLAND.; RZESZOW UNIV, INST PHYS CULTURE SCI, MED COLL, PL-35959 RZESZOW, POLAND.; JAGIELLONIAN UNIV MED COLL, FAC HLTH SCI, INST PUBL HLTH, DEPT NUTR & DRUG RES, PL-31066 KRAKOW, POLAND.; MED UNIV WARSAW, ORTHOPAED & REHABIL DEPT, PL-02091 WARSAW, POLAND.;	CHILDREN AND ADOLESCENTS; COVID-19 PANDEMIC; DIETARY PATTERNS; MEDIA USAGE; PHYSICAL ACTIVITY; SLEEP	10.3390/nu13072447	ARTICLE	#N/A	#N/A	SCHOOL-AGED CHILDREN; SEDENTARY BEHAVIOR; TIME; GUIDELINES; YOUTH	NUTRIENTS	ENGLISH	34371957	#N/A	MDPI	2021	LUSZCZKI, E (CORRESPONDING AUTHOR), RZESZOW UNIV, INST HLTH SCI, MED COLL, PL-35959 RZESZOW, POLAND.	#N/A	NUTRIENTS	5	CHILDRENS EATING HABITS PHYSICAL ACTIVITY SLEEP AND MEDIA USAGE BEFORE AND DURING COVID19 PANDEMIC IN POLAND	13	ISI	RZESZOW UNIV;RZESZOW UNIV;JAGIELLONIAN UNIV MED COLL;MED UNIV WARSAW	RZESZOW UNIV	#N/A	LUSZCZKI E, 2021, NUTRIENTS	LUSZCZKI E, 2021, NUTRIENTS
KALRON A, 2021, MULT SCLER RELAT DIS	KALRON A;DOLEV M;GREENBERG-ABRAHAMI M;MENASCU S;FRID L;AVRECH-SHEZIFI S;HARARI G;MAGALASHVILI D;ACHIRON A	ANONYMOUS, IMPACT CORONAVIRUS G;ANONYMOUS, LIVING WELL WITH MS, EXERCISE;BROWNLEE W, 2020, NEUROLOGY, V94, P949, DOI 10.1212/WNL.0000000000009507;DALGAS U, 2019, CURR NEUROL NEUROSCI, V19, DOI 10.1007/S11910-019-1002-3;DENNETT R, 2018, PHYS THER REHABIL J, V98, P679, DOI 10.1093/PTJ/PZY060;FLACHENECKER P, 2020, INT J ENV RES PUB HE, V17, DOI 10.3390/IJERPH17124544;HUBBARD EA, 2015, DISABIL HEALTH…	MULTIPLE SCLEROSIS (MS) ITSELF AND FIRST-LINE DISEASE MODIFYING THERAPIES DO NOT INCREASE THE RISK OF CONTRACTING COVID-19. HOWEVER, HOME ISOLATION IS LIKELY TO RESULT IN A SIGNIFICANT DECREASE IN PARTICIPATION IN LEISURE TIME PHYSICAL ACTIVITIES AND AN INCREASE IN SEDENTARY BEHAVIOR. THEREFORE, USING AN ONLINE CROSS-SECTIONAL SURVEY WE EXAMINED THE IMPACT OF THE COVID-19 EPIDEMIC ON PHYSICAL ACT…	102603	TEL AVIV UNIV, SCH HLTH PROFESS, DEPT PHYS THERAPY, SACKLER FAC MED, TEL AVIV, ISRAEL.; TEL AVIV UNIV, SAGOL SCH NEUROSCI, TEL AVIV, ISRAEL.; SHEBA MED CTR, MULTIPLE SCLEROSIS CTR, TEL HASHOMER, ISRAEL.; MEDISTAT, TEL AVIV, ISRAEL.; TEL AVIV UNIV, SACKLER FAC MED, TEL AVIV, ISRAEL.;	MULTIPLE SCLEROSIS; PHYSICAL ACTIVITY; COVID-19; PHYSICAL FITNESS	10.1016/j.msard.2020.102603	ARTICLE	#N/A	#N/A	#N/A	MULT. SCLER. RELAT. DISORD.	ENGLISH	33246261	#N/A	ELSEVIER SCI LTD	2021	KALRON, A (CORRESPONDING AUTHOR), TEL AVIV UNIV, SCH HLTH PROFESS, DEPT PHYS THERAPY, SACKLER FAC MED, TEL AVIV, ISRAEL.; KALRON, A (CORRESPONDING AUTHOR), SHEBA MED CTR, MULTIPLE SCLEROSIS CTR, TEL HASHOMER, ISRAEL.	2211-0348	MULTIPLE SCLEROSIS AND RELATED DISORDERS	5	PHYSICAL ACTIVITY BEHAVIOR IN PEOPLE WITH MULTIPLE SCLEROSIS DURING THE COVID19 PANDEMIC IN ISRAEL RESULTS OF AN ONLINE SURVEY	47	ISI	TEL AVIV UNIV;TEL AVIV UNIV;SHEBA MED CTR;TEL AVIV UNIV	TEL AVIV UNIV;SHEBA MED CTR	#N/A	KALRON A, 2021, MULT SCLER RELAT DIS	KALRON A, 2021, MULT SCLER RELAT DIS
MARCO-AHULLO A, NA, J SPINAL CORD MED	MARCO-AHULLO A;MONTESINOS-MAGRANER L;GONZALEZ L;MORALES J;BERNABEU-GARCIA J;GARCIA-MASSO X	BUCHHOLZ AC, 2009, APPL PHYSIOL NUTR ME, V34, P640, DOI 10.1139/H09-050;COOLICAN H., 2018, RES METHODS STAT PSY, P827;FARROW M, 2020, ARCH PHYS MED REHAB, V101, P2177, DOI 10.1016/J.APMR.2020.04.020;FEKETE C, 2012, DISABIL HEALTH J, V5, P140, DOI 10.1016/J.DHJO.2012.04.003;FERRI-CARUANA A, 2020, J SPINAL CORD MED, V43, P234, DOI 10.1080/10790268.2018.1550597;GINIS KAM, 2011, SPINAL CORD, V49, P10…	CONTEXT: THE EMERGENCE OF COVID-19 CAUSED A NEW PUBLIC HEALTH CRISIS, LEADING TO MAJOR CHANGES IN DAILY LIFE ROUTINES, OFTEN INCLUDING PHYSICAL ACTIVITY (PA) LEVELS. THE MAIN GOAL OF THIS STUDY WAS TO ANALYZE THE DIFFERENCES IN SELF-REPORTED PHYSICAL ACTIVITY OF PEOPLE WITH COMPLETE SPINAL CORD INJURIES BETWEEN THE TIME PRIOR TO THE COVID-19 LOCKDOWN AND THE LOCKDOWN PERIOD ITSELF. METHODS: A SAM…	#N/A	VALL DHEBRON RES INST, SPINAL CORD INJURY UNIT, BARCELONA, SPAIN.; PHYS MED & REHABIL SERV, SPINAL CORD INJURY UNIT, VALL DHEBRON BARCELONA HOSP CAMPUS, BARCELONA, SPAIN.; UNIV VALENCIA, DEPT PHYS EDUC & SPORT, VALENCIA, SPAIN.; RAMON LLULL UNIV, FAC PSYCHOL EDUC SCI & SPORT BLANQUERNA, BARCELONA, SPAIN.; PHYS MED & REHABIL SERV, VALL DHEBRON BARCELONA HOSP CAMPUS, BARCELONA, SPAIN.; UNIV VALENCI…	COVID-19; PHYSICAL ACTIVITY; SPINAL CORD INJURY	10.1080/10790268.2020.1857490	ARTICLE; EARLY ACCESS	FUNDACIO LA MARATO DE LA TV3 [201720-10]	THIS WORK WAS SUPPORTED BY THE FUNDACIO LA MARATO DE LA TV3 UNDER [GRANT NUMBER 201720-10].	ACTIVITY GUIDELINES; DISEASE; ADULTS	J. SPINAL CORD. MED.	ENGLISH	33465023	#N/A	TAYLOR & FRANCIS LTD	2021	GARCIA-MASSO, X (CORRESPONDING AUTHOR), UNIV VALENCIA, DEPT DIDACT EXPRES MUS PLAST & CORPORAL, AVDA DELS TARONGERS 4, VALENCIA 46022, SPAIN.	1079-0268	JOURNAL OF SPINAL CORD MEDICINE	3	IMPACT OF COVID19 ON THE SELFREPORTED PHYSICAL ACTIVITY OF PEOPLE WITH COMPLETE THORACIC SPINAL CORD INJURY FULLTIME MANUAL WHEELCHAIR USERS	#N/A	ISI	VALL DHEBRON RES INST;VALL DHEBRON BARCELONA HOSP CAMPUS;UNIV VALENCIA;RAMON LLULL UNIV;VALL DHEBRON BARCELONA HOSP CAMPUS;UNIV VALENCIA	UNIV VALENCIA	#N/A	MARCO-AHULLO A, NA, J SPINAL CORD MED	MARCO-AHULLO A, NA, J SPINAL CORD MED
ANDREI CL, 2021, MED-SURG J	ANDREI C;CATANA A;MIRICA A;PETCU I;ARSENE A;CIOLAN D	ANDREI CL, 2019, FARMACIA, V67, P378, DOI 10.31925/FARMACIA.2019.2.25;ARSENE AL, 2020, FARMACIA, V68, P185, DOI 10.31925/FARMACIA.2020.2.1;BARKLEY JACOB E, 2020, INT J EXERC SCI, V13, P1326;BENTLAGE E, 2020, INT J ENV RES PUB HE, V17, DOI 10.3390/IJERPH17176265;BO K, 2013, NEUROUROL URODYNAM, V32, P215, DOI 10.1002/NAU.22292;BOOTH FW, 2017, PHYSIOL REV, V97, P1351, DOI 10.1152/PHYSREV.00019.2016;…	COVID-19 PANDEMIC IS AFFECTING THE LIFESTYLE OF BILLIONS OF CITIZENS AND WITHIN THIS CONTEXT, THE MEASURES OF SOCIAL DISTANCING ARE PRONE TO BRING WORRYING SHIFTS IN PHYSICAL ACTIVITY HABITS. THE PRESENT RESEARCH AIMS TO EVALUATE THE CHANGES IN SPORT AND PHYSICAL ACTIVITY AMONG ROMANIAN YOUNG ADULTS. MATERIAL AND METHODS: THE SAMPLE INCLUDES 417 RESPONDENTS (MOST OF THE INTERVIEWEES BEING AROUND …	#N/A	CAROL DAVILA UNIV MED & PHARM, BUCHAREST, ROMANIA.; UNIV ECON STUDIES, BUCHAREST, ROMANIA.;	COVID-19; LOCKDOWN; PHYSICAL ACTIVITY; ROMANIA; YOUNG ADULTS	10.22551/MSJ.2021.04.10	ARTICLE	#N/A	#N/A	SEDENTARY BEHAVIOR; INTERNSHIPS	MED.-SURG. J.	ENGLISH	#N/A	#N/A	SOC MEDICI NATURALISTI IASI- SOC PHYSICIAN NATURALISTS	2021	CIOLAN, DF (CORRESPONDING AUTHOR), CAROL DAVILA UNIV MED & PHARM, BUCHAREST, ROMANIA.	0048-7848	MEDICAL-SURGICAL JOURNAL-REVISTA MEDICO-CHIRURGICALA	0	THE IMPACT OF COVID19 LOCKDOWN ON THE LEVEL AND INTENSITY OF PHYSICAL ACTIVITY A STATISTICAL ANALYSIS ON ROMANIAN YOUNG ADULTS	125	ISI	CAROL DAVILA UNIV MED AND PHARM;UNIV ECON STUDIES	CAROL DAVILA UNIV MED AND PHARM	#N/A	ANDREI CL, 2021, MED-SURG J	ANDREI CL, 2021, MED-SURG J
YANG YY, 2021, URBAN FOR URBAN GREE	YANG Y;LU Y;YANG L;GOU Z;LIU Y	ALMANZA E, 2012, HEALTH PLACE, V18, P46, DOI 10.1016/J.HEALTHPLACE.2011.09.003;ASTELL-BURT T, 2014, BRIT J SPORT MED, V48, DOI 10.1136/BJSPORTS-2012-092006;BAO YP, 2020, LANCET, V395, PE37, DOI 10.1016/S0140-6736(20)30309-3;BASTIAN O, 2012, ECOL INDIC, V21, P7, DOI 10.1016/J.ECOLIND.2011.03.014;BIZE R, 2007, PREV MED, V45, P401, DOI 10.1016/J.YPMED.2007.07.017;BONNET F, 2005, ATHEROSCLEROSIS, V17…	THE CORONAVIRUS DISEASE 2019 (COVID-19) PANDEMIC AND RELATED SOCIAL DISTANCING MEASURES HAVE ALTERED THE DAILY LIFESTYLES OF PEOPLE WORLDWIDE. ALTHOUGH STUDIES ON THIS DISEASE ARE EMERGING RAPIDLY, LESS IS KNOWN ABOUT THE IMPACTS OF COVID-19 AND URBAN GREENERY ON LEISURE-TIME PHYSICAL ACTIVITY, WHICH IS CRITICAL TO MAINTAIN HEALTH FOR URBAN RESIDENTS DURING THE PANDEMIC. IN THIS STUDY, WE USED A …	127136	CITY UNIV HONG KONG, DEPT ARCHITECTURE & CIVIL ENGN, HONG KONG, PEOPLES R CHINA.; CITY UNIV HONG KONG, SHENZHEN RES INST, SHENZHEN, PEOPLES R CHINA.; SOUTHWEST JIAOTONG UNIV, DEPT URBAN & RURAL PLANNING, CHENGDU, PEOPLES R CHINA.; WUHAN UNIV, SCH URBAN DESIGN, WUHAN, PEOPLES R CHINA.; SUN YAT SEN UNIV, SCH GEOG & PLANNING, GUANGZHOU, PEOPLES R CHINA.; SUN YAT SEN UNIV, GUANGDONG KEY LAB URBANIZAT…	COVID-19; DIFFERENCE-IN-DIFFERENCES; NATURAL EXPERIMENT; PHYSICAL ACTIVITY; URBAN GREENERY	10.1016/j.ufug.2021.127136	ARTICLE	NATIONAL NATURAL SCIENCE FOUNDATION OF CHINANATIONAL NATURAL SCIENCE FOUNDATION OF CHINA (NSFC) [51778552]; RESEARCH GRANTS COUNCIL OF THE HONG KONG SARHONG KONG RESEARCH GRANTS COUNCIL [CITYU11207520]	THE WORK DESCRIBED IN THIS PAPER WAS FULLY SUPPORTED BY THE GRANTS FROM NATIONAL NATURAL SCIENCE FOUNDATION OF CHINA (PROJECT NO.51778552) AND THE RESEARCH GRANTS COUNCIL OF THE HONG KONG SAR (PROJECT NO. CITYU11207520) .	SCHOOL-AGED CHILDREN; QUALITY-OF-LIFE; BUILT ENVIRONMENT; MENTAL-HEALTH; SEDENTARY BEHAVIOR; NEIGHBORHOOD WALKING; SOCIAL COHESION; SPACE; ASSOCIATIONS; BENEFITS	URBAN FOR. URBAN GREEN.	ENGLISH	33897317	#N/A	ELSEVIER GMBH	2021	LU, Y (CORRESPONDING AUTHOR), CITY UNIV HONG KONG, DEPT ARCHITECTURE & CIVIL ENGN, HONG KONG, PEOPLES R CHINA.	1618-8667	URBAN FORESTRY & URBAN GREENING	2	URBAN GREENERY CUSHIONS THE DECREASE IN LEISURETIME PHYSICAL ACTIVITY DURING THE COVID19 PANDEMIC A NATURAL EXPERIMENTAL STUDY	62	ISI	CITY UNIV HONG KONG;CITY UNIV HONG KONG;SOUTHWEST JIAOTONG UNIV;WUHAN UNIV;SUN YAT SEN UNIV;SUN YAT SEN UNIV	CITY UNIV HONG KONG	#N/A	YANG YY, 2021, URBAN FOR URBAN GREE	YANG YY, 2021, URBAN FOR URBAN GREE
AMMAR A, 2020, NUTRIENTS	AMMAR A;BRACH M;TRABELSI K;CHTOUROU H;BOUKHRIS O;MASMOUDI L;BOUAZIZ B;BENTLAGE E;HOW D;AHMED M;MULLER P;MULLER N;ALOUI A;HAMMOUDA O;PAINEIRAS-DOMINGOS L;BRAAKMAN-JANSEN A;WREDE C;BASTONI S;PERNAMBUCO C;MATARUNA L;TAHERI M;IRANDOUST K;KHACHAREM A;BRAGAZZI N;CHAMARI K;GLENN J;BOTT N;GARGOURI F;CHAARI L;BATATIA H;ALI G;ABDELKARIM O;JARRAYA M;EL A K;SOUISSI N;VAN G L;RIEMANN B;RIEMANN L;MOALLA W;GOME…	AMMAR A., 2020, EMOTIONAL CONSEQUENC, DOI 10.1101/2020.05.05.20091058, DOI 10.1101/2020.05.05.20091058;AMMAR A., 2020, NUTRIENTS, DOI 10.1101/2020.05.04.20091017, DOI 10.3390/NU12061583;AMMAR A., 2020, EFFECTS COVID 19 HOM, DOI 10.1101/2020.05.04.20072447, DOI 10.1101/2020.05.04.20072447;ANONYMOUS, NUTR QUEST;BDA, EAT WELL COR COVID 1;BLOCH W., 2020, GER J SPORTS MED, V71, P83, DOI 10.5960/DZSM.2…	BACKGROUND: PUBLIC HEALTH RECOMMENDATIONS AND GOVERNMENTAL MEASURES DURING THE COVID-19 PANDEMIC HAVE RESULTED IN NUMEROUS RESTRICTIONS ON DAILY LIVING INCLUDING SOCIAL DISTANCING, ISOLATION AND HOME CONFINEMENT. WHILE THESE MEASURES ARE IMPERATIVE TO ABATE THE SPREADING OF COVID-19, THE IMPACT OF THESE RESTRICTIONS ON HEALTH BEHAVIOURS AND LIFESTYLES AT HOME IS UNDEFINED. THEREFORE, AN INTERNATI…	1583	OTTO VON GUERICKE UNIV, INST SPORT SCI, D-39106 MAGDEBURG, GERMANY.; UNIV SFAX, RES LAB MOL BASES HUMAN PATHOL, FAC MED, LR12ES17, SFAX 3000, TUNISIA.; UNIV MUNSTER, INST SPORT & EXERCISE SCI, D-48149 MUNSTER, GERMANY.; UNIV SFAX, HIGH INST SPORT & PHYS EDUC SFAX, SFAX 3000, TUNISIA.; UNIV SFAX, RES LAB EDUC MOTRIC SPORT & HLTH, EM2S, LR19JS01, SFAX 3000, TUNISIA.; NATL OBSERV SPORT, RES UNIT PHY…	PANDEMIC; PUBLIC HEALTH; PHYSICAL ACTIVITY; NUTRITION; COVID-19	10.3390/nu12061583	ARTICLE	#N/A	#N/A	ACTIVITY QUESTIONNAIRE	NUTRIENTS	ENGLISH	32481594	#N/A	MDPI	2020	AMMAR, A (CORRESPONDING AUTHOR), OTTO VON GUERICKE UNIV, INST SPORT SCI, D-39106 MAGDEBURG, GERMANY.; AMMAR, A (CORRESPONDING AUTHOR), UNIV SFAX, RES LAB MOL BASES HUMAN PATHOL, FAC MED, LR12ES17, SFAX 3000, TUNISIA.	#N/A	NUTRIENTS	539	EFFECTS OF COVID19 HOME CONFINEMENT ON EATING BEHAVIOUR AND PHYSICAL ACTIVITY RESULTS OF THE ECLBCOVID19 INTERNATIONAL ONLINE SURVEY	12	ISI	OTTO VON GUERICKE UNIV;UNIV SFAX;UNIV MUNSTER;UNIV SFAX;UNIV SFAX;RES UNIT PHYS ACT SPORT AND HLTH;UNIV SFAX;GERMAN CTR NEURODEGENERAT DIS DZNE;OTTO VON GUERICKE UNIV;UNIV GAFSA;UNIV ESTADO RIO DE JANEIRO;FAC BEZERRA ARAUJO;UNIV TWENTE;UNIV CATTOLICA SACRO CUORE;UNIV ESTACIO SA;AMER UNIV EMIRATES;IMAM KHOMEINI INT UNIV;UNIV PARIS EST CRETEIL VAL MARNE;UNIV GENOA;YORK UNIV;QATAR ORTHOPAED AND SPOR…	OTTO VON GUERICKE UNIV;UNIV SFAX	#N/A	AMMAR A, 2020, NUTRIENTS	AMMAR A, 2020, NUTRIENTS
GJAKA M, 2021, J CLIN MED	GJAKA M;FEKA K;BIANCO A;TISHUKAJ F;GIUSTINO V;PARROCO A;PALMA A;BATTAGLIA G	AINSWORTH BE, 2011, MED SCI SPORT EXER, V43, P1575, DOI 10.1249/MSS.0B013E31821ECE12;AINSWORTH BE, 1993, MED SCI SPORT EXER, V25, P71, DOI 10.1249/00005768-199301000-00011;AINSWORTH BE, 2000, MED SCI SPORT EXER, V32, PS498, DOI 10.1097/00005768-200009001-00009;AMERICAN COLLEGE OF SPORTS MEDICINE, PHYS ACT GUID AM;AMMAR A., 2020, NUTRIENTS, DOI 10.1101/2020.05.04.20091017, DOI 10.3390/NU12061583;A…	TO ABATE THE SPREAD OF THE COVID-19 VIRUS, DIFFERENT RESTRICTION MEASURES WERE IMPERATIVE, LIMITING THE POSSIBILITY TO BE ENGAGED IN PHYSICAL ACTIVITY. THEREFORE, THIS STUDY AIMED TO EVALUATE THE EFFECT OF COVID-19 LOCKDOWN ON PHYSICAL ACTIVITY (PA) LEVELS EXPRESSED AS ENERGY EXPENDITURE (MET-MIN/WEEK) AND SEDENTARY BEHAVIOUR IN KOSOVO. THE POSSIBLE ASSOCIATION BETWEEN PA LEVELS AND OTHER FACTORS…	763	UNIV BUSINESS & TECHNOL, DEPT SPORT & MOVEMENT SCI, PRISTINA 10000, KOSOVO.; UNIV PALERMO, DEPT PSYCHOL EDUC SCI & HUMAN MOVEMENT, I-90128 PALERMO, ITALY.; UNIV PALERMO, SPORT & EXERCISE SCI RES UNIT, I-90144 PALERMO, ITALY.; UNIV PALERMO, PHD PROGRAM HLTH PROMOT & COGNIT SCI, I-90128 PALERMO, ITALY.; UNIV PRISTINA, FAC PHYS EDUC & SPORT, PRISTINA 10000, KOSOVO.; REG SPORTS SCH CONI SICILIA, I-90…	PHYSICAL ACTIVITY; COVID-19; KOSOVO; RESTRICTIONS; PUBLIC HEALTH	10.3390/jcm10040763	ARTICLE	#N/A	#N/A	HOME CONFINEMENT; HEALTH-BENEFITS; LIFE-STYLE; ADOLESCENTS; EXERCISE; URBAN; COMPENDIUM; VALIDITY; GENDER; IMPACT	J. CLIN. MED.	ENGLISH	33672837	#N/A	MDPI	2021	BATTAGLIA, G (CORRESPONDING AUTHOR), UNIV PALERMO, DEPT PSYCHOL EDUC SCI & HUMAN MOVEMENT, I-90128 PALERMO, ITALY.; BATTAGLIA, G (CORRESPONDING AUTHOR), UNIV PALERMO, SPORT & EXERCISE SCI RES UNIT, I-90144 PALERMO, ITALY.; BATTAGLIA, G (CORRESPONDING AUTHOR), REG SPORTS SCH CONI SICILIA, I-90141 SICILY, ITALY.	#N/A	JOURNAL OF CLINICAL MEDICINE	8	THE EFFECT OF COVID19 LOCKDOWN MEASURES ON PHYSICAL ACTIVITY LEVELS AND SEDENTARY BEHAVIOUR IN A RELATIVELY YOUNG POPULATION LIVING IN KOSOVO	10	ISI	UNIV BUSINESS AND TECHNOL;UNIV PALERMO;UNIV PALERMO;UNIV PALERMO;UNIV PRISTINA;REG SPORTS SCH CONI SICILIA	UNIV PALERMO;UNIV PALERMO;REG SPORTS SCH CONI SICILIA	#N/A	GJAKA M, 2021, J CLIN MED	GJAKA M, 2021, J CLIN MED
BRAILOVSKAIA J, 2021, PSYCHIAT RES	BRAILOVSKAIA J;COSCI F;MANSUETO G;MIRAGALL M;HERRERO R;BANOS R;KRASAVTSEVA Y;KOCHETKOV Y;MARGRAF J	ALLINGTON D, 2021, PSYCHOL MED, V51, P1763, DOI 10.1017/S003329172000224X, 10.1017/S0033291721000593;ANDREWS B, 2004, BRIT J PSYCHOL, V95, P509, DOI 10.1348/0007126042369802;ANONYMOUS, 185 199, P185, DOI 10.1037/ABN0000410, DOI 10.1037/ABN0000410;ANONYMOUS, INT J CLIN HLTH PSYC, DOI 10.1016/J.IJCHP.2020.07.007, DOI 10.1016/J.IJCHP.2020.07.007;ANONYMOUS, NO TITLE CAPTURED;BAILEY R, 2013, J PHYS AC…	THE OUTBREAK OF COVID-19 REQUIRED THE RE-ORGANIZATION OF EVERYDAY LIFE. WHILE SOME PEOPLE ACCEPTED THIS CHALLENGE, OTHER EXPERIENCED THE CURRENT SITUATION AS A HEAVY BURDEN THAT IMPEDES THE ADAPTATION TO THE NEW LIFE CONDITIONS. THE PRESENT STUDY INVESTIGATED FACTORS THAT CAN IMPACT THE LEVEL OF BURDEN CAUSED BY COVID-19. BURDEN, DEPRESSION SYMPTOMS AND FREQUENCY OF PHYSICAL ACTIVITY (E.G., JOGGI…	113596	RUHR UNIV BOCHUM, DEPT CLIN PSYCHOL & PSYCHOTHERAPY, MENTAL HLTH RES & TREATMENT CTR, BOCHUM, GERMANY.; UNIV FLORENCE, DEPT HLTH SCI, FLORENCE, ITALY.; UNIV VALENCIA, DEPT PERSONAL EVALUAT & PSYCHOL TREATMENTS, VALENCIA, SPAIN.; INST CARLOS III, CIBER FISIOPATOL OBESIDAD & NUTR CIBEROBN, MADRID, SPAIN.; UNIV VALENCIA, INST POLIBIENESTAR, AV BLASCO IBANEZ 21, VALENCIA, SPAIN.; SECHENOV UNIV, IM SE…	BURDEN BY COVID-19; DEPRESSION; PHYSICAL ACTIVITY; GERMANY; ITALY; RUSSIA; SPAIN	10.1016/j.psychres.2020.113596	ARTICLE	#N/A	#N/A	#N/A	PSYCHIATRY RES.	ENGLISH	33261924	#N/A	ELSEVIER IRELAND LTD	2021	BRAILOVSKAIA, J (CORRESPONDING AUTHOR), RUHR UNIV BOCHUM, MENTAL HLTH RES & TREATMENT CTR, MASSENBERGSTR 9-13, D-44787 BOCHUM, GERMANY.	0165-1781	PSYCHIATRY RESEARCH	21	THE ASSOCIATION BETWEEN DEPRESSION SYMPTOMS PSYCHOLOGICAL BURDEN CAUSED BY COVID19 AND PHYSICAL ACTIVITY AN INVESTIGATION IN GERMANY ITALY RUSSIA AND SPAIN	295	ISI	RUHR UNIV BOCHUM;UNIV FLORENCE;UNIV VALENCIA;INST CARLOS III;UNIV VALENCIA;SECHENOV UNIV;LOMONOSOV MOSCOW STATE UNIV;CTR COGNIT THERAPY	RUHR UNIV BOCHUM	#N/A	BRAILOVSKAIA J, 2021, PSYCHIAT RES	BRAILOVSKAIA J, 2021, PSYCHIAT RES
KAHRAMAN BO, 2021, J BASIC CLIN HEALTH	KAHRAMAN B;POLAT K;ERGIN G;KARADIBAK D;SAVCI S	AMMAR A, 2020, NUTRIENTS, V12, DOI 10.3390/NU12061583;ANTUNES R, 2020, INT J ENV RES PUB HE, V17, DOI 10.3390/IJERPH17124360;CARRIEDO A, 2020, AM J GERIAT PSYCHIAT, V28, P1146, DOI 10.1016/J.JAGP.2020.08.007;CASTANEDA-BABARRO A, 2020, INT J ENV RES PUB HE, V17, DOI 10.3390/IJERPH17186878;CHEVAL B, 2021, J SPORT SCI, V39, P699, DOI 10.1080/02640414.2020.1841396;CHILDS E, 2014, FRONT PHYSIOL, V5, D…	PURPOSE: IT WAS AIMED TO COMPARE THE EFFECTS OF THE CORONAVIRUS DISEASE 19 (COVID-19) PANDEMIC PROCESS ON PHYSICALLY ACTIVE AND INACTIVE WOMEN UNDER GENERAL QUARANTINE CONDITIONS. AND SECOND AIM WAS TO COMPARE PHYSICAL ACTIVITY AND GENERAL WELL-BEING IN WOMEN WHO WERE EMPLOYEES AND NON-EMPLOYEES IN A NON-GOVERNMENTAL ORGANIZATION. METHODS: A TOTAL OF 286 WOMEN WERE INCLUDED IN THIS STUDY. THE RES…	#N/A	DOKUZ EYLUL UNIV, SCH PHYS THERAPY & REHABIL, IZMIR, TURKEY.; DOKUZ EYLUL UNIV, GRAD SCH HLTH SCI, SCH PHYS THERAPY & REHABIL, IZMIR, TURKEY.; IZMIR BAKIRCAY UNIV, FAC HLTH SCI, DEPT PHYS THERAPY & REHABIL, IZMIR, TURKEY.;	COVID-19; PHYSICAL ACTIVITY; NON-GOVERNMENTAL ORGANIZATION; EMOTIONAL STATUS	10.30621/jbachs.871324	ARTICLE	#N/A	#N/A	ANXIETY; GENDER; HEALTH; MEN	J. BASIC CLIN. HEALTH SCI.	ENGLISH	#N/A	#N/A	DOKUZ EYLUL UNIV INST HEALTH SCIENCES	2021	KAHRAMAN, BO (CORRESPONDING AUTHOR), DOKUZ EYLUL UNIV, SCH PHYS THERAPY & REHABIL, IZMIR, TURKEY.	2458-8938	JOURNAL OF BASIC AND CLINICAL HEALTH SCIENCES	0	COMPARISON OF EMOTIONAL STATUS AND QUALITY OF LIFE IN WOMEN WITH DIFFERENT PHYSICAL ACTIVITY LEVELS DURING COVID19 PANDEMIC	5	ISI	DOKUZ EYLUL UNIV;DOKUZ EYLUL UNIV;IZMIR BAKIRCAY UNIV	DOKUZ EYLUL UNIV	#N/A	KAHRAMAN BO, 2021, J BASIC CLIN HEALTH	KAHRAMAN BO, 2021, J BASIC CLIN HEALTH
BEBETSOS E, 2021, ARCH HELL MED	BEBETSOS E;KONSANTINIDIS C;KONSTANTOULAS D	AJZEN I, 1991, ORGAN BEHAV HUM DEC, V50, P179, DOI 10.1016/0749-5978(91)90020-T;AJZEN I, 1986, J EXP SOC PSYCHOL, V22, P453, DOI 10.1016/0022-1031(86)90045-4;AJZEN I., 1985, ACTION CONTROL COGNI, P11, DOI DOI 10.1007/978-3-642-69746-3_2;AZEVEDO MR, 2007, INT J PUBLIC HEALTH, V52, P8, DOI 10.1007/S00038-006-5062-1;BOUCHARD C, 2007, PHYS ACTIVITY HLTH;BROOKS SK, 2020, LANCET, V395, P912, DOI 10.101…	OBJECTIVE TO RECORD THE ATTITUDES AND INTENTIONS OF ADULTS REGARDING THEIR ENGAGEMENT IN PHYSICAL ACTIVITY (PA) DURING THE LOCKDOWN IN GREECE DUE TO THE COVID-19 PANDEMIC. METHOD THE SAMPLE CONSISTED OF 904 PEOPLE, 417 MEN AND 487 WOMEN, AGED 18-70 YEARS. THE PARTICIPANTS COMPLETED THE GREEK VERSION OF THE " THEORY OF PLANNED BEHAVIOR" QUESTIONNAIRE. RESULTS ANALYSIS OF VARIANCE SHOWED THAT: (A) …	#N/A	DEMOCRITUS UNIV THRACE, SCH PHYS EDUC & SPORT SCI, KOMOTINI, GREECE.;	AGE; COVID-19; PHYSICAL ACTIVITY; SEX; THEORY OF PLANNED BEHAVIOR	#N/A	ARTICLE	#N/A	#N/A	MAJOR DEPRESSIVE DISORDER; BIPOLAR DISORDER; SCHIZOPHRENIA; PEOPLE; PREVALENCE; PREDICTION; INTENTIONS; EXERCISE; BEHAVIOR; IMPACT	ARCH. HELL. MED.	GREEK	#N/A	#N/A	ATHENS MEDICAL SOC	2021	BEBETSOS, E (CORRESPONDING AUTHOR), DEMOCRITUS UNIV THRACE, SCH PHYS EDUC & SPORT SCI, KOMOTINI, GREECE.	1105-3992	ARCHIVES OF HELLENIC MEDICINE	0	THE CORONAVIRUS PANDEMIC COVID19 AND PHYSICAL ACTIVITY THE IMPORTANT ROLE OF GENDER AND AGE	38	ISI	DEMOCRITUS UNIV THRACE	DEMOCRITUS UNIV THRACE	#N/A	BEBETSOS E, 2021, ARCH HELL MED	BEBETSOS E, 2021, ARCH HELL MED
CHOUCHOU F, 2021, SLEEP MED	CHOUCHOU F;AUGUSTINI M;CADERBY T;CARON N;TURPIN N;DALLEAU G	AHMED MZ, 2020, ASIAN J PSYCHIATR, V51, DOI 10.1016/J.AJP.2020.102092;AINSWORTH BE, 2011, MED SCI SPORT EXER, V43, P1575, DOI 10.1249/MSS.0B013E31821ECE12;ANONYMOUS, 2020, EPIDEMIE CORONAVIRUS;ANTUNES R, 2020, INT J ENV RES PUB HE, V17, DOI 10.3390/IJERPH17124360;BECH P, 2003, INT J METH PSYCH RES, V12, P85, DOI 10.1002/MPR.145;BEN SIMON E, 2020, TRENDS COGN SCI, V24, P435, DOI 10.1016/J.TICS.202…	BACKGROUND: LOCKDOWN HAS BEEN ONE OF THE MAJOR WORLDWIDE STRATEGIES TO CONTROL THE SPREAD OF CORONAVIRUS DISEASE 2019 (COVID-19). ITS CONSEQUENCES ON THE WELL-BEING OF INDIVIDUALS NEEDS TO BE BETTER UNDERSTOOD. THE OBJECTIVE OF THIS WORK WAS TO EVALUATE THE IMPACT OF LOCKDOWN ON THE WELL-BEING OF A GENERAL POPULATION AND THE FACTORS ASSOCIATED WITH THIS POTENTIAL IMPAIRMENT OF WELL-BEING IN A POP…	#N/A	UNIV LA REUNION, UFR SHE, IRISSE LAB, EA4075, LE TAMPON, LA REUNION, FRANCE.;	COVID-19; LOCKDOWN; WELL-BEING; SLEEP; PHYSICAL ACTIVITY; ANXIETY	10.1016/j.sleep.2020.09.014	ARTICLE	#N/A	#N/A	QUALITY INDEX; RELIABILITY; DEPRESSION; ANXIETY	SLEEP MED.	ENGLISH	33020037	#N/A	ELSEVIER	2021	CHOUCHOU, F (CORRESPONDING AUTHOR), UNIV LA REUNION, UFR SHE, LAB IRISSE, EA4075, 117 RUE GEN AILLERET, F-97430 LE TAMPON, FRANCE.	1389-9457	SLEEP MEDICINE	19	THE IMPORTANCE OF SLEEP AND PHYSICAL ACTIVITY ON WELLBEING DURING COVID19 LOCKDOWN REUNION ISLAND AS A CASE STUDY	77	ISI	UNIV LA REUNION	UNIV LA REUNION	#N/A	CHOUCHOU F, 2021, SLEEP MED	CHOUCHOU F, 2021, SLEEP MED
PELLETIER CA, 2021, INT J ENV RES PUB HE	PELLETIER C;CORNISH K;SANDERS C	ALPARONE FR, 2012, CHILD GEOGR, V10, P109, DOI 10.1080/14733285.2011.638173;BRAUN V., 2006, QUALITATIVE RES PSYC, V3, P77, DOI 10.1191/1478088706QP063OA;BRAUN V., 2019, HDB RES METHODS HLTH, DOI DOI 10.1007/978-981-10-5251-4_103, 10.1007/978-981-10-2779-6_103-1, 10.1007/978-981-10-5251-4_103;BRAUN V, 2021, QUAL RES PSYCHOL, V18, P328, DOI 10.1080/14780887.2020.1769238;BRAUN V, 2019, QUAL RES SPOR…	CHILDREN'S INDEPENDENT MOBILITY (CIM) IS THE FREEDOM OF CHILDREN TO MOVE AROUND THEIR NEIGHBOURHOOD WITHOUT ADULT SUPERVISION AND IS CLOSELY RELATED TO OVERALL PHYSICAL ACTIVITY PARTICIPATION. THE COVID-19 PANDEMIC HAS IMPACTED MOVEMENT BEHAVIOURS FOR CHILDREN, WITH EVIDENCE INDICATING A DECREASE IN PHYSICAL ACTIVITY. THE AIM OF THIS STUDY WAS TO EXPLORE EXPERIENCES OF CIM AND PHYSICAL ACTIVITY D…	4481	UNIV NORTHERN BRITISH COLUMBIA, SCH HLTH SCI, PRINCE GEORGE, BC V2N 4Z9, CANADA.; UNIV NORTHERN BRITISH COLUMBIA, HLTH RES INST, PRINCE GEORGE, BC V2N 4Z9, CANADA.; UNIV NORTHERN BRITISH COLUMBIA, SCH NURSING, PRINCE GEORGE, BC V2N 4Z9, CANADA.;	PHYSICAL ACTIVITY; EXERCISE; OUTDOOR PLAY; COVID-19; FAMILY RESEARCH; INTERVIEW; ACTIVE TRANSPORTATION; RURAL HEALTH	10.3390/ijerph18094481	ARTICLE	BC SUPPORT UNIT NORTHERN CENTRE	THIS RESEARCH WAS FUNDED BY THE BC SUPPORT UNIT NORTHERN CENTRE.	FREE PLAY; MOVEMENT; KNOWLEDGE; BARRIERS; YOUTH	INT. J. ENVIRON. RES. PUBLIC HEALTH	ENGLISH	33922530	#N/A	MDPI	2021	PELLETIER, CA (CORRESPONDING AUTHOR), UNIV NORTHERN BRITISH COLUMBIA, SCH HLTH SCI, PRINCE GEORGE, BC V2N 4Z9, CANADA.	#N/A	INTERNATIONAL JOURNAL OF ENVIRONMENTAL RESEARCH AND PUBLIC HEALTH	5	CHILDRENS INDEPENDENT MOBILITY AND PHYSICAL ACTIVITY DURING THE COVID19 PANDEMIC A QUALITATIVE STUDY WITH FAMILIES	18	ISI	UNIV NORTHERN BRITISH COLUMBIA;UNIV NORTHERN BRITISH COLUMBIA;UNIV NORTHERN BRITISH COLUMBIA	UNIV NORTHERN BRITISH COLUMBIA	#N/A	PELLETIER CA, 2021, INT J ENV RES PUB HE	PELLETIER CA, 2021, INT J ENV RES PUB HE
LESSER IA, 2020, INT J ENV RES PUB HE	LESSER I;NIENHUIS C	BAUMAN AE, 2012, LANCET, V380, P258, DOI 10.1016/S0140-6736(12)60735-1;BERMAN MG, 2008, PSYCHOL SCI, V19, P1207, DOI 10.1111/J.1467-9280.2008.02225.X;BOWLER DIANA E, 2010, BMC PUBLIC HEALTH, V10, P456, DOI 10.1186/1471-2458-10-456;BROOKS SK, 2020, LANCET, V395, P912, DOI 10.1016/S0140-6736(20)30460-8, 10.1016/S0140-6736(20)30460-8.;CAREK PJ, 2011, INT J PSYCHIAT MED, V41, P15, DOI 10.2190/PM.41.1…	A GLOBAL PANDEMIC CAUSED BY THE NOVEL CORONAVIRUS (COVID-19) RESULTED IN RESTRICTIONS TO DAILY LIVING FOR CANADIANS, INCLUDING SOCIAL DISTANCING AND CLOSURE OF CITY AND PROVINCIAL RECREATION FACILITIES, NATIONAL PARKS AND PLAYGROUNDS. THE OBJECTIVE OF THIS STUDY WAS TO ASSESS HOW THESE PREEMPTIVE MEASURES IMPACTED PHYSICAL ACTIVITY BEHAVIOUR AND WELL-BEING OF CANADIANS. AN ONLINE SURVEY WAS UTILI…	3899	UNIV FRASER VALLEY, FAC HLTH SCI, KINESIOL CHILLIWACK CAMPUS & CEP, CHILLIWACK, BC 45190, CANADA.;	2019 NOVEL CORONAVIRUS DISEASES (COVID-19); LIFESTYLE RESTRICTIONS; PHYSICAL ACTIVITY; WELL-BEING; ANXIETY	10.3390/ijerph17113899	ARTICLE	#N/A	#N/A	EXERCISE; BENEFITS; STRESS; GAD-7	INT. J. ENVIRON. RES. PUBLIC HEALTH	ENGLISH	32486380	#N/A	MDPI	2020	LESSER, IA (CORRESPONDING AUTHOR), UNIV FRASER VALLEY, FAC HLTH SCI, KINESIOL CHILLIWACK CAMPUS & CEP, CHILLIWACK, BC 45190, CANADA.	#N/A	INTERNATIONAL JOURNAL OF ENVIRONMENTAL RESEARCH AND PUBLIC HEALTH	196	THE IMPACT OF COVID19 ON PHYSICAL ACTIVITY BEHAVIOR AND WELLBEING OF CANADIANS	17	ISI	UNIV FRASER VALLEY	UNIV FRASER VALLEY	#N/A	LESSER IA, 2020, INT J ENV RES PUB HE	LESSER IA, 2020, INT J ENV RES PUB HE
ZHANG XX, 2020, INT J ENV RES PUB HE	ZHANG X;ZHU W;KANG S;QIU L;LU Z;SUN Y	AHN S, 2011, J PEDIATR PSYCHOL, V36, P385, DOI 10.1093/JPEPSY/JSQ107;ALTENA E, 2020, J SLEEP RES, V29, DOI 10.1111/JSR.13052;BABIC MJ, 2014, SPORTS MED, V44, P1589, DOI 10.1007/S40279-014-0229-Z;BAUERLE A, 2020, J PUBLIC HEALTH-UK, V42, P672, DOI 10.1093/PUBMED/FDAA106;BLOCH W., 2020, GER J SPORTS MED, V71, P83, DOI 10.5960/DZSM.2020.432, DOI 10.5960/DZSM.2020.432;BROOKS SK, 2020, LANCET, V395, P…	THE COVID-19 EPIDEMIC ADVERSELY AFFECTS THE LIFESTYLE OF PEOPLE. THIS STUDY AIMED TO EXAMINE THE IMPACTS OF SOCIAL ISOLATION ON PHYSICAL ACTIVITY (PA) LEVELS AND MOOD STATES OF CHILDREN AND ADOLESCENTS AND TO EXPLORE THE CORRELATION BETWEEN THEM DURING THE COVID-19 EPIDEMIC. A TOTAL OF 9979 CHILDREN AND ADOLESCENTS (11.63 +/- 1.23 YEARS OLD) FROM YAN'AN, CHINA VOLUNTEERED TO PARTICIPATE IN THIS S…	7666	SHAANXI NORMAL UNIV, SCH PHYS EDUC, DEPT EXERCISE SCI, XIAN 710119, PEOPLES R CHINA.;	COVID-19; SOCIAL ISOLATION; PHYSICAL ACTIVITY; MENTAL HEALTH	10.3390/ijerph17207666	ARTICLE	MOE (MINISTRY OF EDUCATION IN CHINA) PROJECT OF HUMANITIES AND SOCIAL SCIENCES [16XJC890001, 20YJC890053]; FUNDAMENTAL RESEARCH FUNDS FOR THE CENTRAL UNIVERSITIESFUNDAMENTAL RESEARCH FUNDS FOR THE CENTRAL UNIVERSITIES [GK201803094, GK201803095]	THIS STUDY WAS SUPPORTED BY THE MOE (MINISTRY OF EDUCATION IN CHINA) PROJECT OF HUMANITIES AND SOCIAL SCIENCES (PROJECT NO. 16XJC890001, 20YJC890053), AND THE FUNDAMENTAL RESEARCH FUNDS FOR THE CENTRAL UNIVERSITIES (PROJECT NO. GK201803094, GK201803095).	SEDENTARY BEHAVIOR; ACTIVITY INTERVENTIONS; EXERCISE; PARTICIPATION; OVERWEIGHT; OUTCOMES; OBESITY; ADULTS; SCHOOL; LIFE	INT. J. ENVIRON. RES. PUBLIC HEALTH	ENGLISH	33096659	#N/A	MDPI	2020	SUN, YL (CORRESPONDING AUTHOR), SHAANXI NORMAL UNIV, SCH PHYS EDUC, DEPT EXERCISE SCI, XIAN 710119, PEOPLES R CHINA.	#N/A	INTERNATIONAL JOURNAL OF ENVIRONMENTAL RESEARCH AND PUBLIC HEALTH	20	ASSOCIATION BETWEEN PHYSICAL ACTIVITY AND MOOD STATES OF CHILDREN AND ADOLESCENTS IN SOCIAL ISOLATION DURING THE COVID19 EPIDEMIC	17	ISI	SHAANXI NORMAL UNIV	SHAANXI NORMAL UNIV	#N/A	ZHANG XX, 2020, INT J ENV RES PUB HE	ZHANG XX, 2020, INT J ENV RES PUB HE
MALTAGLIATI S, 2021, BRIT J HEALTH PSYCH	MALTAGLIATI S;REBAR A;FESSLER L;FORESTIER C;SARRAZIN P;CHALABAEV A;SANDER D;SIVARAMAKRISHNAN H;ORSHOLITS D;BOISGONTIER M;NTOUMANIS N;GARDNER B;CHEVAL B	AUNGER R, 2018, BMC PSYCHOL, V6, P1, DOI 10.1186/S40359-018-0270-Z, DOI 10.1186/S40359-018-0270-Z;BATES D, 2015, J STAT SOFTW, V67, P1, DOI 10.18637/JSS.V067.I01;BOISGONTIER MP, 2016, NEUROSCI BIOBEHAV R, V68, P1004, DOI 10.1016/J.NEUBIOREV.2016.05.034;BROWN T. A., 2006, CONFIRMATORY FACTOR;BRUNET J, 2015, PERS INDIV DIFFER, V84, P2, DOI 10.1016/J.PAID.2015.02.034;CHALMERS RP, 2012, J STAT SOFTW,…	OBJECTIVE HABITS, DEFINED AS WELL-LEARNED ASSOCIATIONS BETWEEN CUES AND BEHAVIOURS, ARE ESSENTIAL FOR HEALTH-RELATED BEHAVIOURS, INCLUDING PHYSICAL ACTIVITY (PA). DESPITE THE SENSITIVITY OF HABITS TO CONTEXT CHANGES, LITTLE REMAINS KNOWN ABOUT THE INFLUENCE OF A CONTEXT CHANGE ON THE INTERPLAY BETWEEN PA HABITS AND BEHAVIOURS. WE INVESTIGATED THE EVOLUTION OF PA HABITS AMIDST THE SPRING COVID-19 …	#N/A	UNIV GRENOBLE ALPES, SENS, GRENOBLE, FRANCE.; CENT QUEENSLAND UNIV, PHYS ACT RES GRP, SCH HUMAN HLTH & SOCIAL SCI, ROCKHAMPTON, QLD, AUSTRALIA.; LE MANS UNIV, LAB MOTR INTERACT PERFORMANCE, MIP EA4334, LE MANS, FRANCE.; UNIV GENEVA, SWISS CTR AFFECT SCI, GENEVA, SWITZERLAND.; UNIV GENEVA, LAB STUDY EMOT ELICITAT & EXPRESS E3LAB, DEPT PSYCHOL, GENEVA, SWITZERLAND.; CURTIN UNIV, PHYS ACT & WELL BEI…	AUTONOMOUS MOTIVATION; CONTEXT CHANGE; COVID-19; HABITS; PHYSICAL ACTIVITY	10.1111/bjhp.12524	ARTICLE	#N/A	#N/A	MAXIMUM-LIKELIHOOD-ESTIMATION; PAST BEHAVIOR; MISSING-DATA; ACTIVITY QUESTIONNAIRE; PREDICTIVE-VALIDITY; R PACKAGE; HEALTH; MODELS; INTERVENTIONS; DISCONTINUITY	BR. J. HEALTH PSYCHOL.	ENGLISH	33822454	#N/A	WILEY	2021	MALTAGLIATI, S (CORRESPONDING AUTHOR), UNIV GRENOBLE ALPES, SENS, GRENOBLE, FRANCE.; MALTAGLIATI, S (CORRESPONDING AUTHOR), UNIV GRENOBLE ALPES, LAB SENS, UFRAPS, BP 53, F-38041 GRENOBLE, FRANCE.; CHEVAL, B (CORRESPONDING AUTHOR), CHEMIN MINES 9, CH-1202 GENEVA, SWITZERLAND.	1359-107X	BRITISH JOURNAL OF HEALTH PSYCHOLOGY	8	EVOLUTION OF PHYSICAL ACTIVITY HABITS AFTER A CONTEXT CHANGE THE CASE OF COVID19 LOCKDOWN	26	ISI	UNIV GRENOBLE ALPES;CENT QUEENSLAND UNIV;LE MANS UNIV;UNIV GENEVA;UNIV GENEVA;CURTIN UNIV;UNIV GENEVA;UNIV OTTAWA;BRUYERE RES INST;UNIV SOUTHERN DENMARK;KINGS COLL LONDON	UNIV GRENOBLE ALPES;UNIV GRENOBLE ALPES;B (CORRESPONDING AUTHOR)	#N/A	MALTAGLIATI S, 2021, BRIT J HEALTH PSYCH	MALTAGLIATI S, 2021, BRIT J HEALTH PSYCH
YAMADA M, NA, J NUTR HEALTH AGING	YAMADA M;KIMURA Y;ISHIYAMA D;OTOBE Y;SUZUKI M;KOYAMA S;KIKUCHI T;KUSUMI H;ARAI H	ARAI H, 2015, GERIATR GERONTOL INT, V15, P518, DOI 10.1111/GGI.12397;CRAIG CL, 2003, MED SCI SPORT EXER, V35, P1381, DOI 10.1249/01.MSS.0000078924.61453.FB;ENSRUD KE, 2008, ARCH INTERN MED, V168, P382, DOI 10.1001/ARCHINTERNMED.2007.113;FRIED LP, 2001, J GERONTOL A-BIOL, V56, PM146, DOI 10.1093/GERONA/56.3.M146;GARCIA-HERMOSO A, 2020, SPORTS MED, V50, P1095, DOI 10.1007/S40279-020-01259-Y;ISHIKAW…	OBJECTIVES THE OBJECTIVE OF THIS STUDY WAS TO INVESTIGATE CHANGES IN PHYSICAL ACTIVITY (PA) BETWEEN JANUARY (BEFORE THE COVID-19 EPIDEMIC) AND APRIL (DURING THE COVID-19 EPIDEMIC) 2020 IN COMMUNITY-DWELLING OLDER ADULTS IN JAPAN. DESIGN CROSS-SECTIONAL ONLINE SURVEY. SETTING AND SUBJECTS FROM APRIL 23 TO 27, 2020, AN ONLINE SURVEY WAS COMPLETED BY 1,600 COMMUNITY-DWELLING OLDER ADULTS IN JAPAN. M…	#N/A	UNIV TSUKUBA, FAC HUMAN SCI, TOKYO, JAPAN.; UNIV TSUKUBA, GRAD SCH COMPREHENS HUMAN SCI, TOKYO, JAPAN.; NATL CTR GERIATR & GERONTOL, OBU, AICHI, JAPAN.;	COVID-19; PHYSICAL ACTIVITY; OLDER ADULTS	10.1007/s12603-020-1424-2	ARTICLE; EARLY ACCESS	RESEARCH FUND FOR LONGEVITY SCIENCE FROM MINISTRY OF HEALTH, LABOR, AND WELFARE, JAPAN	THIS WORK WAS SUPPORTED BY THE RESEARCH FUND FOR LONGEVITY SCIENCE FROM THE GRANTS-IN-AID FOR COMPREHENSIVE RESEARCH ON AGING AND HEALTH FROM THE MINISTRY OF HEALTH, LABOR, AND WELFARE, JAPAN.	FRAILTY; DISABILITY	J. NUTR. HEALTH AGING	ENGLISH	33155619	#N/A	SPRINGER FRANCE	2020	YAMADA, M (CORRESPONDING AUTHOR), UNIV TSUKUBA, FAC HUMAN SCI, BUNKYO KU, 3-29-1 OTSUKA, TOKYO 1120012, JAPAN.	1279-7707	JOURNAL OF NUTRITION HEALTH & AGING	73	EFFECT OF THE COVID19 EPIDEMIC ON PHYSICAL ACTIVITY IN COMMUNITYDWELLING OLDER ADULTS IN JAPAN A CROSSSECTIONAL ONLINE SURVEY	#N/A	ISI	UNIV TSUKUBA;UNIV TSUKUBA;NATL CTR GERIATR AND GERONTOL	UNIV TSUKUBA	#N/A	YAMADA M, NA, J NUTR HEALTH AGING	YAMADA M, NA, J NUTR HEALTH AGING
COAKLEY KE, 2021, FRONT SPORTS ACT LIV	COAKLEY K;LARDIER D;HOLLADAY K;AMORIM F;ZUHL M	ALLAN JL, 2007, J PSYCHOSOM RES, V63, P501, DOI 10.1016/J.JPSYCHORES.2007.08.001;ANESHENSEL C., 2013, THEORY-BASED DATA ANALYSIS FOR THE SOCIAL SCIENCES, DOI 10.4135/9781506335094;BARKLEY JACOB E, 2020, INT J EXERC SCI, V13, P1326;BARTLEY CA, 2013, PROG NEURO-PSYCHOPH, V45, P34, DOI 10.1016/J.PNPBP.2013.04.016;BROOKS SK, 2020, LANCET, V395, P912, DOI 10.1016/S0140-6736(20)30460-8, 10.1016/S0140-6…	BACKGROUND: THE CORONAVIRUS DISEASE 2019 (COVID-19) PANDEMIC PLACED SOCIAL, TRAVEL, SCHOOL ACCESS, AND LEARNING RESTRICTIONS ON UNIVERSITY STUDENTS. EXCESSIVE RESTRICTION MEASURES HAVE BEEN SHOWN TO HAVE NEGATIVE IMPACTS ON MENTAL HEALTH. PHYSICAL ACTIVITY PRESERVES MENTAL HEALTH, AND MAY BE USEFUL DURING QUARANTINES. PURPOSE: EXPLORE PHYSICAL ACTIVITY AND SEDENTARY BEHAVIOR AND ASSOCIATIONS WITH…	682175	UNIV NEW MEXICO, COLL EDUC & HUMAN SCI, DEPT INDIVIDUAL FAMILY & COMMUNITY EDUC, ALBUQUERQUE, NM 87131 USA.; JACKSONVILLE UNIV, BROOKS REHABIL COLL HEALTHCARE SCI, JACKSONVILLE, FL USA.; CENT MICHIGAN UNIV, SCH HLTH SCI, MT PLEASANT, MI 48859 USA.;	EXERCISE; DEPRESSION; SEDENTARY BEHAVIOR; COVID-19; STUDENTS	10.3389/fspor.2021.682175	ARTICLE	UNIVERSITY OF NEW MEXICO COLLEGE OF EDUCATION AND HUMAN SCIENCES GRANT	THIS WORK WAS FUNDED BY UNIVERSITY OF NEW MEXICO COLLEGE OF EDUCATION AND HUMAN SCIENCES GRANT.	DEPRESSIVE SYMPTOMS; ANXIETY; EXERCISE; DISORDERS	FRONT. SPORTS ACT. LIVING	ENGLISH	34308346	#N/A	FRONTIERS MEDIA SA	2021	ZUHL, MN (CORRESPONDING AUTHOR), CENT MICHIGAN UNIV, SCH HLTH SCI, MT PLEASANT, MI 48859 USA.	#N/A	FRONTIERS IN SPORTS AND ACTIVE LIVING	1	PHYSICAL ACTIVITY BEHAVIOR AND MENTAL HEALTH AMONG UNIVERSITY STUDENTS DURING COVID19 LOCKDOWN	3	ISI	UNIV NEW MEXICO;JACKSONVILLE UNIV;CENT MICHIGAN UNIV	CENT MICHIGAN UNIV	#N/A	COAKLEY KE, 2021, FRONT SPORTS ACT LIV	COAKLEY KE, 2021, FRONT SPORTS ACT LIV
BATES LC, 2020, CHILDREN-BASEL	BATES L;ZIEFF G;STANFORD K;MOORE J;KERR Z;HANSON E;GIBBS B;KLINE C;STONER L	ALTENA E, 2020, J SLEEP RES, V29, DOI 10.1111/JSR.13052;AN RP, 2020, J SPORT HEALTH SCI, V9, P302, DOI 10.1016/J.JSHS.2020.05.006;ANONYMOUS, HLTH CAMP 2020 EC MO;AUSTRALIAN GOVERNMENT DEPARTMENT OF HEALTH, AUSTR 24 HOUR MOV GU;BARANOWSKI T, 2014, CHILD OBES, V10, P18, DOI 10.1089/CHI.2013.0116;BECKER SP, 2020, J CHILD PSYCHOL PSYC, V61, P757, DOI 10.1111/JCPP.13278;BLUME C, 2020, CURR BIOL, V30, …	IN THE WAKE OF THE COVID-19 PANDEMIC, SOCIAL RESTRICTIONS TO CONTAIN THE SPREAD OF THE VIRUS HAVE DISRUPTED BEHAVIORS ACROSS THE 24-H DAY INCLUDING PHYSICAL ACTIVITY, SEDENTARY BEHAVIOR, AND SLEEP AMONG CHILDREN (5-12 YEARS OLD) AND ADOLESCENTS (13-17 YEARS OLD). PRELIMINARY EVIDENCE REPORTS SIGNIFICANT DECREASES IN PHYSICAL ACTIVITY, INCREASES IN SEDENTARY BEHAVIOR, AND DISRUPTED SLEEP SCHEDULES…	138	UNIV N CAROLINA, DEPT EXERCISE & SPORT SCI, CHAPEL HILL, NC 27515 USA.; WAKE FOREST SCH MED, DIV PUBL HLTH SCI, WINSTON SALEM, NC 27101 USA.; UNIV PITTSBURGH, DEPT HLTH & HUMAN DEV, PITTSBURGH, PA 15260 USA.; HEALTHY LIVING PANDEM EVENT PROTECT HL PIVOT NETW, CHICAGO, IL 60612 USA.;	24-H DAY; PHYSICAL ACTIVITY; SEDENTARY BEHAVIOR; SLEEP; COVID-19; CHILDREN; ADOLESCENTS	10.3390/children7090138	ARTICLE	#N/A	#N/A	SCHOOL-AGED CHILDREN; MOVEMENT GUIDELINES; HEALTH INDICATORS; UNITED-STATES; SCREEN-TIME; YOUTH; LIGHT	CHILDREN-BASEL	ENGLISH	32947805	#N/A	MDPI	2020	BATES, LC (CORRESPONDING AUTHOR), UNIV N CAROLINA, DEPT EXERCISE & SPORT SCI, CHAPEL HILL, NC 27515 USA.	#N/A	CHILDREN-BASEL	75	COVID19 IMPACT ON BEHAVIORS ACROSS THE 24HOUR DAY IN CHILDREN AND ADOLESCENTS PHYSICAL ACTIVITY SEDENTARY BEHAVIOR AND SLEEP	7	ISI	UNIV N CAROLINA;WAKE FOREST SCH MED;UNIV PITTSBURGH;HEALTHY LIVING PANDEM EVENT PROTECT HL PIVOT NETW	UNIV N CAROLINA	#N/A	BATES LC, 2020, CHILDREN-BASEL	BATES LC, 2020, CHILDREN-BASEL
JANG D, 2021, FRONT PSYCHOL	JANG D;KIM I;KWON S	AJZEN I, 1991, ORGAN BEHAV HUM DEC, V50, P179, DOI 10.1016/0749-5978(91)90020-T;AJZEN I., 2002, CONSTRUCTING TPB QUE;ARORA T, 2020, J HEALTH PSYCHOL, V25, P1155, DOI 10.1177/1359105320937053;BARON RM, 1986, J PERS SOC PSYCHOL, V51, P1173, DOI 10.1037/0022-3514.51.6.1173;BATES LC, 2020, CHILDREN-BASEL, V7, DOI 10.3390/CHILDREN7090138;BOLIN JH, 2014, J EDUC MEAS, V51, P335, DOI 10.1111/JEDM.12050;B…	BACKGROUND: IN ATTEMPTS TO HINDER THE SPREAD OF THE CORONAVIRUS DISEASE 2019 (COVID-19), MANY COUNTRIES HAVE CONTINUED DISTANCING, ISOLATION, AND QUARANTINE MEASURES, WHICH HAS LED TO LIMITED OPPORTUNITY OF PHYSICAL ACTIVITY. THIS STUDY PROVIDES EMPIRICAL SUPPORT FOR A MOTIVATIONAL PROCESS BEHIND PHYSICAL ACTIVITY DURING THE COVID-19 PANDEMIC BY TESTING THE INFLUENCE OF PSYCHOSOCIAL VARIABLES DER…	714865	SEOUL NATL UNIV, DEPT PHYS EDUC, COLL EDUC, SEOUL, SOUTH KOREA.; DONGGUK UNIV, COLL ARTS, DEPT SPORTS CULTURE, SEOUL, SOUTH KOREA.;	COVID-19; PHYSICAL ACTIVITY; BASIC PSYCHOLOGICAL NEEDS; SELF-DETERMINED MOTIVATIONS; SOCIAL COGNITIVE BELIEFS	10.3389/fpsyg.2021.714865	ARTICLE	#N/A	#N/A	HEALTH BEHAVIOR	FRONT. PSYCHOL.	ENGLISH	34393954	#N/A	FRONTIERS MEDIA SA	2021	KWON, S (CORRESPONDING AUTHOR), SEOUL NATL UNIV, DEPT PHYS EDUC, COLL EDUC, SEOUL, SOUTH KOREA.	1664-1078	FRONTIERS IN PSYCHOLOGY	0	MOTIVATION AND INTENTION TOWARD PHYSICAL ACTIVITY DURING THE COVID19 PANDEMIC PERSPECTIVES FROM INTEGRATED MODEL OF SELFDETERMINATION AND PLANNED BEHAVIOR THEORIES	12	ISI	SEOUL NATL UNIV;DONGGUK UNIV	SEOUL NATL UNIV	#N/A	JANG D, 2021, FRONT PSYCHOL	JANG D, 2021, FRONT PSYCHOL
PARK JH, 2021, INT J ENV RES PUB HE	PARK J;YOO E;KIM Y;LEE J	ALFORD C, 2020, J CLIN MED, V9, DOI 10.3390/JCM9041068;ALTHOFF T, 2017, NATURE, V547, P336, DOI 10.1038/NATURE23018;BESEDOVSKY L, 2012, PFLUG ARCH EUR J PHY, V463, P121, DOI 10.1007/S00424-011-1044-0;BOURDAS D., 2020, LANCET, P31;BULL FC, 2020, BRIT J SPORT MED, V54, P1451, DOI 10.1136/BJSPORTS-2020-102955;CARLSON SA, 2018, PREV CHRONIC DIS, V15, DOI 10.5888/PCD18.170354;CARSON V, 2014, PEDIATR E…	THE PURPOSE OF THE CURRENT STUDY IS TO INVESTIGATE THE CHANGES IN PHYSICAL ACTIVITY (PA), SLEEP TIME (ST), AND BODY WEIGHT (BW) PRE- AND DURING COVID-19 IN SOUTH KOREA, AND SPECIFICALLY, PA DATA WERE OBTAINED DURING COVID-19 AT THREE-TIME POINTS BASED ON THE MULTILEVEL SOCIAL DISTANCING POLICIES. ALL DATA WERE SURVEYED BY QUESTIONNAIRES ONLINE AND OFFLINE, AND PARTICIPANTS WERE REQUIRED TO FILL I…	5863	KYUNG HEE UNIV GLOBAL CAMPUS, DEPT PHYS EDUC, 1732 DEOKYOUNGDAERO, YONGIN 17014, SOUTH KOREA.; SEOUL NATL UNIV, DEPT PHYS EDUC, 1 GWANAKRO, SEOUL 08826, SOUTH KOREA.; VIRGINIA COMMONWEALTH UNIV, DEPT KINESIOL & HLTH SCI, 907 FLOYD AVE, RICHMOND, VA 23284 USA.; KYUNG HEE UNIV GLOBAL CAMPUS, SPORTS SCI RES CTR, 1732 DEOKYOUNGDAERO, YONGIN 17014, SOUTH KOREA.;	COVID-19; SOCIAL DISTANCING; PHYSICAL ACTIVITY; SLEEP TIME; BODY WEIGHT STATUS	10.3390/ijerph18115863	ARTICLE	#N/A	#N/A	SEDENTARY BEHAVIOR; STEP COUNTS; SEASONAL-VARIATION; HEALTH; EXERCISE; PATTERNS; DURATION; RISK; POPULATION; DISEASE	INT. J. ENVIRON. RES. PUBLIC HEALTH	ENGLISH	34072563	#N/A	MDPI	2021	LEE, JM (CORRESPONDING AUTHOR), KYUNG HEE UNIV GLOBAL CAMPUS, DEPT PHYS EDUC, 1732 DEOKYOUNGDAERO, YONGIN 17014, SOUTH KOREA.; LEE, JM (CORRESPONDING AUTHOR), KYUNG HEE UNIV GLOBAL CAMPUS, SPORTS SCI RES CTR, 1732 DEOKYOUNGDAERO, YONGIN 17014, SOUTH KOREA.	#N/A	INTERNATIONAL JOURNAL OF ENVIRONMENTAL RESEARCH AND PUBLIC HEALTH	1	WHAT HAPPENED PRE AND DURING COVID19 IN SOUTH KOREA COMPARING PHYSICAL ACTIVITY SLEEP TIME AND BODY WEIGHT STATUS	18	ISI	KYUNG HEE UNIV GLOBAL CAMPUS;SEOUL NATL UNIV;VIRGINIA COMMONWEALTH UNIV;KYUNG HEE UNIV GLOBAL CAMPUS	KYUNG HEE UNIV GLOBAL CAMPUS;KYUNG HEE UNIV GLOBAL CAMPUS	#N/A	PARK JH, 2021, INT J ENV RES PUB HE	PARK JH, 2021, INT J ENV RES PUB HE
OSTER C, NA, HEALTH SOC CARE COMM	OSTER C;SKELTON C;VENNING A;FAIRWEATHER K;REDPATH P	AHO K., 2020, GATHERINGS HEIDEGGER, V10, P1, DOI 10.5840/GATHERINGS2020102, DOI 10.5840/GATHERINGS2020102;BISWAS A, 2015, ANN INTERN MED, V162, P123, DOI 10.7326/M14-1651;CAPUTO EL, 2020, J PHYS ACT HEALTH, V17, P1275, DOI 10.1123/JPAH.2020-0406;DELIENS T, 2015, BMC PUBLIC HEALTH, V15, DOI 10.1186/S12889-015-1553-4;DOWLING M, 2007, INT J NURS STUD, V44, P131, DOI 10.1016/J.IJNURSTU.2005.11.026;DR…	TRANSITION TO UNIVERSITY IS ASSOCIATED WITH REDUCED ENGAGEMENT IN PHYSICAL ACTIVITY (PA), WITH STUDENTS' PA INFLUENCED BY MANY INDIVIDUAL AND CONTEXTUAL FACTORS. THE EXPERIENCE OF THE COVID-19 PANDEMIC IS ONE SUCH FACTOR. COVID-19 HAS DISRUPTED OUR RELATIONSHIPS WITH OUR BODIES AND WITH OTHERS, OUR SENSE OF TIME, AND THE SPACES IN WHICH WE LIVE AND WORK, RESULTING IN REDUCTIONS IN PA. BASED ON DA…	#N/A	FLINDERS UNIV S AUSTRALIA, COLL MED & PUBL HLTH, ADELAIDE, SA, AUSTRALIA.;	AUSTRALIA; COVID-19; PHOTOGRAPHY; PHYSICAL ACTIVITY; QUALITATIVE RESEARCH; STUDENTS; UNIVERSITY	10.1111/hsc.13659	ARTICLE; EARLY ACCESS	COLLEGE OF MEDICINE AND PUBLIC HEALTH CAPACITY BUILDING FUNDS, FLINDERS UNIVERSITY	THE AUTHORS DISCLOSED RECEIPT OF THE FOLLOWING FINANCIAL SUPPORT FOR THE RESEARCH, AUTHORSHIP AND/OR PUBLICATION OF THIS ARTICLE: THIS STUDY WAS FUNDED BY THE COLLEGE OF MEDICINE AND PUBLIC HEALTH CAPACITY BUILDING FUNDS, FLINDERS UNIVERSITY.	#N/A	HEALTH SOC. CARE COMMUNITY	ENGLISH	34845778	#N/A	WILEY	2021	OSTER, C (CORRESPONDING AUTHOR), FLINDERS UNIV S AUSTRALIA, COLL MED & PUBL HLTH, DISCIPLINE BEHAV HLTH, GPO BOX 2100, ADELAIDE, SA 5001, AUSTRALIA.	0966-0410	HEALTH & SOCIAL CARE IN THE COMMUNITY	0	A PATHWAY THROUGH THE UNCANNY A PHENOMENOLOGICAL PHOTOVOICE STUDY OF AUSTRALIAN UNIVERSITY STUDENTS EXPERIENCES OF PHYSICAL ACTIVITY DURING COVID19	#N/A	ISI	FLINDERS UNIV S AUSTRALIA	FLINDERS UNIV S AUSTRALIA	#N/A	OSTER C, NA, HEALTH SOC CARE COMM	OSTER C, NA, HEALTH SOC CARE COMM
CACHON-ZAGALAZ J, 2021, INT J ENV RES PUB HE	CACHON-ZAGALAZ J;ZAGALAZ-SANCHEZ M;ARUFE-GIRALDEZ V;SANMIGUEL-RODRIGUEZ A;GABRIEL V	VAZQUEZ IA, 2008, PSICOTHEMA, V20, P516;ANONYMOUS, 2010, GLOB REC PHYS ACT HL;ANONYMOUS, 2020, REAL DECRETO 463 202;GIRALDEZ VA, 2020, REV LAT COMUN SOC, P183, DOI 10.4185/RLCS-2020-1474;BOENTE-ANTELA B, 2020, SPORTIS, V6, P347, DOI 10.17979/SPORTIS.2020.6.2.6160;BROOKS SK, 2020, LANCET, V395, P912, DOI 10.1016/S0140-6736(20)30460-8, 10.1016/S0140-6736(20)30460-8.;CACHUEN J., 2019, EDUCACION FISI…	THE COVID-19 PANDEMIC HAS IMPACTED THE LIVES OF MANY PEOPLE. OBJECTIVE: THE AIM OF THE PRESENT STUDY WAS TO ANALYSE THE PHYSICAL ACTIVITY (PA) AND DAILY ROUTINE AMONG CHILDREN (0-12 YEARS) DURING LOCKDOWN AND TO ESTABLISH THE MAIN RELATIONSHIPS AMONG THE VARIABLES. METHODS: A QUANTITATIVE STUDY WITH A DESCRIPTIVE-COMPARATIVE AND CROSS-SECTIONAL DESIGN CARRIED OUT. THE SAMPLE, SELECTED FOR CONVENI…	703	UNIV JAEN, FAC HUMANITIES & EDUC SCI, DEPT DIDACT MUS PLAST & BODY EXPRESS, JAEN 23071, SPAIN.; UNIV A CORUNA, EDUC FAC, SPECIF DIDACT DEPT, RES & DIAGNOST METHODS EDUC, CORUNA 15001, SPAIN.; UNIV ANTONIO NEBRIJA, FAC LANGUAGE & EDUC, MADRID 28015, SPAIN.; UNIV CAMILO JOSE CELA, FAC LANGUAGE & EDUC, MADRID 28692, SPAIN.;	COVID-19; CHILDREN; LOCKDOWN; PHYSICAL ACTIVITY; DAILY ACTIVITIES	10.3390/ijerph18020703	ARTICLE	#N/A	#N/A	SLEEP DURATION; ASSOCIATIONS; ADOLESCENTS; BEHAVIORS; HEALTH; TIME	INT. J. ENVIRON. RES. PUBLIC HEALTH	ENGLISH	33467514	#N/A	MDPI	2021	GABRIEL, V (CORRESPONDING AUTHOR), UNIV JAEN, FAC HUMANITIES & EDUC SCI, DEPT DIDACT MUS PLAST & BODY EXPRESS, JAEN 23071, SPAIN.	#N/A	INTERNATIONAL JOURNAL OF ENVIRONMENTAL RESEARCH AND PUBLIC HEALTH	11	PHYSICAL ACTIVITY AND DAILY ROUTINE AMONG CHILDREN AGED 012 DURING THE COVID19 PANDEMIC IN SPAIN	18	ISI	UNIV JAEN;UNIV A CORUNA;UNIV ANTONIO NEBRIJA;UNIV CAMILO JOSE CELA	UNIV JAEN	#N/A	CACHON-ZAGALAZ J, 2021, INT J ENV RES PUB HE	CACHON-ZAGALAZ J, 2021, INT J ENV RES PUB HE
CHO DH, 2021, J CLIN MED	CHO D;LEE S;JAE S;KIM W;HA S;GWON J;CHOI J;KIM D;KIM J	BAIK I, 2000, ARCH INTERN MED, V160, P3082, DOI 10.1001/ARCHINTE.160.20.3082;BOUKELIA B., 2020, EFFECT BMI PHYS ACT, DOI 10.1101/2020.08.21.20179499, DOI 10.1101/2020.08.21.20179499;BRAWNER CA, 2021, MAYO CLIN PROC, V96, P32, DOI 10.1016/J.MAYOCP.2020.10.003;CAMPBELL JP, 2018, FRONT IMMUNOL, V9, DOI 10.3389/FIMMU.2018.00648;CHASTIN S, 2020, SSRN, DOI 10.2139/SSRN.3673184, DOI 10.2139/SSRN.3673184…	REGULAR PHYSICAL ACTIVITY (PA) IS KNOWN TO REDUCE THE RISK OF SERIOUS COMMUNITY-ACQUIRED INFECTIONS. WE EXAMINED THE ASSOCIATION OF PA WITH THE MORBIDITY AND MORTALITY RESULTING FROM CORONAVIRUS DISEASE (COVID-19) INFECTION IN THE SOUTH KOREAN POPULATION. PATIENTS WHO TESTED POSITIVE FOR SEVERE ACUTE RESPIRATORY CORONAVIRUS 2 AND WHO UNDERWENT PUBLIC HEALTH SCREENING BETWEEN 2014 AND 2017 (N = 62…	1539	YONSEI UNIV, DEPT INTERNAL MED, DIV CARDIOL, WONJU COLL MED, WONJU 26426, SOUTH KOREA.; NATL HLTH INSURANCE SERV, DEPT BIG DATA STRATEGY, WONJU 26464, SOUTH KOREA.; UNIV SEOUL, DEPT SPORT SCI, SEOUL 02504, SOUTH KOREA.; KOREA UNIV, DEPT INTERNAL MED, DIV INFECT DIS, COLL MED, SEOUL 02841, SOUTH KOREA.; KOREA UNIV, DEPT SURG, DIV TRANSPLANTAT & VASC SURG, COLL MED, SEOUL 02841, SOUTH KOREA.; KOREA…	SEVERE ACUTE RESPIRATORY CORONAVIRUS 2; COVID-19; PHYSICAL ACTIVITY; MORTALITY	10.3390/jcm10071539	ARTICLE	#N/A	#N/A	EXERCISE; PNEUMONIA; COHORT	J. CLIN. MED.	ENGLISH	33917558	#N/A	MDPI	2021	KIM, JY (CORRESPONDING AUTHOR), YONSEI UNIV, DEPT INTERNAL MED, DIV CARDIOL, WONJU COLL MED, WONJU 26426, SOUTH KOREA.; KIM, DW (CORRESPONDING AUTHOR), NATL HLTH INSURANCE SERV, DEPT BIG DATA STRATEGY, WONJU 26464, SOUTH KOREA.	#N/A	JOURNAL OF CLINICAL MEDICINE	0	PHYSICAL ACTIVITY AND THE RISK OF COVID19 INFECTION AND MORTALITY A NATIONWIDE POPULATIONBASED CASECONTROL STUDY	10	ISI	YONSEI UNIV;NATL HLTH INSURANCE SERV;UNIV SEOUL;KOREA UNIV;KOREA UNIV;KOREA UNIV	YONSEI UNIV;DW (CORRESPONDING AUTHOR)	#N/A	CHO DH, 2021, J CLIN MED	CHO DH, 2021, J CLIN MED
DE BRITO JN, 2021, INT J WOMENS HEALTH	DE B J;FRIEDMAN J;EMERY R;NEUMARK-SZTAINER D;BERGE J;MASON S	BANGASSER DA, 2013, BIOL SEX DIFFER, V4, DOI 10.1186/2042-6410-4-2;BRODY DEBRA J, 2018, NCHS DATA BRIEF, P1;CAMERON EE, 2020, J AFFECT DISORDERS, V276, P765, DOI 10.1016/J.JAD.2020.07.081;CASSON RJ, 2014, CLIN EXP OPHTHALMOL, V42, P590, DOI 10.1111/CEO.12358;COHEN S, 1983, J HEALTH SOC BEHAV, V24, P385, DOI 10.2307/2136404;DA SILVA MA, 2012, EUR J EPIDEMIOL, V27, P537, DOI 10.1007/S10654-012-9692…	BACKGROUND: THE CORONAVIRUS DISEASE 2019 (COVID-19) PANDEMIC INCREASED MOTHERS' CAREGIVING DEMANDS, POTENTIALLY PLACING THEM AT INCREASED RISK FOR REDUCED ENGAGEMENT IN HEALTHFUL BEHAVIORS AND HIGH PSYCHOLOGICAL DISTRESS. PURPOSE: THE PURPOSE OF THIS STUDY WAS TO DESCRIBE PERCEIVED CHANGES IN MODERATE-VIGOROUS PHYSICAL ACTIVITY (MVPA) AND SEDENTARY BEHAVIORS AND THE PREVALENCE OF DIFFERENT MEASUR…	#N/A	UNIV MINNESOTA, DIV EPIDEMIOL & COMMUNITY HLTH, 1300 S 2ND ST,SUITE 300, MINNEAPOLIS, MN 55455 USA.; UNIV MINNESOTA, DEPT FAMILY MED & BIOBEHAV HLTH, DULUTH, MN USA.; UNIV MINNESOTA, DEPT FAMILY MED & COMMUNITY HLTH, MINNEAPOLIS, MN 55455 USA.;	COVID-19; MOTHERS; PHYSICAL ACTIVITY; STRESS; DEPRESSION; ANXIETY	10.2147/IJWH.S333719	ARTICLE	NATIONAL HEART, LUNG, AND BLOOD INSTITUTE (NHLBI)UNITED STATES DEPARTMENT OF HEALTH & HUMAN SERVICESNATIONAL INSTITUTES OF HEALTH (NIH) - USANIH NATIONAL HEART LUNG & BLOOD INSTITUTE (NHLBI) [R01HL116892]; EUNICE KENNEDY SHRIVER NATIONAL INSTITUTE OF CHILD HEALTH AND HUMAN DEVELOPMENT (NICHD)UNITED STATES DEPARTMENT OF HEALTH & HUMAN SERVICESNATIONAL INSTITUTES OF HEALTH (NIH) - USANIH EUNICE KEN…	DATA COLLECTION FOR THE STUDY WAS SUPPORTED BY GRANT NUMBER R01HL116892 FROM THE NATIONAL HEART, LUNG, AND BLOOD INSTITUTE (NHLBI) (PI: D NEUMARK-SZTAINER), R01HD090053 FROM THE EUNICE KENNEDY SHRIVER NATIONAL INSTITUTE OF CHILD HEALTH AND HUMAN DEVELOPMENT (NICHD) (PI: SM MASON), AND 20SGPSR-1YR10FDB FROM UNIVERSITY OF MINNESOTA'S HEALTHY FOODS, HEALTHY LIVES INSTITUTE (CO-PIS: JN DE BRITO, JK F…	DEPRESSION; SYMPTOMS; DISORDER; ANXIETY	INT. J. WOMENS HEALTH	ENGLISH	34815716	#N/A	DOVE MEDICAL PRESS LTD	2021	DE BRITO, JN (CORRESPONDING AUTHOR), UNIV MINNESOTA, DIV EPIDEMIOL & COMMUNITY HLTH, 1300 S 2ND ST,SUITE 300, MINNEAPOLIS, MN 55455 USA.	1179-1411	INTERNATIONAL JOURNAL OF WOMENS HEALTH	0	CHANGES IN PHYSICAL ACTIVITY AND SEDENTARY BEHAVIORS DURING COVID19 ASSOCIATIONS WITH PSYCHOLOGICAL DISTRESS AMONG MOTHERS	13	ISI	UNIV MINNESOTA;UNIV MINNESOTA;UNIV MINNESOTA	UNIV MINNESOTA	#N/A	DE BRITO JN, 2021, INT J WOMENS HEALTH	DE BRITO JN, 2021, INT J WOMENS HEALTH
YILMAZ SK, 2021, PUBLIC HEALTH NUTR	YILMAZ S;ESKICI G	ALTENA E, 2020, J SLEEP RES, V29, DOI 10.1111/JSR.13052;ASLAN MM., 2010, J BIOTECHNOL STRATEG, V1, P10;BAO YP, 2020, LANCET, V395, PE37, DOI 10.1016/S0140-6736(20)30309-3;BUTLER MJ, 2020, BRAIN BEHAV IMMUN, V87, P53, DOI 10.1016/J.BBI.2020.04.040;CALDER PC, 2020, NUTRIENTS, V12, DOI 10.3390/NU12041181;CENTERS FOR DISEASE CONTROL AND PREVENTION, 2020, COR DIS 2019 COVID 1;CERAVOLO MG, 2020, EUR J …	OBJECTIVE: TO EVALUATE EMOTIONAL (DEPRESSION) AND BEHAVIOURAL (NUTRITIONAL BEHAVIOURS, PHYSICAL ACTIVITY STATUS AND SLEEP PATTERNS) OF TURKISH ADULT INDIVIDUALS DURING THE COVID-19 PANDEMIC PERIOD. DESIGN: CROSS-SECTIONAL ONLINE SURVEY. THE PARTICIPANTS FILLED OUT A QUESTIONNAIRE (DEVELOPED BY USING GOOGLE FORMS) THAT CONTAINED DESCRIPTIVE CHARACTERISTICS, NUTRITIONAL BEHAVIOURS, SLEEP PATTERNS, …	#N/A	ERZINCAN BINALI YILDIRIM UNIV, DEPT NUTR & DIETET, FAC HLTH SCI, ERZINCAN, TURKEY.; CANAKKALE ONSEKIZ MART UNIV, FAC SPORT SCI, DEPT COACHING EDUC, TR-17100 CANAKKALE, TURKEY.;	COVID-19; DEPRESSION; NUTRITION; PHYSICAL ACTIVITY; SLEEP	10.1017/S136898002000498X	ARTICLE	#N/A	#N/A	#N/A	PUBLIC HEALTH NUTR.	ENGLISH	33292903	#N/A	CAMBRIDGE UNIV PRESS	2021	ESKICI, G (CORRESPONDING AUTHOR), CANAKKALE ONSEKIZ MART UNIV, FAC SPORT SCI, DEPT COACHING EDUC, TR-17100 CANAKKALE, TURKEY.	1368-9800	PUBLIC HEALTH NUTRITION	4	EVALUATION OF EMOTIONAL DEPRESSION AND BEHAVIOURAL NUTRITIONAL PHYSICAL ACTIVITY AND SLEEP STATUS OF TURKISH ADULTS DURING THE COVID19 PANDEMIC PERIOD	24	ISI	ERZINCAN BINALI YILDIRIM UNIV;CANAKKALE ONSEKIZ MART UNIV	CANAKKALE ONSEKIZ MART UNIV	#N/A	YILMAZ SK, 2021, PUBLIC HEALTH NUTR	YILMAZ SK, 2021, PUBLIC HEALTH NUTR
JENKINS M, 2021, FRONT SPORTS ACT LIV	JENKINS M;MACKENZIE S;HODGE K;HARGREAVES E;CALVERLEY J;LEE C	AKERS L, 2018, J MED INTERNET RES, V20, DOI 10.2196/JMIR.9372;ALLISON KR, 2005, J ADOLESCENT HEALTH, V37, P164, DOI 10.1016/J.JADOHEALTH.2004.08.017;ANDERSON, 2020, PSYCHOL STRESS COVID;BALTAR F, 2012, INTERNET RES, V22, P57, DOI 10.1108/10662241211199960;BECKER, 2018, SMARTPLS 3 2015;BOUTCHER S., 2003, PHYS ACTIVITY PSYCHO, DOI 10.4324/9780203468326, DOI 10.4324/9780203468326;BRIKI W, 2016, FRON…	THE COVID-19 PANDEMIC IS A GLOBAL EVENT THAT HAS ALREADY HAD SUBSTANTIVE NEGATIVE IMPACTS ON PSYCHOLOGICAL WELL-BEING. THIS STUDY INVESTIGATED THE RELATIONSHIP BETWEEN PHYSICAL ACTIVITY (PA) AND PSYCHOLOGICAL WELL-BEING DURING A COUNTRY-WIDE COVID-19 LOCKDOWN IN NEW ZEALAND. MOTIVATIONAL QUALITY AND PA CONTEXT (NATURE-BASED OR NON-NATURE-BASED) WERE INCLUDED AS POTENTIAL MEDIATING AND MODERATING …	637576	UNIV OTAGO, DEPT PSYCHOL MED, WELLINGTON, NEW ZEALAND.; UNIV OTAGO, DEPT TOURISM, DUNEDIN, NEW ZEALAND.; UNIV OTAGO, SCH PHYS EDUC SPORT & EXERCISE SCI, DUNEDIN, NEW ZEALAND.;	PHYSICAL ACTIVITY; MOTIVATION; PSYCHOLOGICAL WELL-BEING; NATURE; COVID-19	10.3389/fspor.2021.637576	ARTICLE	#N/A	#N/A	HEALTH; QUESTIONNAIRE; EXERCISE; DISTRESS	FRONT. SPORTS ACT. LIVING	ENGLISH	33733237	#N/A	FRONTIERS MEDIA SA	2021	JENKINS, M (CORRESPONDING AUTHOR), UNIV OTAGO, DEPT PSYCHOL MED, WELLINGTON, NEW ZEALAND.	#N/A	FRONTIERS IN SPORTS AND ACTIVE LIVING	2	PHYSICAL ACTIVITY AND PSYCHOLOGICAL WELLBEING DURING THE COVID19 LOCKDOWN RELATIONSHIPS WITH MOTIVATIONAL QUALITY AND NATURE CONTEXTS	3	ISI	UNIV OTAGO;UNIV OTAGO;UNIV OTAGO	UNIV OTAGO	#N/A	JENKINS M, 2021, FRONT SPORTS ACT LIV	JENKINS M, 2021, FRONT SPORTS ACT LIV
ROBERTSON MC, NA, J BEHAV MED	ROBERTSON M;LEE C;WU I;LIAO Y;RABER M;PARKER N;LE T;GATUS L;BASEN-ENGQUIST K	ALLISON PAUL D., 2001, MISSING DATA;BERNAL JL, 2017, INT J EPIDEMIOL, V46, P348, DOI 10.1093/IJE/DYW098;BHUTANI S, 2020, OBESITY, V28, P1576, DOI 10.1002/OBY.22904;BLOCK JP, 2009, AM J EPIDEMIOL, V170, P181, DOI 10.1093/AJE/KWP104;BREWER WAYNE, 2017, BMJ OPEN SPORT EXERC MED, V3, PE000254, DOI 10.1136/BMJSEM-2017-000254;BUREAU U. C., WORKING HOME PANDEMI;CAMPBELL, 2002, EXPT QUASIEXPERIMENT;CARDE…	THE OBJECTIVE OF THIS STUDY WAS TO INVESTIGATE CHANGES IN PHYSICAL ACTIVITY PATTERNS ASSOCIATED WITH THE COVID-19 PANDEMIC IN INDIVIDUALS WITH OVERWEIGHT AND OBESITY WHO WERE PARTICIPATING IN A SCHOOL DISTRICT WORKSITE WEIGHT LOSS PROGRAM. WE CONDUCTED COMPARATIVE DESIGN INTERRUPTED TIME SERIES ANALYSES ON PHYSICAL ACTIVITY DEVICE (FITBIT) DATA FROM THE 2018-2019 AND 2019-2020 SCHOOL YEARS (N = 2…	#N/A	UNIV TEXAS MD ANDERSON CANC CTR, DEPT BEHAV SCI, 1515 HOLCOMBE BLVD, HOUSTON, TX 77030 USA.; UNIV TEXAS MED BRANCH GALVESTON, DEPT NUTR METAB & REHABIL SCI, 301 UNIV BLVD, GALVESTON, TX 77555 USA.; UNIV TEXAS MD ANDERSON CANC CTR, DEPT HLTH DISPAR RES, 1400 PRESSLER ST, HOUSTON, TX 77030 USA.; UNIV TEXAS ARLINGTON, COLL NURSING & HLTH INNOVAT, DEPT KINESIOL, 411 S NEDDERMAN DR, ARLINGTON, TX 7601…	PHYSICAL ACTIVITY; OBESITY; COVID-19; INTERRUPTED TIME SERIES ANALYSIS	10.1007/s10865-021-00261-7	ARTICLE; EARLY ACCESS	NATIONAL CANCER INSTITUTE OF THE NATIONAL INSTITUTES OF HEALTHUNITED STATES DEPARTMENT OF HEALTH & HUMAN SERVICESNATIONAL INSTITUTES OF HEALTH (NIH) - USANIH NATIONAL CANCER INSTITUTE (NCI) [F31 CA236433]; NATIONAL INSTITUTES OF HEALTH THROUGH MD ANDERSON'S CANCER CENTER SUPPORT GRANTUNITED STATES DEPARTMENT OF HEALTH & HUMAN SERVICESNATIONAL INSTITUTES OF HEALTH (NIH) - USA [P30 CA016672]	MICHAEL ROBERTSON WAS SUPPORTED BY THE NATIONAL CANCER INSTITUTE OF THE NATIONAL INSTITUTES OF HEALTH (F31 CA236433). THIS STUDY USED MD ANDERSON'S ASSESSMENT, INTERVENTION, AND MEASUREMENT (AIM) CORE, A SHARED RESOURCE SUPPORTED BY THE NATIONAL INSTITUTES OF HEALTH THROUGH MD ANDERSON'S CANCER CENTER SUPPORT GRANT (P30 CA016672). THE CONTENT OF THIS PAPER IS SOLELY THE RESPONSIBILITY OF THE AUTH…	HEALTH-BENEFITS; WEIGHT; TOO	J. BEHAV. MED.	ENGLISH	34698998	#N/A	SPRINGER/PLENUM PUBLISHERS	2021	BASEN-ENGQUIST, KM (CORRESPONDING AUTHOR), UNIV TEXAS MD ANDERSON CANC CTR, DEPT BEHAV SCI, 1515 HOLCOMBE BLVD, HOUSTON, TX 77030 USA.	0160-7715	JOURNAL OF BEHAVIORAL MEDICINE	0	CHANGES IN PHYSICAL ACTIVITY ASSOCIATED WITH THE COVID19 PANDEMIC IN INDIVIDUALS WITH OVERWEIGHT AND OBESITY AN INTERRUPTED TIME SERIES ANALYSIS WITH HISTORICAL CONTROLS	#N/A	ISI	UNIV TEXAS MD ANDERSON CANC CTR;UNIV TEXAS MED BRANCH GALVESTON;UNIV TEXAS MD ANDERSON CANC CTR;UNIV TEXAS ARLINGTON;BAYLOR COLL MED;H LEE MOFFITT CANC CTR AND RES INST;UNIV TEXAS MD ANDERSON CANC CTR	UNIV TEXAS MD ANDERSON CANC CTR	#N/A	ROBERTSON MC, NA, J BEHAV MED	ROBERTSON MC, NA, J BEHAV MED
TORNAGHI M, 2021, J SPORT MED PHYS FIT	TORNAGHI M;LOVECCHIO N;VANDONI M;CHIRICO A;CODELLA R	AMERICAN COLLEGE OF SPORTS MEDICINE, EXERC MED EXERC MED;ASSALONI R, 2020, DIABETES RES CLIN PR, V166, DOI 10.1016/J.DIABRES.2020.108297;CALCATERRA V, 2020, FRONT PEDIATR, V8, DOI 10.3389/FPED.2020.00407;CHIRICO A, 2020, FRONT PSYCHOL, V11, DOI 10.3389/FPSYG.2020.02100;CODELLA R, 2021, J ENDOCRINOL INVEST, V44, P1119, DOI 10.1007/S40618-020-01403-5;CODELLA R, 2015, EUR REV MED PHARMACO, V19, P370…	BACKGROUND: ITALY EARLY EXPERIENCED ONE OF THE MOST SUFFERING IMPACT OF THE COVID-19 OUTBREAK IN TERMS OF NUMBER OF CASES AND DEATH TOLL. PROGRESSIVELY, MORE COMPELLING NATIONAL RESTRICTIONS HARDENED CITIZENS' LIFESTYLE AND HABITS, INCLUDING LIMITING MOBILITY AND OUTDOOR PHYSICAL ACTIVITY (PA). IN A SECOND PHASE, PEOPLE WERE ALLOWED TO PERFORM OUTDOOR ACTIVITIES CLOSE TO THEIR HOUSES AND THEREAFT…	#N/A	VAPE LAB VALUTAZ PRESTAZ, MONZA, MB, ITALY.; UNIV MILAN, DEPT BIOMED SCI HLTH, VIA L MANGIALLI 31, I-20133 MILAN, ITALY.; UNIV PAVIA, DEPT PUBL HLTH EXPT MED & FORENS, LAB ADAPTED MOTOR ACT LAMA, PAVIA, ITALY.; SAPIENZA UNIV, DEPT SOCIAL & DEV PSYCHOL, ROME, ITALY.; IRCCS MULTIMED, DEPT ENDOCRINOL NUTR & METAB DIS, MILAN, ITALY.;	COVID-19; PHYSICAL DISTANCING; EXERCISE	10.23736/S0022-4707.20.11600-1	ARTICLE	#N/A	#N/A	#N/A	J. SPORTS MED. PHYS. FIT.	ENGLISH	33269881	#N/A	EDIZIONI MINERVA MEDICA	2021	LOVECCHIO, N (CORRESPONDING AUTHOR), UNIV MILAN, DEPT BIOMED SCI HLTH, VIA L MANGIALLI 31, I-20133 MILAN, ITALY.	0022-4707	JOURNAL OF SPORTS MEDICINE AND PHYSICAL FITNESS	12	PHYSICAL ACTIVITY LEVELS ACROSS COVID19 OUTBREAK IN YOUNGSTERS OF NORTHWESTERN LOMBARDY	61	ISI	VAPE LAB VALUTAZ PRESTAZ;UNIV MILAN;UNIV PAVIA;SAPIENZA UNIV	UNIV MILAN	#N/A	TORNAGHI M, 2021, J SPORT MED PHYS FIT	TORNAGHI M, 2021, J SPORT MED PHYS FIT
GILBERT AS, 2021, BMC PUBLIC HEALTH	GILBERT A;SCHMIDT L;BECK A;KEPPER M;MAZZUCCA S;EYLER A	AHN S, 2011, J PEDIATR PSYCHOL, V36, P385, DOI 10.1093/JPEPSY/JSQ107;ANGOLD A, 1995, INT J METHOD PSYCH, V5, P237;ANONYMOUS, 2009, NUTR REV, V67, P114, DOI 10.1111/J.1753-4887.2008.00136.X;BABIC MJ, 2017, MENT HEALTH PHYS ACT, V12, P124, DOI 10.1016/J.MHPA.2017.04.001;BIDDISS E, 2010, ARCH PEDIAT ADOL MED, V164, P664, DOI 10.1001/ARCHPEDIATRICS.2010.104;BIDDLE SJH, 2019, PSYCHOL SPORT EXERC, V42,…	BACKGROUND THE COVID-19 PANDEMIC RESULTED IN PUBLIC HEALTH AND POLICY MEASURES TO REDUCE IN-PERSON CONTACT AND THE TRANSMISSION OF THE VIRUS. THESE MEASURES IMPACTED DAILY LIFE AND MENTAL WELL-BEING (MWB). THE AIMS OF THIS STUDY WERE TO EXPLORE THE MWB IMPACTS OF COVID-19 ON CHILDREN AND ASSESS THE ASSOCIATIONS AMONG PERCEIVED CHANGES IN PHYSICAL ACTIVITY (PA) AND SEDENTARY BEHAVIORS (SB), WITH P…	1770	WASHINGTON UNIV, BROWN SCH, PREVENT RES CTR ST LOUIS, ST LOUIS, MO 63110 USA.;	MIXED-METHODS; CHILD; MENTAL WELL-BEING; PHYSICAL ACTIVITY; SEDENTARY BEHAVIOR; COVID-19	10.1186/s12889-021-11805-6	ARTICLE	NATIONAL HEART, LUNG, AND BLOOD INSTITUTE (NHLBI), NATIONAL INSTITUTES OF HEALTHUNITED STATES DEPARTMENT OF HEALTH & HUMAN SERVICESNATIONAL INSTITUTES OF HEALTH (NIH) - USANIH NATIONAL HEART LUNG & BLOOD INSTITUTE (NHLBI) [T32 HL130357]	THE AUTHORS WOULD LIKE TO THANK REBEKAH JACOB FOR ASSISTING IN DATA CLEANING AND MANAGEMENT AND THE PARENTS WHO PARTICIPATED IN THE INTERVIEWS. THIS PUBLICATION WAS MADE POSSIBLE BY GRANT NUMBER T32 HL130357 FROM THE NATIONAL HEART, LUNG, AND BLOOD INSTITUTE (NHLBI), NATIONAL INSTITUTES OF HEALTH. THE CONTENT IS SOLELY THE RESPONSIBILITY OF THE AUTHORS AND DOES NOT NECESSARILY REPRESENT THE OFFIC…	HEALTH; INDICATORS; TIME	BMC PUBLIC HEALTH	ENGLISH	34583661	#N/A	BMC	2021	GILBERT, AS (CORRESPONDING AUTHOR), WASHINGTON UNIV, BROWN SCH, PREVENT RES CTR ST LOUIS, ST LOUIS, MO 63110 USA.	#N/A	BMC PUBLIC HEALTH	0	ASSOCIATIONS OF PHYSICAL ACTIVITY AND SEDENTARY BEHAVIORS WITH CHILD MENTAL WELLBEING DURING THE COVID19 PANDEMIC	21	ISI	WASHINGTON UNIV	WASHINGTON UNIV	#N/A	GILBERT AS, 2021, BMC PUBLIC HEALTH	GILBERT AS, 2021, BMC PUBLIC HEALTH
CHEVAL B, 2021, J SPORT SCI	CHEVAL B;SIVARAMAKRISHNAN H;MALTAGLIATI S;FESSLER L;FORESTIER C;SARRAZIN P;ORSHOLITS D;CHALABAEV A;SANDER D;NTOUMANIS N;BOISGONTIER M	ANONYMOUS, 2012, CLIN NUCL MED, V37, PE225;BAKKER EA, 2020, INT J BEHAV NUTR PHY, V17, DOI 10.1186/S12966-020-00972-1;BOBERSKA M, 2018, HEALTH PSYCHOL REV, V12, P195, DOI 10.1080/17437199.2017.1396191;CELLA D, 2010, J CLIN EPIDEMIOL, V63, P1179, DOI 10.1016/J.JCLINEPI.2010.04.011;CONROY DE, 2013, HEALTH PSYCHOL, V32, P1149, DOI 10.1037/A0031629;CRAIG CL, 2003, MED SCI SPORT EXER, V35, P1381, DOI …	TO ASSESS WHETHER CHANGES IN PHYSICAL ACTIVITY AND SEDENTARY BEHAVIOUR DURING THE COVID-19 LOCKDOWN ARE ASSOCIATED WITH CHANGES IN MENTAL AND PHYSICAL HEALTH. OBSERVATIONAL LONGITUDINAL STUDY. PARTICIPANTS LIVING IN FRANCE OR SWITZERLAND RESPONDED TO ONLINE QUESTIONNAIRES MEASURING PHYSICAL ACTIVITY, PHYSICAL AND MENTAL HEALTH, ANXIETY, AND DEPRESSIVE SYMPTOMS. PAIRED SAMPLE T-TESTS WERE USED TO …	#N/A	UNIV GENEVA, SWISS CTR AFFECT SCI, GENEVA, SWITZERLAND.; UNIV GENEVA, DEPT PSYCHOL, LAB STUDY EMOT ELICITAT & EXPRESS E3LAB, GENEVA, SWITZERLAND.; CURTIN UNIV, DEPT PSYCHOL, PHYS ACT & WELL BEING RES GRP, PERTH, WA, AUSTRALIA.; UNIV GRENOBLE ALPES, SENS, GRENOBLE, FRANCE.; UNIV GENEVA, SWISS NCCR LIVES OVERCOMING VULNERABIL LIFE COURS, GENEVA, SWITZERLAND.; UNIV OTTAWA, FAC HLTH SCI, SCH REHABIL …	COVID-19 LOCKDOWN; PHYSICAL ACTIVITY; SEDENTARY BEHAVIOUR; PHYSICAL HEALTH; MENTAL HEALTH	10.1080/02640414.2020.1841396	ARTICLE	SWISS NATIONAL SCIENCE FOUNDATION (SNSF)SWISS NATIONAL SCIENCE FOUNDATION (SNSF) [PZ00P1_180040]	B.C. IS SUPPORTED BY AN AMBIZIONE GRANT (PZ00P1_180040) FROM THE SWISS NATIONAL SCIENCE FOUNDATION (SNSF).	TIME	J. SPORTS SCI.	ENGLISH	33118469	#N/A	TAYLOR & FRANCIS LTD	2021	CHEVAL, B (CORRESPONDING AUTHOR), UNIV GENEVA, SWISS CTR AFFECT SCI, GENEVA, SWITZERLAND.	0264-0414	JOURNAL OF SPORTS SCIENCES	83	RELATIONSHIPS BETWEEN CHANGES IN SELFREPORTED PHYSICAL ACTIVITY SEDENTARY BEHAVIOUR AND HEALTH DURING THE CORONAVIRUS COVID19 PANDEMIC IN FRANCE AND SWITZERLAND	39	ISI	UNIV GENEVA;UNIV GENEVA;CURTIN UNIV;UNIV GRENOBLE ALPES;UNIV GENEVA;UNIV OTTAWA	UNIV GENEVA	#N/A	CHEVAL B, 2021, J SPORT SCI	CHEVAL B, 2021, J SPORT SCI
CHILA-ORTIZ HV, 2021, ARRANCADA	CHILA-ORTIZ H	AFTALION B, 2010, REVISIONES MATEMATIC;ALSINA A., 2012, REV DIDACTICA MATEMA, V61, P97;ALVAREZ M., 2004, INTERDISCIPLINARIEDA;BOMBALE B., 2012, REV DIGITAL UNIV;BRUIXOLA J, 2018, MATEMATICAS EDUCACIO;CHAMOSO J. M, 2004, REV SUMA, P47;FORTES A., 2016, PUBLICACIONES DIDACT, P141;GUTIERREZ M., 2004, ART REV EDUCACION ME ART REV EDUCACION ME;HERRERA D, 2012, APRENDIZAJE MATEMATI;TRIVINO P, 2015, CONT…	THE OBJECTIVE OF THE RESEARCH IS SPECIFIED IN THE DIALECTICAL LOGICAL INTEGRATION OF MATHEMATICS WITH PHYSICAL ACTIVITY AND SPORT, WITHIN THE TEACHING-LEARNING PROCESS THAT IS ENERGIZED FROM THE RELATIONSHIPS BETWEEN THE FORMATIVE, THE CONTINUOUS, THE EVALUATIVE AND THE PROJECTIVE. THE BIDIRECTIONAL RELATIONSHIP OF THE TEACHING OF MATHEMATICS WITH PHYSICAL ACTIVITY AND SPORT, AS A COMMON TRUNK IN…	#N/A	UNIV TECN ESTATAL LUIS VARGAS TORRES UTELVT ESMER, ESMERALDAS, ECUADOR.;	BIDIRECTIONAL; MATHEMATICAL RELATIONSHIP; PHYSICAL ACTIVITY; COVID-19	#N/A	ARTICLE	#N/A	#N/A	#N/A	ARRANCADA	SPANISH	#N/A	#N/A	UNIV ORIENTE, SANTIAGO DE CUBA	2021	CHILA-ORTIZ, HV (CORRESPONDING AUTHOR), UNIV TECN ESTATAL LUIS VARGAS TORRES UTELVT ESMER, ESMERALDAS, ECUADOR.	1729-3693	ARRANCADA	0	BIDIRECTIONAL RELATIONSHIP OF THE TEACHING OF MATHEMATICS WITH PHYSICAL ACTIVITY AND SPORT COMMON TRUNK IN TIME OF COVID 19	21	ISI	UNIV TECN ESTATAL LUIS VARGAS TORRES UTELVT ESMER	UNIV TECN ESTATAL LUIS VARGAS TORRES UTELVT ESMER	#N/A	CHILA-ORTIZ HV, 2021, ARRANCADA	CHILA-ORTIZ HV, 2021, ARRANCADA
CALLOW DD, 2020, AM J GERIAT PSYCHIAT	CALLOW D;ARNOLD-NEDIMALA N;JORDAN L;PENA G;WON J;WOODARD J;SMITH J	ACSM, 2020, STAYING ACT COR PAND;ARMITAGE R, 2020, LANCET PUBLIC HEALTH, V5, PE256, DOI 10.1016/S2468-2667(20)30061-X;ASZTALOS M, 2010, PUBLIC HEALTH NUTR, V13, P1207, DOI 10.1017/S1368980009992825;BRENES GA, 2007, AGING MENT HEALTH, V11, P61, DOI 10.1080/13607860600736372;CACIOPPO JT, 2009, TRENDS COGN SCI, V13, P447, DOI 10.1016/J.TICS.2009.06.005;CDC, 2020, OLD AD;CHEN PJ, 2020, J SPORT HEALTH…	OBJECTIVE: TO DETERMINE THE RELATIONSHIP BETWEEN THE AMOUNT AND INTENSITY OF PHYSICAL ACTIVITY PERFORMED BY OLDER ADULTS IN NORTH AMERICA (UNITED STATES AND CANADA) AND THEIR DEPRESSION AND ANXIETY SYMPTOMS WHILE CURRENTLY UNDER SOCIAL DISTANCING GUIDELINES (SDG) FOR THE COVID-19 PANDEMIC. DESIGN: DESCRIPTIVE CROSS-SECTIONAL STUDY. SETTING: ONLINE SURVEY CONDUCTED BETWEEN APRIL 9 AND APRIL 30, 20…	#N/A	UNIV MARYLAND, DEPT KINESIOL, COLLEGE PK, MD 20742 USA.; UNIV MARYLAND, PROGRAM NEUROSCI & COGNIT SCI, COLLEGE PK, MD 20742 USA.; WAYNE STATE UNIV, DEPT PSYCHOL, 71 W WARREN AVE, DETROIT, MI 48202 USA.;	MOOD; ACTIVITY; COVID-19	10.1016/j.jagp.2020.06.024	ARTICLE	DEPARTMENT OF KINESIOLOGY AND SCHOOL OF PUBLIC HEALTH AT THE UNIVERSITY OF MARYLAND	THIS WORK WAS SUPPORTED BY THE DEPARTMENT OF KINESIOLOGY AND SCHOOL OF PUBLIC HEALTH AT THE UNIVERSITY OF MARYLAND.	SOCIAL-ISOLATION; ACTIVITY SCALE; ELDERLY PASE; DEPRESSION; ANXIETY; LONELINESS; SYMPTOMS; EXERCISE; DISORDER	AM. J. GERIATR. PSYCHIATR.	ENGLISH	32713754	#N/A	ELSEVIER SCIENCE INC	2020	SMITH, JC (CORRESPONDING AUTHOR), UNIV MARYLAND, DEPT KINESIOL, COLLEGE PK, MD 20742 USA.; SMITH, JC (CORRESPONDING AUTHOR), UNIV MARYLAND, PROGRAM NEUROSCI & COGNIT SCI, COLLEGE PK, MD 20742 USA.	1064-7481	AMERICAN JOURNAL OF GERIATRIC PSYCHIATRY	54	THE MENTAL HEALTH BENEFITS OF PHYSICAL ACTIVITY IN OLDER ADULTS SURVIVE THE COVID19 PANDEMIC	28	ISI	UNIV MARYLAND;UNIV MARYLAND;WAYNE STATE UNIV	UNIV MARYLAND;UNIV MARYLAND	#N/A	CALLOW DD, 2020, AM J GERIAT PSYCHIAT	CALLOW DD, 2020, AM J GERIAT PSYCHIAT
YUAN YQ, NA, J INTELL DISABIL RES	YUAN Y;DING J;BI N;WANG M;ZHOU S;WANG X;ZHANG S;LIU Y;ROSWAL G	AGIOVLASITIS S, 2020, J APPL RES INTELLECT, V33, P146, DOI 10.1111/JAR.12659;ANONYMOUS, 2009, NUTR REV, V67, P114, DOI 10.1111/J.1753-4887.2008.00136.X;ANTHAMATTEN P, 2014, J PHYS ACT HEALTH, V11, P564, DOI 10.1123/JPAH.2012-0064;BARR M, 2011, J INTELL DISABIL RES, V55, P1020, DOI 10.1111/J.1365-2788.2011.01425.X;BATES LC, 2020, CHILDREN-BASEL, V7, DOI 10.3390/CHILDREN7090138;BUTTE NF, 2018, MED …	BACKGROUND IN THE WAKE OF THE COVID-19 PANDEMIC, PRELIMINARY RESEARCH HAS REPORTED A SIGNIFICANT DECLINE IN PHYSICAL ACTIVITY (PA) AND AN INCREASE IN SEDENTARY BEHAVIOUR (SB) AMONG TYPICALLY DEVELOPED CHILDREN AND ADOLESCENTS. LIMITED RESEARCH HAS LOOKED AT THE CURRENT SITUATION OF PA AND SB DURING THIS PANDEMIC AMONG CHILDREN AND ADOLESCENTS WITH INTELLECTUAL DISABILITIES (ID). THIS STUDY INVEST…	#N/A	SHANDONG SPORT UNIV, COLL SPORTS & HLTH, JINAN, PEOPLES R CHINA.; FUJIAN AGR & FORESTRY UNIV, DEPT PHYS EDUC, FUZHOU, PEOPLES R CHINA.; SHANDONG SPORT UNIV, SCH SPORTS & PHYS EDUC, RIZHAO, PEOPLES R CHINA.; SHANDONG SPORT UNIV, SCH CHINESE WUSHU, RIZHAO, PEOPLES R CHINA.; SHANXI UNIV, SCH PHYS EDUC, TAIYUAN, PEOPLES R CHINA.; HARBIN SPORT UNIV, GRAD SCH, HARBIN, PEOPLES R CHINA.; CHINA DISABLED P…	CHILDREN AND ADOLESCENTS; COVID-19; INTELLECTUAL DISABILITIES; PHYSICAL ACTIVITY; SEDENTARY BEHAVIOUR	10.1111/jir.12898	ARTICLE; EARLY ACCESS	MOE (MINISTRY OF EDUCATION IN CHINA) PROJECT OF HUMANITIES AND SOCIAL SCIENCES [18YJC890026]; SHANDONG SOCIAL SCIENCE PLANNING PROJECT [18CQXJ47]	THIS STUDY WERE FINANCIALLY SUPPORTED BY THE MOE (MINISTRY OF EDUCATION IN CHINA) PROJECT OF HUMANITIES AND SOCIAL SCIENCES (NO. 18YJC890026) AND SHANDONG SOCIAL SCIENCE PLANNING PROJECT (NO. 18CQXJ47).	ACTIVITY PATTERNS; YOUTH; PARTICIPATION; SPORTS; TIME	J. INTELL. DISABIL. RES.	ENGLISH	34730262	#N/A	WILEY	2021	LIU, Y (CORRESPONDING AUTHOR), SHANDONG JIANZHU UNIV, DEPT PHYS EDUC, JINAN, PEOPLES R CHINA.; ROSWAL, G (CORRESPONDING AUTHOR), JACKSONVILLE STATE UNIV, SCH HLTH PROFESS & WELLNESS, JACKSONVILLE, AL 36265 USA.	0964-2633	JOURNAL OF INTELLECTUAL DISABILITY RESEARCH	0	PHYSICAL ACTIVITY AND SEDENTARY BEHAVIOUR AMONG CHILDREN AND ADOLESCENTS WITH INTELLECTUAL DISABILITIES DURING THE COVID19 LOCKDOWN IN CHINA	#N/A	ISI	SHANDONG SPORT UNIV;FUJIAN AGR AND FORESTRY UNIV;SHANDONG SPORT UNIV;SHANDONG SPORT UNIV;SHANXI UNIV;HARBIN SPORT UNIV;SHANDONG JIANZHU UNIV;SHANDONG UNIV TRADIT CHINESE MED;JACKSONVILLE STATE UNIV	SHANDONG JIANZHU UNIV;JACKSONVILLE STATE UNIV	#N/A	YUAN YQ, NA, J INTELL DISABIL RES	YUAN YQ, NA, J INTELL DISABIL RES
SIMSEK E, 2020, INT J APPL EXERC PHY	SIMSEK E;KOC K;OZSOY D;KARAKUS M	AGARGUN MY, 1996, TURKISH J PSYCHIAT, V7, P107, DOI DOI 10.5606/ARCHRHEUMAT0L.2018.6376;AKTA H, 2015, MERSIN U J HLTH SCI, V8, P60;ANKARALI, 2020, ANATOL CLIN S1, V25, P1, DOI DOI 10.21673/ANADOLUKLIN.707038;ARSLAN M, 2020, J HLTH PRO RES, V2, P16;B?Y?K?ZT?RK, 2010, SOSYAL BILIMLER ICIN;BADICU G., 2018, FACULTY PHYS ED MOUN, P1;BALDURSDOTTIR B, 2017, GLOB HEALTH PROMOT, V24, P14, DOI 10.1177/1757…	THE AIM OF THIS STUDY IS TO INVESTIGATE THE EFFECT OF PERFORMING PHYSICAL ACTIVITY AT HOME DURING THE COVID19 OUTBREAK ON SLEEP QUALITY AND LIFE SATISFACTION. A TOTAL OF 757 PEOPLE PARTICIPATED IN THE STUDY VOLUNTARILY. THE PITTSBURGH SLEEP QUALITY INDEX (PSQI), LIFE SATISFACTION SCALE (LSS) AND PERSONAL INFORMATION FORM PREPARED BY THE RESEARCHERS WERE USED FOR THE VOLUNTEERS INVOLVED IN THE STU…	#N/A	ERCIYES UNIV, FAC SPORT SCI, DEPT COACHING EDUC, KAYSERI, TURKEY.; ERCIYES UNIV, FAC SPORT SCI, PHYS EDUC & SPORT TEACHER DEPT, KAYSERI, TURKEY.; ERCIYES UNIV, FAC SPORT SCI, RECREAT DEPT, KAYSERI, TURKEY.;	COVID-19; CORONAVIRUS; LIFE SATISFACTION; PHYSICAL ACTIVITY; SLEEP	#N/A	ARTICLE	#N/A	#N/A	STUDENTS; PATTERNS	INT. J. APPL. EXERC. PHYSIOL.	ENGLISH	#N/A	#N/A	INT JOURNAL APPLIED EXERCISE PHYSIOLOGY	2020	SIMSEK, E (CORRESPONDING AUTHOR), ERCIYES UNIV, FAC SPORT SCI, DEPT COACHING EDUC, KAYSERI, TURKEY.	2322-3537	INTERNATIONAL JOURNAL OF APPLIED EXERCISE PHYSIOLOGY	1	THE TITLE OF THE ARTICLE INVESTIGATION THE EFFECT OF PERFORMING PHYSICAL ACTIVITY AT HOME ON SLEEP QUALITY AND LIFE SATISFACTION DURING CORONAVIRUS COVID19 OUTBREAK	9	ISI	ERCIYES UNIV;ERCIYES UNIV;ERCIYES UNIV	ERCIYES UNIV	#N/A	SIMSEK E, 2020, INT J APPL EXERC PHY	SIMSEK E, 2020, INT J APPL EXERC PHY
REIGAL RE, 2021, SUSTAINABILITY-BASEL	REIGAL R;PAEZ-MALDONADO J;PASTRANA-BRINCONES J;MORILLO-BARO J;HERNANDEZ-MENDO A;MORALES-SANCHEZ V	ALONSO F.J., 2014, REV ANDAL MED DEPORTE, V7, P137, DOI 10.1016/J.RAMD.2014.08.001;ARMOCIDA B, 2020, LANCET PUBLIC HEALTH, V5, PE253, DOI 10.1016/S2468-2667(20)30074-8;AYLETT E, 2018, BMC HEALTH SERV RES, V18, DOI 10.1186/S12913-018-3313-5;BAO YP, 2020, LANCET, V395, PE37, DOI 10.1016/S0140-6736(20)30309-3;BASILAIA G., 2020, PEDAGOGICAL RES, V5, PEM0060, DOI 10.29333/PR/7937, DOI 10.29333/PR/7937…	THE MAIN GOAL OF THIS RESEARCH IS TO STUDY THE RELATIONSHIPS BETWEEN PHYSICAL ACTIVITY, MOOD STATES AND SELF-RATED HEALTH IN THE SPANISH LOCKDOWN (MARCH 2020-APRIL 2020) DUE TO THE STATE OF ALARM CAUSED BY COVID-19. THE PARTICIPANTS WERE 328 PEOPLE AGED BETWEEN 19 AND 59 YEARS (M = 37.06; SD = 10.82). FEMALES COMPRISED 63.70% OF THE PARTICIPANTS, AND 36.30% WERE MALE. AN ASSOCIATIVE, COMPARATIVE …	5444	UNIV MALAGA, FAC PSYCHOL, TEATINOS CAMPUS, MALAGA 29071, SPAIN.; PABLO DE OLAVIDE UNIV, DEPT INFORMAT & DEPORTE, UTRERA RD, SEVILLE 41013, SPAIN.; UNIV MALAGA, SCH COMP SCI & ENGN, MALAGA 29071, SPAIN.;	PHYSICAL ACTIVITY; MOODS; SELF-RATED HEALTH; STATE ANXIETY; COVID-19	10.3390/su13105444	ARTICLE	#N/A	#N/A	MENTAL-HEALTH; EXERCISE; ADULTS; ASSOCIATIONS; DEPRESSION; PREVALENCE; DISORDER; EXPOSURE; STRESS	SUSTAINABILITY	ENGLISH	#N/A	#N/A	MDPI	2021	MORALES-SANCHEZ, V (CORRESPONDING AUTHOR), UNIV MALAGA, FAC PSYCHOL, TEATINOS CAMPUS, MALAGA 29071, SPAIN.	#N/A	SUSTAINABILITY	3	PHYSICAL ACTIVITY IS RELATED TO MOOD STATES ANXIETY STATE AND SELFRATED HEALTH IN COVID19 LOCKDOWN	13	ISI	UNIV MALAGA;PABLO DE OLAVIDE UNIV;UNIV MALAGA	UNIV MALAGA	#N/A	REIGAL RE, 2021, SUSTAINABILITY-BASEL	REIGAL RE, 2021, SUSTAINABILITY-BASEL
SKURVYDAS A, 2021, INT J ENV RES PUB HE	SKURVYDAS A;LISINSKIENE A;LOCHBAUM M;MAJAUSKIENE D;VALANCIENE D;DADELIENE R;FATKULINA N;SARKAUSKIENE A	AADAHL M, 2003, MED SCI SPORT EXER, V35, P1196, DOI 10.1249/01.MSS.0000074446.02192.14;BAKALOUDI DIMITRA RAFAILIA, 2021, CLIN NUTR, DOI 10.1016/J.CLNU.2021.04.020;BENNIE JA, 2019, INT J BEHAV NUTR PHY, V16, DOI 10.1186/S12966-019-0797-2;BOOTH FW, 2017, PHYSIOL REV, V97, P1351, DOI 10.1152/PHYSREV.00019.2016;BROOKS SK, 2020, LANCET, V395, P912, DOI 10.1016/S0140-6736(20)30460-8, 10.1016/S0140-6736…	THIS CROSS-SECTIONAL STUDY AIMED TO EVALUATE WHETHER COVID-19 HAD AN IMPACT ON PEOPLE'S (AGED 18-74) PHYSICAL ACTIVITY DISTRIBUTION, EATING, AND ALCOHOL CONSUMPTION HABITS AS WELL AS BODY MASS INDEX. WE INTERVIEWED 6369 PEOPLE (4545 WOMEN AND 1824 MEN) IN LITHUANIA BEFORE THE COVID-19 PANDEMIC STARTED AND 2392 DURING COVID-19 (1856 WOMEN AND 536 MEN). THEY WERE AGED 18-74 YEARS. WE FOUND THAT BOT…	12405	VYTAUTAS MAGNUS UNIV, EDUC ACAD, K DONELAICIO STR 58, LT-44248 KAUNAS, LITHUANIA.; VILNIUS UNIV, INST HLTH SCI, DEPT REHABIL PHYS & SPORTS MED, FAC MED, 21-27 MK CIURLIONIO ST, LT-03101 VILNIUS, LITHUANIA.; VYTAUTAS MAGNUS UNIV, EDUC ACAD, INST EDUC RES, K DONELAICIO STR 58, LT-44248 KAUNAS, LITHUANIA.; TEXAS TECH UNIV, DEPT KINESIOL & SPORT MANAGEMENT, LUBBOCK, TX 79409 USA.; LITHUANIAN SPORTS U…	COVID-19; PHYSICAL ACTIVITY; EATING; ALCOHOL CONSUMPTION HABITS; BODY MASS INDEX	10.3390/ijerph182312405	ARTICLE	#N/A	#N/A	EXERCISE; HEALTH	INT. J. ENVIRON. RES. PUBLIC HEALTH	ENGLISH	34886129	#N/A	MDPI	2021	LISINSKIENE, A (CORRESPONDING AUTHOR), VYTAUTAS MAGNUS UNIV, EDUC ACAD, K DONELAICIO STR 58, LT-44248 KAUNAS, LITHUANIA.; LISINSKIENE, A (CORRESPONDING AUTHOR), VYTAUTAS MAGNUS UNIV, EDUC ACAD, INST EDUC RES, K DONELAICIO STR 58, LT-44248 KAUNAS, LITHUANIA.	#N/A	INTERNATIONAL JOURNAL OF ENVIRONMENTAL RESEARCH AND PUBLIC HEALTH	0	DID COVID19 PANDEMIC CHANGE PEOPLES PHYSICAL ACTIVITY DISTRIBUTION EATING AND ALCOHOL CONSUMPTION HABITS AS WELL AS BODY MASS INDEX	18	ISI	VYTAUTAS MAGNUS UNIV;VILNIUS UNIV;VYTAUTAS MAGNUS UNIV;TEXAS TECH UNIV;LITHUANIAN SPORTS UNIV;LITHUANIAN SPORTS UNIV;VILNIUS UNIV;KLAIPEDA UNIV	VYTAUTAS MAGNUS UNIV;VYTAUTAS MAGNUS UNIV	#N/A	SKURVYDAS A, 2021, INT J ENV RES PUB HE	SKURVYDAS A, 2021, INT J ENV RES PUB HE
CHAMBONNIERE C, 2021, EUR J INTEGR MED	CHAMBONNIERE C;LAMBERT C;FEARNBACH N;TARDIEU M;FILLON A;GENIN P;LARRAS B;MELSENS P;BOIS J;PEREIRA B;TREMBLAY A;THIVEL D;DUCLOS M	ALVES JASMIN M, 2020, MEDRXIV, DOI 10.1101/2020.10.20.20216424;ANONYMOUS, 2017, EQUIPE SURVEILLANCE;ANONYMOUS, 2017, INCA 3;CARRIEDO A, 2020, MENT HEALTH PHYS ACT, V19, DOI 10.1016/J.MHPA.2020.100361;CHOUCHOU F, 2021, SLEEP MED, V77, P297, DOI 10.1016/J.SLEEP.2020.09.014;CRAIG CL, 2003, MED SCI SPORT EXER, V35, P1381, DOI 10.1249/01.MSS.0000078924.61453.FB;DUAN L, 2020, LANCET PSYCHIAT, V7, P300,…	INTRODUCTION: IN FRANCE MARCH 14, 2020 A NATIONAL LOCKDOWN WAS IMPOSED IN FRANCE FOR 55 DAYS TO PREVENT THE SPREAD OF COVID-19 AND ALL SCHOOLS WERE CLOSED. THIS STUDY AIMED TO INVESTIGATE THE EFFECTS OF HOME CONFINEMENT AS A RESULT OF LOCKDOWN ON THE ACTIVITY (PHYSICAL ACTIVITY AND SEDENTARY BEHAVIORS), AND THEIR DETERMINANTS, ON FRENCH CHILDREN (6-10 YEARS) AND ADOLESCENTS (11-17 YEARS). METHODS…	101308	CLERMONT AUVERGNE UNIV, EA 3533, LAB METAB ADAPTAT EXERCISE PHYSIOL & PATHOL CONDI, CRNH AUVERGNE, CLERMONT FERRAND, FRANCE.; INRAE, UMR 1019, CLERMONT FERRAND, FRANCE.; NATL OBSERV PHYS ACT & SEDENTARY BEHAV ONAPS, CLERMONT FERRAND, FRANCE.; CLERMONT FERRAND UNIV HOSP, BIOSTAT UNIT DRCI, CLERMONT FERRAND, FRANCE.; PENNINGTON BIOMED RES CTR, 6400 PERKINS RD, BATON ROUGE, LA 70808 USA.; UNIV PAU &…	PHYSICAL ACTIVITY; SEDENTARY BEHAVIORS; COVID-19; CHILDREN; ADOLESCENTS; HOUSING; LOCKDOWN; SCREEN TIME	10.1016/j.eujim.2021.101308	ARTICLE	FRENCH NATIONAL OBSERVATORY FOR PHYSICAL ACTIVITY AND SEDENTARY BEHAVIORS (ONAPS)	WORK SUPPORTED IN PART BY THE FRENCH NATIONAL OBSERVATORY FOR PHYSICAL ACTIVITY AND SEDENTARY BEHAVIORS (ONAPS) AND THE MINISTER OF SPORTS.	SCHOOL-AGED CHILDREN	EUR. J. INTEGR. MED.	ENGLISH	33584872	#N/A	ELSEVIER SCIENCE INC	2021	CHAMBONNIERE, C (CORRESPONDING AUTHOR), CLERMONT AUVERGNE UNIV, EA 3533, LAB METAB ADAPTAT EXERCISE PHYSIOL & PATHOL CONDI, BP 80026, F-63171 AUBIERE, FRANCE.	1876-3820	EUROPEAN JOURNAL OF INTEGRATIVE MEDICINE	14	EFFECT OF THE COVID19 LOCKDOWN ON PHYSICAL ACTIVITY AND SEDENTARY BEHAVIORS IN FRENCH CHILDREN AND ADOLESCENTS NEW RESULTS FROM THE ONAPS NATIONAL SURVEY	43	ISI	CLERMONT AUVERGNE UNIV;NATL OBSERV PHYS ACT AND SEDENTARY BEHAV ONAPS;CLERMONT FERRAND UNIV HOSP;PENNINGTON BIOMED RES CTR;UNIV PAU AND PAYS ADOUR;UNIV LAVAL;CLERMONT FERRAND UNIV HOSP	CLERMONT AUVERGNE UNIV	#N/A	CHAMBONNIERE C, 2021, EUR J INTEGR MED	CHAMBONNIERE C, 2021, EUR J INTEGR MED
ALMARZOOQI MA, 2021, FRONT PSYCHOL	ALMARZOOQI M	AINSWORTH BE, 1993, MED SCI SPORT EXER, V25, P71, DOI 10.1249/00005768-199301000-00011;AINSWORTH BE, 2000, MED SCI SPORT EXER, V32, PS498, DOI 10.1097/00005768-200009001-00009;ALFAWAZ H, 2021, SCI REP-UK, V11, DOI 10.1038/S41598-021-85330-2;AMMAR A, 2020, NUTRIENTS, V12, DOI 10.3390/NU12061583;ARAUJO CGS, 2016, SCAND J MED SCI SPOR, V26, P4, DOI 10.1111/SMS.12632;CAPODILUPO E., 2020, CHANGES HLTH…	BACKGROUND: SOCIAL MEDIA BECAME AN INTEGRAL PART OF THE LIVES OF PEOPLE BECAUSE IT ENCOURAGES SOCIAL RELATIONS AND SHARES INTERESTS, ACTIVITIES, AND REAL-LIFE CONNECTIONS. AS QUARANTINE AND LOCKDOWN ORDERS ARE PROLONGED, MANY PEOPLE, AS WELL AS THOSE PHYSICALLY ACTIVE INDIVIDUALS, TYPICALLY RESPONDED TO THIS STRESSFUL CONDITION BY USING SOCIAL MEDIA PLATFORMS.</P> & NBSP;</P> OBJECTIVE: THIS STUD…	707921	KING SAUD UNIV, COLL APPL MED SCI, DEPT COMMUNITY HLTH SCI, RIYADH, SAUDI ARABIA.;	ACTIVE INDIVIDUAL; PHYSICAL ACTIVITY; COVID-19; SAUDI ARABIA; SOCIAL MEDIA	10.3389/fpsyg.2021.707921	ARTICLE	RESEARCH CENTER OF THE FEMALE SCIENTIFIC AND MEDICAL COLLEGES, DEANSHIP OF SCIENTIFIC RESEARCH, KING SAUD UNIVERSITYKING SAUD UNIVERSITY	THIS RESEARCH PROJECT WAS SUPPORTED BY A GRANT FROM THE RESEARCH CENTER OF THE FEMALE SCIENTIFIC AND MEDICAL COLLEGES, DEANSHIP OF SCIENTIFIC RESEARCH, KING SAUD UNIVERSITY.	COMPENDIUM	FRONT. PSYCHOL.	ENGLISH	34484064	#N/A	FRONTIERS MEDIA SA	2021	ALMARZOOQI, MA (CORRESPONDING AUTHOR), KING SAUD UNIV, COLL APPL MED SCI, DEPT COMMUNITY HLTH SCI, RIYADH, SAUDI ARABIA.	1664-1078	FRONTIERS IN PSYCHOLOGY	0	PHYSICAL ACTIVITY AND ATTITUDES TOWARD SOCIAL MEDIA USE OF ACTIVE INDIVIDUALS DURING THE COVID19 PANDEMIC IN SAUDI ARABIA CROSSSECTIONAL SURVEY	12	ISI	KING SAUD UNIV	KING SAUD UNIV	#N/A	ALMARZOOQI MA, 2021, FRONT PSYCHOL	ALMARZOOQI MA, 2021, FRONT PSYCHOL
PEREZ-RODRIGO C, 2021, NUTRIENTS	PEREZ-RODRIGO C;CITORES M;BARBARA G;RUIZ-LITAGO F;SAENZ L;ARIJA V;LOPEZ-SOBALER A;DE V E;ORTEGA R;PARTEARROYO T;QUILES-IZQUIERDO J;RIBAS-BARBA L;RODRIGUEZ-MARTIN A;CASTELL G;TUR J;VARELA-MOREIRAS G;SERRA-MAJEM L;ARANCETA-BARTRINA J	ALEXANDER J, 2020, NUTRIENTS, V12, DOI 10.3390/NU12082358;ANDERSON RM, 2020, LANCET, V395, P931, DOI 10.1016/S0140-6736(20)30567-5;RODRIGUEZ MA, 2020, REV ESP CARDIOL, V73, P527, DOI 10.1016/J.RECESP.2020.04.002, 10.1016/J.REC.2020.04.001;ARANCETA-BARTRINA J, 2019, NUTRIENTS, V11, DOI 10.3390/NU11112675;ARANCETA-BARTRINA J, 2016, REV ESP CARDIOL, V69, P579, DOI 10.1016/J.REC.2016.02.009, 10.1016/…	BACKGROUND: LOCKDOWN DUE TO COVID-19 INFLUENCED FOOD HABITS AND LIFESTYLES WITH POTENTIAL NEGATIVE HEALTH IMPACT. THIS STUDY AIMS TO IDENTIFY PATTERNS OF CHANGE IN EATING HABITS AND PHYSICAL ACTIVITY DURING COVID-19 LOCKDOWN IN SPAIN AND TO IDENTIFY ASSOCIATIONS WITH SOCIODEMOGRAPHIC FACTORS AND USUAL HABITS. METHODS: THIS CROSS-SECTIONAL STUDY INCLUDED 1155 ADULTS RECRUITED ONLINE TO ANSWER A 10…	300	UNIV BASQUE COUNTRY, FAC MED, DEPT PHYSIOL, UPV EHU, LEIOA 48940, BISCAY, SPAIN.; SPANISH SOC COMMUNITY NUTR SENC, BARCELONA 08029, SPAIN.; UNIV ROVIRA & VIRGILI, INST INVEST SANITARIA PERE VIRGILI IISPV, NUTR & MENTAL HLTH RES GRP NUTRISAM, TARRAGONA 43201, SPAIN.; NUTR SIN FRONTERAS, BARCELONA 08029, SPAIN.; UNIV COMPLUTENSE MADRID, FAC FARM, DEPT NUTR & CIENCIA ALIMENTOS, MADRID 28040, SPAIN.;…	COVID-19 PANDEMIC; LIFESTYLES; FOOD CONSUMPTION; PHYSICAL ACTIVITY; SUPPLEMENTS; CONFINEMENT; PATTERNS	10.3390/nu13020300	ARTICLE	INSTITUTO DE SALUD CARLOS III THROUGH THE FONDO DE INVESTIGACION PARA LA SALUD [CIBEROBN CB12/03/30038]; EUROPEAN REGIONAL DEVELOPMENT FUNDEUROPEAN COMMISSION	THIS RESEARCH RECEIVED NO EXTERNAL FUNDING. J.A.T. WAS FUNDED BY INSTITUTO DE SALUD CARLOS III THROUGH THE FONDO DE INVESTIGACION PARA LA SALUD (CIBEROBN CB12/03/30038) WHICH WAS CO-FUNDED BY THE EUROPEAN REGIONAL DEVELOPMENT FUND.	VITAMIN-D; HEALTH; BEHAVIOR; POPULATION; OUTBREAK; QUALITY; OBESITY; SYSTEM; IMPACT; RISK	NUTRIENTS	ENGLISH	33494314	#N/A	MDPI	2021	PEREZ-RODRIGO, C (CORRESPONDING AUTHOR), UNIV BASQUE COUNTRY, FAC MED, DEPT PHYSIOL, UPV EHU, LEIOA 48940, BISCAY, SPAIN.; PEREZ-RODRIGO, C (CORRESPONDING AUTHOR), SPANISH SOC COMMUNITY NUTR SENC, BARCELONA 08029, SPAIN.	#N/A	NUTRIENTS	24	PATTERNS OF CHANGE IN DIETARY HABITS AND PHYSICAL ACTIVITY DURING LOCKDOWN IN SPAIN DUE TO THE COVID19 PANDEMIC	13	ISI	UNIV BASQUE COUNTRY;UNIV ROVIRA AND VIRGILI;UNIV COMPLUTENSE MADRID;UNIV GRANADA;FDN IBEROAMER NUTR;UNIV SAN PABLO;CONSELLERIA SANIDAD UNIVERSAL AND SALUD PUBL;CARLOS III HLTH INST;CARLOS III HLTH INST;FDN INVEST NUTR FIN;UNIV CADIZ;UNIV BALEARIC ISL;HLTH RES INST BALEARIC ISL IDISBA;SPANISH NUTR FDN FEN;UNIV LAS PALMAS GRAN CANARIA;COMPLEJO HOSP UNIV INSULAR MATERNO INFANTIL CHUIM;UNIV NAVARRA	UNIV BASQUE COUNTRY;C (CORRESPONDING AUTHOR)	#N/A	PEREZ-RODRIGO C, 2021, NUTRIENTS	PEREZ-RODRIGO C, 2021, NUTRIENTS
FARAH BQ, 2021, SPORT SCI HLTH	FARAH B;DO P W;MALIK N;LOFRANO-PRADO M;DE M P;BOTERO J;CUCATO G;CORREIA M;RITTI-DIAS R	ACTIVITY WTP, 2010, GLOB REC PHYS ACT HL;AMERICAN COLLEGE OF SPORTS MEDICINE, 2020, STAYING ACT COR PAND;DE SOUSA ASA, 2019, J AGING PHYS ACTIV, V27, P719, DOI 10.1123/JAPA.2018-0206;ASHTON RE, 2020, BRIT J SPORT MED, V54, P341, DOI 10.1136/BJSPORTS-2017-098970;BARBOSA JP, 2015, INT J BEHAV MED, V22, P70, DOI 10.1007/S12529-014-9408-4;BERNARDO-FILHO, 2020, ACTA BIOMEDICAATENEI, V91;BOOTH ML, 1997…	SOCIAL ISOLATION DUE TO THE CORONAVIRUS DISEASE 2019 (COVID-19) PANDEMIC HAS REDUCED PHYSICAL ACTIVITY LEVELS IN BOTH MEN AND WOMEN. THE IDENTIFICATION OF BARRIERS TO PHYSICAL ACTIVITY MAY ASSIST IN DEVELOPING STRATEGIES TO INCREASE LEVELS OF PHYSICAL ACTIVITY DURING THIS PANDEMIC. THE STUDY AIM WAS IDENTIFY THE BARRIERS TO REGULAR PARTICIPATION IN PHYSICAL DURING THE COVID-19 PANDEMIC IN BRAZILI…	#N/A	UNIV FED RURAL PERNAMBUCO, RUA DOM MANUEL MEDEIROS S-N, BR-52171900 RECIFE, PE, BRAZIL.; FED UNIV PERNAMBUCO UFPE, GRAD PROGRAM PHYS EDUC, RECIFE, PE, BRAZIL.; CALIF STATE UNIV SAN BERNARDINO, DEPT KINESIOL, SAN BERNARDINO, CA 92407 USA.; CALIF STATE UNIV SAN BERNARDINO, DEPT HLTH SCI & HUMAN ECOL, SAN BERNARDINO, CA 92407 USA.; SAO PAULO FED UNIV, HUMAN MOVEMENT SCI & REHABIL GRADUAT PROGRAM, SA…	PHYSICAL ACTIVITY; BARRIERS; ADULTS; CORONAVIRUS INFECTIONS	10.1007/s11332-020-00724-5	ARTICLE	ASPIRE GRANTS [UC2 GM137444-02]	THE AUTHORS HAVE NO FINANCIAL RELATIONSHIPS RELEVANT TO THIS ARTICLE TO DISCLOSE. WAGNER L. PRADO IS SUPPORTED BY ASPIRE GRANTS (#UC2 GM137444-02).	PERCEIVED BARRIERS; DISEASE	SPORT SCI. HEALTH	ENGLISH	33815618	#N/A	SPRINGERNATURE	2021	FARAH, BQ (CORRESPONDING AUTHOR), UNIV FED RURAL PERNAMBUCO, RUA DOM MANUEL MEDEIROS S-N, BR-52171900 RECIFE, PE, BRAZIL.; FARAH, BQ (CORRESPONDING AUTHOR), FED UNIV PERNAMBUCO UFPE, GRAD PROGRAM PHYS EDUC, RECIFE, PE, BRAZIL.	1824-7490	SPORT SCIENCES FOR HEALTH	1	BARRIERS TO PHYSICAL ACTIVITY DURING THE COVID19 PANDEMIC IN ADULTS A CROSSSECTIONAL STUDY	17	ISI	UNIV FED RURAL PERNAMBUCO;FED UNIV PERNAMBUCO UFPE;CALIF STATE UNIV SAN BERNARDINO;CALIF STATE UNIV SAN BERNARDINO;SAO PAULO FED UNIV;NORTHUMBRIA UNIV;UNIV NOVE JULHO;UNIV NOVE JULHO	UNIV FED RURAL PERNAMBUCO;FED UNIV PERNAMBUCO UFPE	#N/A	FARAH BQ, 2021, SPORT SCI HLTH	FARAH BQ, 2021, SPORT SCI HLTH
YOSHIMOTO T, 2021, INT J ENV RES PUB HE	YOSHIMOTO T;FUJII T;OKA H;KASAHARA S;KAWAMATA K;MATSUDAIRA K	ALZAHRANI H, 2019, SCI REP-UK, V9, DOI 10.1038/S41598-019-44664-8;ASUNDI K, 2010, ERGONOMICS, V53, P74, DOI 10.1080/00140130903389043;BOUZIRI H, 2020, OCCUP ENVIRON MED, V77, P509, DOI 10.1136/OEMED-2020-106599;CLAUW DJ, 2020, PAIN, V161, P1694, DOI 10.1097/J.PAIN.0000000000001950;CROFFORD LJ, 2015, BEST PRACT RES CL RH, V29, P147, DOI 10.1016/J.BERH.2015.04.027;FUZEKI E, 2020, J OCCUP MED TOXICO…	CHANGES IN WORKING STYLES AND PHYSICAL ACTIVITIES, AND AN INCREASE IN PSYCHOLOGICAL STRESS DURING THE CORONAVIRUS DISEASE 2019 (COVID-19) PANDEMIC, MAY HAVE AFFECTED PAIN CONDITIONS AMONG WORKERS WITH PAIN; HOWEVER, THESE ASSOCIATIONS ARE STILL POORLY UNDERSTOOD. THEREFORE, WE CONDUCTED A WEB-BASED, CROSS-SECTIONAL STUDY TO INVESTIGATE THESE CHANGES AMONG JAPANESE WORKERS SUFFERING FROM PAIN. A T…	5595	SHOWA UNIV, DEPT HYG PUBL HLTH & PREVENT MED, SCH MED, TOKYO 1428555, JAPAN.; UNIV TOKYO, DEPT MED RES, 22ND CENTURY MED & RES CTR, FAC MED, TOKYO 1138655, JAPAN.; UNIV TOKYO, MANAGEMENT MUSCULOSKELETAL PAIN, 22ND CENTURY MED & RES CTR, FAC MED, TOKYO 1138655, JAPAN.; UNIV TOKYO HOSP, DEPT ANESTHESIOL, TOKYO 1138655, JAPAN.; UNIV TOKYO HOSP, PAIN RELIEF CTR, TOKYO 1138655, JAPAN.;	PAIN; TELEWORK; PHYSICAL ACTIVITY; PSYCHOLOGICAL STRESS; COVID-19	10.3390/ijerph18115595	ARTICLE	HEALTH AND LABOR SCIENCES RESEARCH GRANTSMINISTRY OF HEALTH, LABOUR AND WELFARE, JAPAN [19FG1001]	THIS RESEARCH WAS FUNDED BY HEALTH AND LABOR SCIENCES RESEARCH GRANTS, GRANT NUMBER 19FG1001.	TIME; HOME; WORKING; BURDEN; IMPACT	INT. J. ENVIRON. RES. PUBLIC HEALTH	ENGLISH	34073863	#N/A	MDPI	2021	YOSHIMOTO, T (CORRESPONDING AUTHOR), SHOWA UNIV, DEPT HYG PUBL HLTH & PREVENT MED, SCH MED, TOKYO 1428555, JAPAN.; YOSHIMOTO, T (CORRESPONDING AUTHOR), UNIV TOKYO, DEPT MED RES, 22ND CENTURY MED & RES CTR, FAC MED, TOKYO 1138655, JAPAN.; YOSHIMOTO, T (CORRESPONDING AUTHOR), UNIV TOKYO, MANAGEMENT MUSCULOSKELETAL PAIN, 22ND CENTURY MED & RES CTR, FAC MED, TOKYO 1138655, JAPAN.	#N/A	INTERNATIONAL JOURNAL OF ENVIRONMENTAL RESEARCH AND PUBLIC HEALTH	3	PAIN STATUS AND ITS ASSOCIATION WITH PHYSICAL ACTIVITY PSYCHOLOGICAL STRESS AND TELEWORK AMONG JAPANESE WORKERS WITH PAIN DURING THE COVID19 PANDEMIC	18	ISI	SHOWA UNIV;UNIV TOKYO;UNIV TOKYO;UNIV TOKYO HOSP;UNIV TOKYO HOSP	SHOWA UNIV;UNIV TOKYO;UNIV TOKYO	#N/A	YOSHIMOTO T, 2021, INT J ENV RES PUB HE	YOSHIMOTO T, 2021, INT J ENV RES PUB HE
INGRAM J, 2020, FRONT PSYCHOL	INGRAM J;MACIEJEWSKI G;HAND C	ALCOHOL CHANGE UK, 2020, DRINK LOCKD HEADL FI;ALCOHOL FOCUS SCOTLAND, 2020, SCOTS REP CHANG DRIN;ALFORD C, 2020, J CLIN MED, V9, DOI 10.3390/JCM9041068;ANONYMOUS, 2020, NL TIMES;BAGLIONI C, 2010, SLEEP MED REV, V14, P227, DOI 10.1016/J.SMRV.2009.10.007;BAI Y, 2004, PSYCHIAT SERV, V55, P1055, DOI 10.1176/APPI.PS.55.9.1055;BALL K, 1999, PSYCHOL HEALTH, V14, P1007, DOI 10.1080/08870440008407364;BIRN…	THE UNITED KINGDOM AND SCOTTISH GOVERNMENTS INSTIGATED A SOCIETAL LOCKDOWN IN RESPONSE TO THE COVID-19 PANDEMIC. SUBSEQUENTLY, MANY EXPERIENCED SUBSTANTIAL LIFESTYLE CHANGES ALONGSIDE THE STRESSES OF POTENTIALLY CATCHING THE VIRUS OR EXPERIENCING BEREAVEMENT. STRESSFUL SITUATIONS AND POORER HEALTH BEHAVIORS (E.G., HIGHER ALCOHOL CONSUMPTION, UNHEALTHY DIET, POORER SLEEP QUALITY, PHYSICAL INACTIVI…	588604	UNIV WEST SCOTLAND, SCH EDUC & SOCIAL SCI, PAISLEY, RENFREW, SCOTLAND.; GLASGOW CALEDONIAN UNIV, DEPT PSYCHOL, GLASGOW, LANARK, SCOTLAND.;	COVID-19; LOCKDOWN; DIET; SLEEP; PHYSICAL ACTIVITY; ALCOHOL; MOOD; MENTAL HEALTH	10.3389/fpsyg.2020.588604	ARTICLE	UNIVERSITY OF THE WEST OF SCOTLAND	FUNDING WAS AWARDED AS PART OF A PORTFOLIO SUBMISSION BY THE UNIVERSITY OF THE WEST OF SCOTLAND TO THE CHIEF SCIENTIST OFFICE, PART OF THE SCOTTISH GOVERNMENT HEALTH AND SOCIAL CARE DIRECTORATE. DUE TO THE CONSTRAINTS OF THE FUNDING CALL, IT WAS NOT POSSIBLE TO APPLY FOR/INCLUDE OPEN-ACCESS PUBLICATION FEES. DUE TO NATIONAL/SECTOR FUNDING CONSTRAINTS, NEITHER OF THE AUTHORS' INSTITUTIONS HAVE OPE…	USE DISORDERS; ALCOHOL-USE; STRESS; DEPRESSION; HEALTH; COMORBIDITY; QUARANTINE; SYMPTOMS; EXERCISE; STUDENTS	FRONT. PSYCHOL.	ENGLISH	32982903	#N/A	FRONTIERS MEDIA SA	2020	HAND, CJ (CORRESPONDING AUTHOR), GLASGOW CALEDONIAN UNIV, DEPT PSYCHOL, GLASGOW, LANARK, SCOTLAND.	1664-1078	FRONTIERS IN PSYCHOLOGY	70	CHANGES IN DIET SLEEP AND PHYSICAL ACTIVITY ARE ASSOCIATED WITH DIFFERENCES IN NEGATIVE MOOD DURING COVID19 LOCKDOWN	11	ISI	UNIV WEST SCOTLAND;GLASGOW CALEDONIAN UNIV	GLASGOW CALEDONIAN UNIV	#N/A	INGRAM J, 2020, FRONT PSYCHOL	INGRAM J, 2020, FRONT PSYCHOL
WUNSCH K, 2021, CHILDREN-BASEL	WUNSCH K;NIGG C;NIESSNER C;SCHMIDT S;ORIWOL D;HANSSEN-DOOSE A;BURCHARTZ A;EICHSTELLER A;KOLB S;WORTH A;WOLL A	ALBRECHT C., 2017, J HLTH MONIT, V2, P63, DOI DOI 10.17886/RKI-GBE-2017-110, 10.17886/RKI-GBE-2017-110;BATES LC, 2020, CHILDREN-BASEL, V7, DOI 10.3390/CHILDREN7090138;BIDDLE SJH, 2019, PSYCHOL SPORT EXERC, V42, P146, DOI 10.1016/J.PSYCHSPORT.2018.08.011;BRAUNS H., 2003, ADV CROSS NATL COMP, P221, DOI DOI 10.1007/978-1-4419-9186-7_11, 10.1007/978-1-4419-9186-7_11;BRAZENDALE K, 2017, INT J BEHAV NU…	REDUCED PHYSICAL ACTIVITY (PA) AND PROLONGED SCREEN TIME (ST) NEGATIVELY INFLUENCE HEALTH-RELATED QUALITY OF LIFE (HRQOL), A PROTECTIVE FACTOR AGAINST ILLNESS AND MORTALITY. STUDIES ADDRESSING THE RELATIONSHIP BETWEEN PA, ST, AND MENTAL HEALTH IN YOUTH ARE SCARCE, ESPECIALLY IN TIMES WITH HIGH MENTAL HEALTH BURDENS LIKE THE COVID-19 PANDEMIC. THE PURPOSE OF THIS EXAMINATION WAS TO INVESTIGATE WHE…	98	KARLSRUHE INST TECHNOL, INST SPORTS & SPORTS SCI, D-76131 KARLSRUHE, GERMANY.; UNIV EDUC KARLSRUHE, INST MOVEMENT & SPORT, D-76133 KARLSRUHE, GERMANY.;	KIDSCREEN-10; SUBJECTIVE PHYSICAL ACTIVITY ASSESSMENT; COVID-19; CORONAVIRUS; PHYSICAL ACTIVITY; SCREEN TIME; SEDENTARY BEHAVIOR; QUALITY OF LIFE	10.3390/children8020098	ARTICLE	FEDERAL MINISTRY OF EDUCATION AND RESEARCHFEDERAL MINISTRY OF EDUCATION & RESEARCH (BMBF) [01ER1503]; KARLSRUHE INSTITUTE OF TECHNOLOGYHELMHOLTZ ASSOCIATION	THIS WORK WAS SUPPORTED BY THE FEDERAL MINISTRY OF EDUCATION AND RESEARCH [01ER1503] WITHIN THE RESEARCH PROGRAM `LONG-TERM STUDIES' IN PUBLIC HEALTH RESEARCH. IT HAS BEEN DEVELOPED WITHIN THE MOTORIK-MODUL LONGITUDINAL STUDY (MOMO) (2009-2021): PHYSICAL FITNESS AND PHYSICAL ACTIVITY AS DETERMINANTS OF HEALTH DEVELOPMENT IN CHILDREN AND ADOLESCENTS. THE FUNDING SOURCE PLAYED NO ROLE IN STUDY DESI…	CORONAVIRUS DISEASE COVID-19; SCHOOL-AGED CHILDREN; SEDENTARY BEHAVIOR; MENTAL-HEALTH; DEFINITION; INDICATORS; KIGGS	CHILDREN-BASEL	ENGLISH	33540824	#N/A	MDPI	2021	WUNSCH, K; NIGG, C (CORRESPONDING AUTHOR), KARLSRUHE INST TECHNOL, INST SPORTS & SPORTS SCI, D-76131 KARLSRUHE, GERMANY.	#N/A	CHILDREN-BASEL	12	THE IMPACT OF COVID19 ON THE INTERRELATION OF PHYSICAL ACTIVITY SCREEN TIME AND HEALTHRELATED QUALITY OF LIFE IN CHILDREN AND ADOLESCENTS IN GERMANY RESULTS OF THE MOTORIKMODUL STUDY	8	ISI	KARLSRUHE INST TECHNOL;UNIV EDUC KARLSRUHE	WUNSCH;KARLSRUHE INST TECHNOL	#N/A	WUNSCH K, 2021, CHILDREN-BASEL	WUNSCH K, 2021, CHILDREN-BASEL
BINGHAM DD, 2021, INT J BEHAV NUTR PHY	BINGHAM D;DALY-SMITH A;HALL J;SEIMS A;DOGRA S;FAIRCLOUGH S;AJEBON M;KELLY B;HOU B;SHIRE K;CROSSLEY K;MON-WILLIAMS M;WRIGHT J;PICKETT K;MCEACHAN R;DICKERSON J;BARBER S	BAILEY R, 2013, J PHYS ACT HEALTH, V10, P289, DOI 10.1123/JPAH.10.3.289;BECKER SP, 2020, J CHILD PSYCHOL PSYC, V61, P757, DOI 10.1111/JCPP.13278;BELL A., 2020, COVID 19 HIST SHOWS;BERKHOUT E., 2021, INEQUALITY VIRUS BRI;BIDDLE SJH, 2010, PREV MED, V51, P345, DOI 10.1016/J.YPMED.2010.07.018;BIRD PK, 2019, BMC PUBLIC HEALTH, V19, DOI 10.1186/S12889-019-7222-2;BRADFORD INSTITITE FOR HEALTH RESEARCH …	BACKGROUND IN ENGLAND, THE ONSET OF COVID-19 AND A RAPIDLY INCREASING INFECTION RATE RESULTED IN A LOCKDOWN (MARCH-JUNE 2020) WHICH PLACED STRICT RESTRICTIONS ON MOVEMENT OF THE PUBLIC, INCLUDING CHILDREN. USING DATA COLLECTED FROM CHILDREN LIVING IN A MULTI-ETHNIC CITY WITH HIGH LEVELS OF DEPRIVATION, THIS STUDY AIMED TO: (1) REPORT CHILDREN'S SELF-REPORTED PHYSICAL ACTIVITY (PA) DURING THE FIRS…	117	BRADFORD TEACHING HOSP NHS FDN TRUST, BRADFORD INST HLTH RES, BRADFORD ROYAL INFIRM, DUCKWORTH LANE, BRADFORD BD9 6RJ, W YORKSHIRE, ENGLAND.; UNIV BRADFORD, FAC LIFE SCI, RICHMOND RD, BRADFORD BD7 1DP, W YORKSHIRE, ENGLAND.; UNIV BRADFORD, FAC HLTH STUDIES, RICHMOND RD, BRADFORD BD7 1DP, W YORKSHIRE, ENGLAND.; BRADFORD ROYAL INFIRM, CTR APPL EDUC RES, WOLFSON CTR APPL HLTH RES, BRADFORD, W YORKSH…	COVID-19; LOCKDOWN; PHYSICAL ACTIVITY; CHILDREN; ETHNICITY; MODERATE-TO-VIGOROUS; SELF-REPORT; CORRELATES; ENVIRONMENT	10.1186/s12966-021-01183-y	ARTICLE	HEALTH FOUNDATION COVID-19 AWARD [2301201]; ESRC/MRCUK RESEARCH & INNOVATION (UKRI)MEDICAL RESEARCH COUNCIL UK (MRC)ECONOMIC & SOCIAL RESEARCH COUNCIL (ESRC); BRITISH HEART FOUNDATION (BHF)BRITISH HEART FOUNDATION; SPORT ENGLAND'S LOCAL DELIVERY PILOT -BRADFORD; WELLCOME TRUSTWELLCOME TRUSTEUROPEAN COMMISSION; UK MEDICAL RESEARCH COUNCIL (MRC)UK RESEARCH & INNOVATION (UKRI)MEDICAL RESEARCH COUNCI…	THE BRADFORD COVID-19 RESEARCH STUDY IS FUNDED BY THE HEALTH FOUNDATION COVID-19 AWARD (2301201). THE BIB GROWING UP STUDY IS FUNDED BY THE ESRC/MRC AND BRITISH HEART FOUNDATION (BHF). AUTHORS, DDB, SEB, ADS, AS, JH, SAD WERE SUPPORTED BY SPORT ENGLAND'S LOCAL DELIVERY PILOT -BRADFORD; WEBLINK: HTTPS://WWW.SPORTENGLAND.ORG/CAMPAIGNS-.AND-.OUR-.WORK/LOCAL-.DELIVERY.S PORT ENGLAND IS A NON-DEPARTME…	ACTIVITY QUESTIONNAIRE; TIME	INT. J. BEHAV. NUTR. PHYS. ACT.	ENGLISH	34488785	#N/A	BMC	2021	BINGHAM, DD (CORRESPONDING AUTHOR), BRADFORD TEACHING HOSP NHS FDN TRUST, BRADFORD INST HLTH RES, BRADFORD ROYAL INFIRM, DUCKWORTH LANE, BRADFORD BD9 6RJ, W YORKSHIRE, ENGLAND.; BINGHAM, DD (CORRESPONDING AUTHOR), UNIV BRADFORD, FAC LIFE SCI, RICHMOND RD, BRADFORD BD7 1DP, W YORKSHIRE, ENGLAND.; BINGHAM, DD (CORRESPONDING AUTHOR), UNIV BRADFORD, FAC HLTH STUDIES, RICHMOND RD, BRADFORD BD7 1DP, W …	#N/A	INTERNATIONAL JOURNAL OF BEHAVIORAL NUTRITION AND PHYSICAL ACTIVITY	0	COVID19 LOCKDOWN ETHNIC DIFFERENCES IN CHILDRENS SELFREPORTED PHYSICAL ACTIVITY AND THE IMPORTANCE OF LEAVING THE HOME ENVIRONMENT A LONGITUDINAL AND CROSSSECTIONAL STUDY FROM THE BORN IN BRADFORD BIRTH COHORT STUDY	18	ISI	BRADFORD INST HLTH RES;UNIV BRADFORD;UNIV BRADFORD;CTR APPL EDUC RES;EDGE HILL UNIV;EDGE HILL UNIV;UNIV YORK;UNIV LEEDS	BRADFORD INST HLTH RES;UNIV BRADFORD;UNIV BRADFORD	#N/A	BINGHAM DD, 2021, INT J BEHAV NUTR PHY	BINGHAM DD, 2021, INT J BEHAV NUTR PHY
KIVRAK AO, 2021, PROG NUTR	KIVRAK A	AKYUZ H., 2018, INVESTIGATION RELATI, P126;ALTUG F., 2009, J RES ELDERLY PROBLE, V1, P48;AMMAR A., 2020, EMOTIONAL CONSEQUENC, DOI 10.1101/2020.05.05.20091058, DOI 10.1101/2020.05.05.20091058;AMMAR A, 2021, BIOL SPORT, V38, P9, DOI 10.5114/BIOLSPORT.2020.96857;AMMAR A, 2020, NUTRIENTS, V12, DOI 10.3390/NU12061583;ANONYMOUS, 2002, AGING MALE, V5, P1;BADICU G., 2018, SUSTAINABILITY-BASEL, V10, P1;B…	STUDY OBJECTIVES: WITH THIS STUDY, IT WAS AIMED TO EXAMINE THE PHYSICAL ACTIVITY AND QUALITY OF LIFE OF UNIVERSITY STUDENTS DURING THE COVID-19 PANDEMIC PERIOD. METHODS: A TOTAL OF 495 UNIVERSITY STUDENTS, 192 FEMALE, AND 303 MALES, PARTICIPATED IN THE STUDY. WHILE THE PERSONAL INFORMATION FORM CREATED BY THE RESEARCHER WAS USED FOR SOCIO-DEMOGRAPHIC DATA, THE SHORT FORM OF THE " INTERNATIONAL PH…	E2021278	SELCUK UNIV, FAC SPORTS SCI, KONYA, TURKEY.;	PHYSICAL ACTIVITY; UNIVERSITY STUDENT; QUALITY OF LIFE; COVID-19	10.23751/pn.v23iS2.12088	ARTICLE	#N/A	#N/A	DETERMINANTS; RELIABILITY; QUARANTINE	PROG. NUTR.	ENGLISH	#N/A	#N/A	MATTIOLI 1885	2021	KIVRAK, AO (CORRESPONDING AUTHOR), SELCUK UNIV, FAC SPORTS SCI, KONYA, TURKEY.	1129-8723	PROGRESS IN NUTRITION	0	EXAMINATION OF PHYSICAL ACTIVITY AND QUALITY OF LIFE OF UNIVERSITY STUDENTS IN THE COVID19 PANDEMIC PERIOD	23	ISI	SELCUK UNIV	SELCUK UNIV	#N/A	KIVRAK AO, 2021, PROG NUTR	KIVRAK AO, 2021, PROG NUTR
POMBO A, 2020, PUBLIC HEALTH	POMBO A;LUZ C;RODRIGUES L;FERREIRA C;CORDOVIL R	ANTHAMATTEN P, 2014, J PHYS ACT HEALTH, V11, P564, DOI 10.1123/JPAH.2012-0064;ARMSTRONG GP, 2019, PUBLIC HEALTH RES PR, V29, DOI 10.17061/PHRP2911907;ATKIN A, 2012, J SCI MED SPORT, V8, DOI 10.1016/J.JSAMS.2012.11.017.E6762., DOI 10.1016/J.JSAMS.2012.11.017;BAPTISTA F., 2011, LIVRO VERDE ACTIVIDA;BOWSER JOHN, 2016, WMJ, V115, P245;CARREL AL, 2007, ARCH PEDIAT ADOL MED, V161, P561, DOI 10.1001/ARC…	OBJECTIVES: THE AIM OF THE STUDY WAS TO UNDERSTAND THE ROLE OF HOUSEHOLD VARIABLES ON THE PERCENTAGE OF PHYSICAL ACTIVITY (%PA) DURING THE CORONAVIRUS DISEASE 2019 (COVID-19) CONFINEMENT IN PORTUGAL. STUDY DESIGN: A CROSS-SECTIONAL STUDY DESIGN USING AN ANONYMOUS ONLINE SURVEY WAS LAUNCHED TO ASSESS HOW PORTUGUESE FAMILIES WITH CHILDREN AGED YOUNGER THAN 13 YEARS ADJUSTED THEIR DAILY ROUTINES TO …	#N/A	UNIV LISBON, FAC MOTRICIDADE HUMANA, P-1499002 CRUZ QUEBRADA, PORTUGAL.; INST POLITECN VIANA DO CASTELO, ESCOLA SUPER DESPORTO & LAZER MELGACO, P-4900347 MELGACO, PORTUGAL.; INST POLITECN VIANA DO CASTELO, ESCOLA SUPER DESPORTO & LAZER MELGACO, P-4960320 MELGACO, PORTUGAL.; CIDESD, RES CTR SPORTS SCI HLTH SCI & HUMAN DEV, VILA REAL, PORTUGAL.; UNIV LISBON, FAC MOTRICIDADE HUMANA, CIPER, P-1499002…	COVID-19; PHYSICAL ACTIVITY; CONFINEMENT ROUTINES; WORKING FROM HOME; CHILDREN	10.1016/j.puhe.2020.09.009	ARTICLE	PORTUGUESE FOUNDATION FOR SCIENCE AND TECHNOLOGYPORTUGUESE FOUNDATION FOR SCIENCE AND TECHNOLOGY [UIDB/00447/2020, UID04045/2020]	TWO OF THE AUTHORS WERE PARTLY SUPPORTED BY THE PORTUGUESE FOUNDATION FOR SCIENCE AND TECHNOLOGY, UNDER GRANTGRANT UIDB/00447/2020 TO CIPER -CENTRO INTERDISCIPLINAR PARA O ESTUDO DA PERFORMANCE HUMANA (UNIT 447) AND UNDER PROJECT UID04045/2020.	SEDENTARY BEHAVIOR; BARRIERS; SCHOOL; FACILITATORS; PERCEPTIONS; FITNESS	PUBLIC HEALTH	ENGLISH	33126117	#N/A	W B SAUNDERS CO LTD	2020	POMBO, A (CORRESPONDING AUTHOR), INST POLITECN LISBOA, ESCOLA SUPER EDUC LISBOA, CAMPUS BENF, P-1549003 LISBON, PORTUGAL.	0033-3506	PUBLIC HEALTH	23	CORRELATES OF CHILDRENS PHYSICAL ACTIVITY DURING THE COVID19 CONFINEMENT IN PORTUGAL	189	ISI	UNIV LISBON;INST POLITECN VIANA DO CASTELO;INST POLITECN VIANA DO CASTELO;RES CTR SPORTS SCI HLTH SCI AND HUMAN DEV;UNIV LISBON;UNIV LISBON	INST POLITECN LISBOA	#N/A	POMBO A, 2020, PUBLIC HEALTH	POMBO A, 2020, PUBLIC HEALTH
ERNSTSEN L, 2021, SLEEP MED	ERNSTSEN L;HAVNEN A	AMERICAN PSYCHIATRIC ASSOCIATION, DIAGNOSTIC STAT MANU;BJELLAND I, 2002, J PSYCHOSOM RES, V52, P69, DOI 10.1016/S0022-3999(01)00296-3;BRUNES A, 2013, SOC PSYCH PSYCH EPID, V48, P745, DOI 10.1007/S00127-012-0594-6;CASAGRANDE M, 2020, SLEEP MED, V75, P12, DOI 10.1016/J.SLEEP.2020.05.011;ENGSTROM M, 2011, OPEN SLEEP J, P14, DOI DOI 10.2174/1874620901104010014;ENRIQUEZ FA, 2019, SLEEP S1, V42, PA168;…	STUDY OBJECTIVE: TO ASSESS MENTAL HEALTH AND SLEEP DISTURBANCES AMONG PHYSICALLY ACTIVE ADULTS DURING THE NORWEGIAN LOCKDOWN CAUSED BY THE CORONAVIRUS DISEASE 2019 (COVID-19), AND TO INVESTIGATE IF CHANGE IN PHYSICAL ACTIVITY (PA) LEVEL DURING THE LOCKDOWN MODERATES THE ASSOCIATION BETWEEN MENTAL HEALTH AND SLEEP DISTURBANCES. METHODS: MEMBERS OF A NORWEGIAN FITNESS ASSOCIATION WERE INVITED TO FI…	#N/A	NORWEGIAN UNIV SCI & TECHNOL, DEPT PUBL HLTH & NURSING, TRONDHEIM, NORWAY.; NORWEGIAN UNIV SCI & TECHNOL, DEPT PSYCHOL, TRONDHEIM, NORWAY.;	COVID-19; PHYSICAL ACTIVITY; MENTAL HEALTH; SLEEP	10.1016/j.sleep.2020.08.030	ARTICLE	ECKBO'S FAMILY FOUNDATION [133325/2020]; SAVING BANK OF MID-NORWAY'S RESEARCH FUND FOR NTNU [1037/2020]; DAM FOUNDATION [HE2-337854/2020]	THE STUDY RECEIVED FUNDING FROM ECKBO'S FAMILY FOUNDATION (GRANT NUMBER 133325/2020), SAVING BANK OF MID-NORWAY'S RESEARCH FUND FOR NTNU (GRANT NUMBER 1037/2020) AND DAM FOUNDATION (GRANT NUMBER HE2-337854/2020).	DEPRESSION; ANXIETY	SLEEP MED.	ENGLISH	32951994	#N/A	ELSEVIER	2021	ERNSTSEN, L (CORRESPONDING AUTHOR), NORWEGIAN UNIV SCI & TECHNOL, DEPT PUBL HLTH & NURSING, TRONDHEIM, NORWAY.	1389-9457	SLEEP MEDICINE	19	MENTAL HEALTH AND SLEEP DISTURBANCES IN PHYSICALLY ACTIVE ADULTS DURING THE COVID19 LOCKDOWN IN NORWAY DOES CHANGE IN PHYSICAL ACTIVITY LEVEL MATTER	77	ISI	NORWEGIAN UNIV SCI AND TECHNOL;NORWEGIAN UNIV SCI AND TECHNOL	NORWEGIAN UNIV SCI AND TECHNOL	#N/A	ERNSTSEN L, 2021, SLEEP MED	ERNSTSEN L, 2021, SLEEP MED
ACS P, 2020, HEALTH PROBL CIVILIZ	ACS P;PREMUSZ V;MORVAY-SEY K;PALVOLGYI A;TRPKOVICI M;ELBERT G;MELCZER C;MAKAI A	ACS P, 2018, RECREATIONAL SPORTS, P22;ACS P, 2020, BMC PUBLIC HEALTH, V20, DOI 10.1186/S12889-020-08508-9;ACS P, 2020, BMC PUBLIC HEALTH, V20, DOI 10.1186/S12889-020-08477-Z;AINSWORTH BE, 2011, MED SCI SPORT EXER, V43, P1575, DOI 10.1249/MSS.0B013E31821ECE12;AMMAR A, 2020, NUTRIENTS, V12, DOI 10.3390/NU12061583;APOR P, 2014, ORVOSI HETILAP, V155, P817, DOI 10.1556/OH.2014.29838;BAUMAN A, 2011, AM…	BACKGROUND. DUE TO COVID-19, SOCIAL ISOLATION AND HOME CONFINEMENT HAVE CHANGED DAILY BEHAVIOR IN HUNGARY SINCE THE PANDEMIC HIT IN EARLY 2020. THIS STUDY AIMED TO EXAMINE PHYSICAL ACTIVITY (PA) PATTERNS AMONG YOUNG ADULTS BEFORE AND DURING DISTANCING AND LOCKDOWN SAFETY MEASURES. MATERIAL AND METHODS. WE RECRUITED 827 STUDENTS ONLINE ACROSS 10 FACULTIES AT THE UNIVERSITY OF PECS DURING APRIL AND…	#N/A	UNIV PECS, FAC HLTH SCI, VOROSMARTY MIHALY STR 4, H-7621 PECS, HUNGARY.;	COVID-19; PANDEMIC; PHYSICAL ACTIVITY; SPORTS HABITS; IPAQ-SHORT FORM	10.5114/hpc.2020.98472	ARTICLE	HUMAN RESOURCE DEVELOPMENT OPERATIONAL PROGRAM [HRDOP-3.6.2-16-2017-00003]; COOPERATIVE RESEARCH NETWORK IN ECONOMY OF SPORT, RECREATION AND HEALTH	THE PUBLICATION COSTS WERE PARTIALLY FUNDED BY THE HUMAN RESOURCE DEVELOPMENT OPERATIONAL PROGRAM, GRANT NO.: HRDOP-3.6.2-16-2017-00003, COOPERATIVE RESEARCH NETWORK IN ECONOMY OF SPORT, RECREATION AND HEALTH. THE AUTHORS DECLARE THAT THE STUDY DESIGN, ALONG WITH THE COLLECTION, MANAGEMENT, ANALYSIS AND INTERPRETATION OF DATA, AS WELL AS WRITING OF THE MANUSCRIPT ARE INDEPENDENT OF HUMAN RESOURCE…	ACTIVITY QUESTIONNAIRE; HEALTH	HEALTH PROBL. CIVILIZ.	ENGLISH	#N/A	#N/A	TERMEDIA PUBLISHING HOUSE LTD	2020	PREMUSZ, V (CORRESPONDING AUTHOR), UNIV PECS, FAC HLTH SCI, VOROSMARTY MIHALY STR 4, H-7621 PECS, HUNGARY.	2353-6942	HEALTH PROBLEMS OF CIVILIZATION	9	EFFECTS OF COVID19 ON PHYSICAL ACTIVITY BEHAVIOR AMONG UNIVERSITY STUDENTS RESULTS OF A HUNGARIAN ONLINE SURVEY	14	ISI	UNIV PECS	UNIV PECS	#N/A	ACS P, 2020, HEALTH PROBL CIVILIZ	ACS P, 2020, HEALTH PROBL CIVILIZ
BRAILOVSKAIA J, NA, INT J MENT HEALTH AD	BRAILOVSKAIA J;ZHANG X;CAI D;LU S;GAO Z;MARGRAF J	ALLINGTON D, 2021, PSYCHOL MED, V51, P1763, DOI 10.1017/S003329172000224X, 10.1017/S0033291721000593;BAUERLE A, 2020, J PRIM CARE COMMUNIT, V11, DOI 10.1177/2150132720953682;BARZILAY R, 2020, TRANSL PSYCHIAT, V10, DOI 10.1038/S41398-020-00982-4;BELTEKIAN D., 2021, COVID 19 DATA;BOLIN JH, 2014, J EDUC MEAS, V51, P335, DOI 10.1111/JEDM.12050;BRAILOVSKAIA J, 2020, INT J CLIN HLTH PSYC, V20, P183, DO…	MANY PEOPLE EXPERIENCE HIGH BURDEN BY THE OUTBREAK OF THE CORONAVIRUS DISEASE (COVID-19) AND ITS CONSEQUENCES FOR HEALTH AND EVERYDAY LIFE. THE PRESENT CROSS-NATIONAL STUDY INVESTIGATED POTENTIAL FACTORS THAT CAN REDUCE THE BURDEN BY COVID-19 IN CHINA AND GERMANY. CROSS-SECTIONAL AND LONGITUDINAL (CHINA: N = 474, BASELINE, BL: 2015, FOLLOW-UP, FU: 2020; GERMANY: N = 359, BL: 2019, FU: 2020) DATA …	#N/A	RUHR UNIV BOCHUM, MENTAL HLTH RES & TREATMENT CTR, DEPT CLIN PSYCHOL & PSYCHOTHERAPY, MASSENBERGSTR 9-13, D-44787 BOCHUM, GERMANY.; SHANGHAI NORMAL UNIV, DEPT PSYCHOL, SHANGHAI, PEOPLES R CHINA.; CAPITAL NORMAL UNIV, DEPT PSYCHOL, BEIJING, PEOPLES R CHINA.; NORTH CHINA UNIV SCI & TECHNOL, SCH PSYCHOL & MENTAL HLTH, QINHUANGDAO, HEBEI, PEOPLES R CHINA.;	PHYSICAL ACTIVITY; POSITIVE MENTAL HEALTH; COVID-19; BURDEN; CHINA; GERMANY	10.1007/s11469-021-00653-5	ARTICLE; EARLY ACCESS	ALEXANDER VON HUMBOLDT FOUNDATIONALEXANDER VON HUMBOLDT FOUNDATION; VOLKSWAGEN FOUNDATIONVOLKSWAGEN	THIS WORK WAS SUPPORTED BY THE ALEXANDER VON HUMBOLDT FOUNDATION AND BY THE VOLKSWAGEN FOUNDATION. THE FUNDING SOURCE HAD NO ROLE IN STUDY DESIGN, IN THE COLLECTION, ANALYSIS AND INTERPRETATION OF DATA, IN THE WRITING OF THE REPORT, AND IN THE DECISION TO SUBMIT THE ARTICLE FOR PUBLICATION.	EXERCISE; DEPRESSION; STRESS; METAANALYSIS	INT. J. MENTAL HEALTH ADDICT.	ENGLISH	34602914	#N/A	SPRINGER	2021	BRAILOVSKAIA, J (CORRESPONDING AUTHOR), RUHR UNIV BOCHUM, MENTAL HLTH RES & TREATMENT CTR, DEPT CLIN PSYCHOL & PSYCHOTHERAPY, MASSENBERGSTR 9-13, D-44787 BOCHUM, GERMANY.	1557-1874	INTERNATIONAL JOURNAL OF MENTAL HEALTH AND ADDICTION	0	THE BENEFITS OF PHYSICAL ACTIVITY AND POSITIVE MENTAL HEALTH FOR REDUCING THE BURDEN OF COVID19 VALIDATION FROM A CROSSSECTIONAL AND LONGITUDINAL INVESTIGATION IN CHINA AND GERMANY	#N/A	ISI	RUHR UNIV BOCHUM;SHANGHAI NORMAL UNIV;CAPITAL NORMAL UNIV;NORTH CHINA UNIV SCI AND TECHNOL	RUHR UNIV BOCHUM	#N/A	BRAILOVSKAIA J, NA, INT J MENT HEALTH AD	BRAILOVSKAIA J, NA, INT J MENT HEALTH AD
MAUGERI G, 2020, HELIYON	MAUGERI G;CASTROGIOVANNI P;BATTAGLIA G;PIPPI R;D'AGATA V;PALMA A;DI R M;MUSUMECI G	ANONYMOUS, 2015, STAND DEF FIN DISP C;ANONYMOUS, 2013, SORVEGLIANZA PASSI;ARMSTRONG MEG, 2015, CIRCULATION, V131, P721, DOI 10.1161/CIRCULATIONAHA.114.010296;BAHADIR Z, 2013, INT J ACAD RES B, V5, P170, DOI DOI 10.7813/2075-4124.2013/5-4/B.25;BODNAR RJ, 2005, PEPTIDES, V26, P2629, DOI 10.1016/J.PEPTIDES.2005.06.010;BORTZ WM, 1984, WESTERN J MED, V141, P691;BROOKS SK, 2020, LANCET, V395, P912, DOI…	THE WORLDWIDE SPREAD OF COVID-19 HAS UPSET THE NORMALITY OF ITALIAN DAILY LIFE, FORCING POPULATION TO SOCIAL DISTANCING AND SELF -ISOLATION. SINCE THE CONTAINMENT PRECAUTIONS ALSO CONCERN SPORT -RELATED ACTIVITIES, HOME WORKOUT REMAINED THE ONLY POSSIBILITY TO PLAY SPORTS AND STAY ACTIVE DURING THE PANDEMIC. THE PRESENT STUDY AIMED TO EXAMINE CHANGES IN THE PHYSICAL ACTIVITY LEVELS DURING SELF -Q…	E04315	UNIV CATANIA, DEPT BIOMED & BIOTECHNOL SCI, HUMAN HISTOL & MOVEMENT SCI SECT, VIA S SOFIA 87, I-95123 CATANIA, ITALY.; UNIV PALERMO, DEPT PSYCHOL EDUC SCI & HUMAN MOVEMENT, VIA GIOVANNI PASCOLI 6, I-90144 PALERMO, ITALY.; UNIV PERUGIA, CURIAMO CTR UNIV RIC INTERDIPARTIMENTALE ATTIVITA, HLTH LIFESTYLE INST, VIA G BAMBAGIONI 19, I-06126 PERUGIA, ITALY.; UNIV CATANIA, RES CTR MOTOR ACT CRAM, VIA S S…	EXERCISE; EPIDEMIOLOGY; PUBLIC HEALTH; PSYCHOLOGY; COVID-19; PANDEMIC; QUARANTINE; PHYSICAL ACTIVITY; HOME BASED EXERCISE; IPAQ-SF; PSYCHOLOGICAL WELL-BEING; PGWBI	10.1016/j.heliyon.2020.e04315	ARTICLE	UNIVERSITY RESEARCH PROJECT GRANT (TRIENNIAL RESEARCH PLAN 2016-2018), DEPARTMENT OF BIOMEDICAL AND BIOTECHNOLOGICAL SCIENCES (BIOMETEC), UNIVERSITY OF CATANIA, ITALY	THIS WORK WAS SUPPORTED BY THE UNIVERSITY RESEARCH PROJECT GRANT (TRIENNIAL RESEARCH PLAN 2016-2018), DEPARTMENT OF BIOMEDICAL AND BIOTECHNOLOGICAL SCIENCES (BIOMETEC), UNIVERSITY OF CATANIA, ITALY.	EXERCISE; SATISFACTION; TRANSMISSION; QUARANTINE; THERAPY; GENDER; REDUCE; LIFE; MEN	HELIYON	ENGLISH	32613133	#N/A	ELSEVIER SCI LTD	2020	MUSUMECI, G (CORRESPONDING AUTHOR), UNIV CATANIA, DEPT BIOMED & BIOTECHNOL SCI, HUMAN HISTOL & MOVEMENT SCI SECT, VIA S SOFIA 87, I-95123 CATANIA, ITALY.; MUSUMECI, G (CORRESPONDING AUTHOR), UNIV CATANIA, RES CTR MOTOR ACT CRAM, VIA S SOFIA 97, I-95123 CATANIA, ITALY.; MUSUMECI, G (CORRESPONDING AUTHOR), TEMPLE UNIV, COLL SCI & TECHNOL, SBARRO INST CANC RES & MOL MED, DEPT BIOL, PHILADELPHIA, PA …	#N/A	HELIYON	232	THE IMPACT OF PHYSICAL ACTIVITY ON PSYCHOLOGICAL HEALTH DURING COVID19 PANDEMIC IN ITALY	6	ISI	UNIV CATANIA;UNIV PALERMO;UNIV PERUGIA;UNIV CATANIA;TEMPLE UNIV	UNIV CATANIA;UNIV CATANIA;TEMPLE UNIV	#N/A	MAUGERI G, 2020, HELIYON	MAUGERI G, 2020, HELIYON
RICHARDSON DL, 2021, J SPORT SCI	RICHARDSON D;DUNCAN M;CLARKE N;MYERS T;TALLIS J	ANDERSON ERIC C, 2019, FRONT PSYCHOL, V10, P2504, DOI 10.3389/FPSYG.2019.02504;ANDERSON RM, 2020, LANCET, V395, P931, DOI 10.1016/S0140-6736(20)30567-5;ARENT SM, 2000, J AGING PHYS ACTIV, V8, P407, DOI 10.1123/JAPA.8.4.407;BARBERI L, 2015, EUR J TRANSL MYOL, V25, P231, DOI 10.4081/EJTM.2015.5227;BIDDLE SJ, 2003, PHYS ACTIVITY PSYCHO;BOZKURT U., 2016, INT J CARING SCI, V9, P198;BROOKS SK, 2020, LA…	IN MARCH 2020, THE SPREADING CORONAVIRUS (COVID-19) PROMPTED THE UNITED KINGDOM GOVERNMENT TO INTRODUCE A SOCIETAL SHUTDOWN, ACCOMPANIED BY SELF-ISOLATION AND SOCIAL-DISTANCING MEASURES TO REDUCE VIRUS TRANSMISSION. IN DOING SO, OPPORTUNITIES FOR PHYSICAL ACTIVITY WERE LIKELY REDUCED, POTENTIALLY CAUSING DETRIMENTAL EFFECTS TO OLDER ADULTS. THEREFORE, THE PRESENT STUDY INVESTIGATED THE INFLUENCE …	#N/A	COVENTRY UNIV, SCH LIFE SCI, CTR APPL BIOL & EXERCISE SCI, COVENTRY, W MIDLANDS, ENGLAND.; NEWMAN UNIV, SPORT PHYS ACT & HLTH RES CTR, BIRMINGHAM, W MIDLANDS, ENGLAND.;	COVID-19; OLDER ADULTS; PHYSICAL ACTIVITY	10.1080/02640414.2020.1850984	ARTICLE	#N/A	#N/A	EXERCISE; LONELINESS; VALIDITY; HEALTH	J. SPORTS SCI.	ENGLISH	33241966	#N/A	TAYLOR & FRANCIS LTD	2021	RICHARDSON, DL (CORRESPONDING AUTHOR), COVENTRY UNIV, SCH LIFE SCI, CTR APPL BIOL & EXERCISE SCI, COVENTRY, W MIDLANDS, ENGLAND.	0264-0414	JOURNAL OF SPORTS SCIENCES	7	THE INFLUENCE OF COVID19 MEASURES IN THE UNITED KINGDOM ON PHYSICAL ACTIVITY LEVELS PERCEIVED PHYSICAL FUNCTION AND MOOD IN OLDER ADULTS A SURVEYBASED OBSERVATIONAL STUDY	39	ISI	COVENTRY UNIV;NEWMAN UNIV	COVENTRY UNIV	#N/A	RICHARDSON DL, 2021, J SPORT SCI	RICHARDSON DL, 2021, J SPORT SCI
ANSAH EW, 2020, PAN AFR MED J	ANSAH E;SARFO J;APAAK D	AKTUG DEMIR ZB., 2020, J HUMAN SCI, V17, P513, DOI DOI 10.14687/JHS.V17I2.6005, 10.14687/JHS.V17I2.6005;BRANDY FH, 2020, HEALTH EDUC BEHAV, V47, P536;BROOKS SK, 2020, LANCET, V395, P912, DOI 10.1016/S0140-6736(20)30460-8, 10.1016/S0140-6736(20)30460-8.;CHEN PJ, 2020, J SPORT HEALTH SCI, V9, P103, DOI 10.1016/J.JSHS.2020.02.001;COLAIZZI P., 1978, EXISTENTIAL PHENOMEN;GHANA HEALTH SERVICE, COVID 19…	INTRODUCTION: THE COVID-19 PANDEMIC HAS NECESSITATED MANY PUBLIC HEALTH PREVENTIVE MEASURES INCLUDING LOCKDOWNS OR CURFEWS. HOWEVER, BECAUSE HUMANS ARE USED TO WORKING AND MOVING UP AND DOWN, THEY WOULD NEED TO FIND WAYS TO AVERT THE NEGATIVES ASSOCIATED WITH THE COVID-19 INDUCED LOCKDOWN. THEREFORE, THE PURPOSE OF THIS STUDY WAS TO QUALITATIVELY EXPLORE EXPERIENCES OF GHANAIANS DURING THE LOCKDO…	199	UNIV CAPE COAST, DEPT HLTH PHYS EDUC & RECREAT, CAPE COAST, GHANA.;	COVID-19 LOCKDOWN; GHANA; PHYSICAL ACTIVITY; WEIGHT GAIN; BOREDOM; DIETARY HABITS	10.11604/pamj.2020.37.199.23733	ARTICLE	#N/A	#N/A	#N/A	PAN AFR. MED. J.	ENGLISH	33505568	#N/A	AFRICAN FIELD EPIDEMIOLOGY NETWORK-AFENET	2020	ANSAH, EW (CORRESPONDING AUTHOR), UNIV CAPE COAST, DEPT HLTH PHYS EDUC & RECREAT, CAPE COAST, GHANA.	#N/A	PAN AFRICAN MEDICAL JOURNAL	2	PHYSICAL ACTIVITY AND DIETARY BEHAVIORS A PHENOMENOLOGICAL ANALYSIS OF EXPERIENCES OF GHANAIANS DURING THE COVID19 LOCKDOWN	37	ISI	UNIV CAPE COAST	UNIV CAPE COAST	#N/A	ANSAH EW, 2020, PAN AFR MED J	ANSAH EW, 2020, PAN AFR MED J
GELIUS P, 2021, J PHYS ACT HEALTH	GELIUS P;TCYMBAL A;WHITING S;MESSING S;ABU-OMAR K;GEIDL W;REIMERS A;PFEIFER K;MENDES R;BERDZULI N;BREDA J	BLOCH W., 2020, DEUT Z SPORTMED, V71, P83, DOI 10.5960/DZSM.2020.432, DOI 10.5960/DZSM.2020.432;BREDA J, 2018, HEALTH POLICY, V122, P519, DOI 10.1016/J.HEALTHPOL.2018.01.015;BULL F, 2015, BRIT J SPORT MED, V49, P749, DOI 10.1136/BJSPORTS-2013-093200;CONSTANDT B, 2020, INT J ENV RES PUB HE, V17, DOI 10.3390/IJERPH17114144;DAMBECK H, 2020, DEUTSCHLAND VERPASST;DOCHERTY A.B., 2020, FEATURES 16749 HO…	BACKGROUND: THE COVID-19 PANDEMIC IS A MAJOR CHALLENGE FOR SOCIETIES AND GOVERNMENTS AROUND THE WORLD THAT SEVERELY AFFECTS ALL ASPECTS OF HEALTH PROMOTION. THIS STUDY ASSESSES THE POTENTIAL INFLUENCE OF THE FIRST WAVE OF THE PANDEMIC ON NATIONAL PHYSICAL ACTIVITY PROMOTION POLICY IN THE EUROPEAN UNION (EU). METHODS: DATA WERE COLLECTED USING AN ONLINE SURVEY AMONG MEMBERS OF THE EU PHYSICAL ACTI…	#N/A	FRIEDRICH ALEXANDER UNIV ERLANGEN NURNBERG, DEPT SPORT SCI & SPORT, ERLANGEN, GERMANY.; UNIV PORTO, INST SAUDE PUBL, EPIUNIT, PORTO, PORTUGAL.; WHO OFF EUROPE, EUROPEAN OFF PREVENT & CONTROL NONCOMMUNICABLE DI, MOSCOW, RUSSIA.; WHO REG OFF EUROPE, DIV COUNTRY HLTH PROGRAMMES, COPENHAGEN, DENMARK.;	HEALTH POLICY; PHYSICAL ACTIVITY POLICY; PHYSICAL ACTIVITY RECOMMENDATIONS	10.1123/jpah.2021-0083	ARTICLE	#N/A	#N/A	#N/A	J. PHYS. ACT. HEALTH	ENGLISH	34702788	#N/A	HUMAN KINETICS PUBL INC	2021	GELIUS, P (CORRESPONDING AUTHOR), FRIEDRICH ALEXANDER UNIV ERLANGEN NURNBERG, DEPT SPORT SCI & SPORT, ERLANGEN, GERMANY.	1543-3080	JOURNAL OF PHYSICAL ACTIVITY & HEALTH	0	IMPACT OF THE FIRST WAVE OF COVID19 ON PHYSICAL ACTIVITY PROMOTION IN THE EUROPEAN UNION RESULTS FROM A POLICYMAKER SURVEY	18	ISI	FRIEDRICH ALEXANDER UNIV ERLANGEN NURNBERG;UNIV PORTO	FRIEDRICH ALEXANDER UNIV ERLANGEN NURNBERG	#N/A	GELIUS P, 2021, J PHYS ACT HEALTH	GELIUS P, 2021, J PHYS ACT HEALTH
KAUSHAL N, 2020, BEHAV SCI-BASEL	KAUSHAL N;KEITH N;AGUINAGA S;HAGGER M	AJZEN I, 2002, J APPL SOC PSYCHOL, V32, P665, DOI 10.1111/J.1559-1816.2002.TB00236.X;AJZEN I, 1991, ORGAN BEHAV HUM DEC, V50, P179, DOI 10.1016/0749-5978(91)90020-T;ANONYMOUS, 2017, AM COLL SPORTS MED G;AOIKE DT, 2015, INT UROL NEPHROL, V47, P359, DOI 10.1007/S11255-014-0894-8;ARBUCKLE J. L., 2014, AMOS VERSION 23 0 CO;ASHWORTH NL, 2005, COCHRANE DB SYST REV, DOI 10.1002/14651858.CD004017.PUB2;AW…	'SHELTER IN PLACE' AND 'LOCKDOWN' ORDERS IMPLEMENTED TO MINIMIZE THE SPREAD OF COVID-19 HAVE REDUCED OPPORTUNITIES TO BE PHYSICALLY ACTIVE. FOR MANY, THE HOME ENVIRONMENT EMERGED AS THE ONLY VIABLE OPTION TO PARTICIPATE IN PHYSICAL ACTIVITY. PREVIOUS RESEARCH SUGGESTS THAT AVAILABILITY OF EXERCISE EQUIPMENT FUNCTIONS AS A DETERMINANT OF HOME-BASED PHYSICAL ACTIVITY PARTICIPATION AMONG THE GENERAL…	133	INDIANA UNIV, SCH HLTH & HUMAN SCI, DEPT HLTH SCI, INDIANAPOLIS, IN 47405 USA.; INDIANA UNIV, SCH HLTH & HUMAN SCI, DEPT KINESIOL, INDIANAPOLIS, IN 47405 USA.; UNIV ILLINOIS, DEPT KINESIOL & COMMUNITY HLTH, URBANA, IL 61820 USA.; UNIV CALIF MERCED, PSYCHOL SCI, MERCED, CA 95343 USA.; UNIV JYVASKYLA, FAC SPORT & HLTH SCI, JYVASKYLA 40014, FINLAND.;	PHYSICAL ACTIVITY; EXERCISE EQUIPMENT; HOME; HABIT; ENVIRONMENT; PANDEMIC; COVID-19	10.3390/bs10090133	ARTICLE	#N/A	#N/A	HEALTH BEHAVIOR; IMPLEMENTATION INTENTIONS; EXERCISE INTERVENTIONS; PAST BEHAVIOR; SELF-EFFICACY; METAANALYSIS; GAP; PSYCHOLOGY; CAPACITY; IMPACT	BEHAV. SCI.	ENGLISH	32878142	#N/A	MDPI	2020	KAUSHAL, N (CORRESPONDING AUTHOR), INDIANA UNIV, SCH HLTH & HUMAN SCI, DEPT HLTH SCI, INDIANAPOLIS, IN 47405 USA.	#N/A	BEHAVIORAL SCIENCES	16	SOCIAL COGNITION AND SOCIOECOLOGICAL PREDICTORS OF HOMEBASED PHYSICAL ACTIVITY INTENTIONS PLANNING AND HABITS DURING THE COVID19 PANDEMIC	10	ISI	INDIANA UNIV;INDIANA UNIV;UNIV ILLINOIS;UNIV CALIF MERCED;UNIV JYVASKYLA	INDIANA UNIV	#N/A	KAUSHAL N, 2020, BEHAV SCI-BASEL	KAUSHAL N, 2020, BEHAV SCI-BASEL
DOBROWOLSKI H, 2021, INT J ENV RES PUB HE	DOBROWOLSKI H;WLODAREK D	AMREIN MA, 2021, APPETITE, V157, DOI 10.1016/J.APPET.2020.104996;ANDERSEN KG, 2020, NAT MED, V26, P450, DOI 10.1038/S41591-020-0820-9;BARREA L, 2020, J TRANSL MED, V18, DOI 10.1186/S12967-020-02465-Y;BLASZCZYK-BEBENEK E, 2020, NUTRIENTS, V12, DOI 10.3390/NU12103084;CAI QX, 2020, DIABETES CARE, V43, P1392, DOI 10.2337/DC20-0576;CHODKIEWICZ J, 2020, INT J ENV RES PUB HE, V17, DOI 10.3390/IJERPH1713…	THE OUTBREAK OF THE COVID-19 PANDEMIC CAUSED A NUMBER OF CHANGES IN SOCIAL LIFE AROUND THE WORLD. IN RESPONSE TO THE GROWING NUMBER OF INFECTIONS, SOME COUNTRIES HAVE INTRODUCED RESTRICTIONS THAT MAY HAVE RESULTED IN THE CHANGE OF THE LIFESTYLE. THE AIM OF OUR STUDY WAS TO INVESTIGATE THE IMPACT OF THE LOCKDOWN ON BODY WEIGHT, PHYSICAL ACTIVITY AND SOME EATING HABITS OF THE SOCIETY. THE SURVEY IN…	5682	UNIV SOCIAL & MED SCI WARSAW, FAC MED SCI & HLTH SCI, PL-04367 WARSAW, POLAND.; WARSAW UNIV LIFE SCI SGGW, INST HUMAN NUTR SCI, DEPT DIETET, PL-02787 WARSAW, POLAND.;	COVID-19; LOCKDOWN; PHYSICAL ACTIVITY; EATING HABITS; BODY MASS CHANGES	10.3390/ijerph18115682	ARTICLE	POLISH MINISTRY OF SCIENCE AND HIGHER EDUCATION WITHIN THE FUNDS OF THE INSTITUTE OF HUMAN NUTRITION SCIENCES, WARSAW UNIVERSITY OF LIFE SCIENCES (WULS-SGGW)	THIS RESEARCH WAS FUNDED BY THE POLISH MINISTRY OF SCIENCE AND HIGHER EDUCATION WITHIN THE FUNDS OF THE INSTITUTE OF HUMAN NUTRITION SCIENCES, WARSAW UNIVERSITY OF LIFE SCIENCES (WULS-SGGW) FOR SCIENTIFIC RESEARCH.	CONSUMPTION; ALCOHOL; DIETARY; PERIOD; ADULTS	INT. J. ENVIRON. RES. PUBLIC HEALTH	ENGLISH	34073223	#N/A	MDPI	2021	DOBROWOLSKI, H (CORRESPONDING AUTHOR), UNIV SOCIAL & MED SCI WARSAW, FAC MED SCI & HLTH SCI, PL-04367 WARSAW, POLAND.	#N/A	INTERNATIONAL JOURNAL OF ENVIRONMENTAL RESEARCH AND PUBLIC HEALTH	1	BODY MASS PHYSICAL ACTIVITY AND EATING HABITS CHANGES DURING THE FIRST COVID19 PANDEMIC LOCKDOWN IN POLAND	18	ISI	UNIV SOCIAL AND MED SCI WARSAW;WARSAW UNIV LIFE SCI SGGW	UNIV SOCIAL AND MED SCI WARSAW	#N/A	DOBROWOLSKI H, 2021, INT J ENV RES PUB HE	DOBROWOLSKI H, 2021, INT J ENV RES PUB HE
LEE DJ, 2021, HEALTHCARE-BASEL	LEE D	BECHT AI, 2017, CHILD DEV, V88, P1823, DOI 10.1111/CDEV.12921;BIDDLE S., 2008, PSYCHOL PHYS ACTIVIT;BROOKS SK, 2020, LANCET, V395, P912, DOI 10.1016/S0140-6736(20)30460-8, DOI 10.1016/S0140-6736(20)30460-8;CAMPBELL JD, 1996, J PERS SOC PSYCHOL, V70, P141, DOI 10.1037/0022-3514.70.1.141;CAMPBELL JD, 1990, J PERS SOC PSYCHOL, V59, P538, DOI 10.1037/0022-3514.59.3.538;CARMACK CL, 1999, ANN BEHAV MED…	THE COVID-19 PANDEMIC SITUATION THREATENS THE HEALTH OF PEOPLE GLOBALLY, ESPECIALLY ADOLESCENTS FACING MENTAL PROBLEMS SUCH AS DEPRESSION, ANXIETY, AND OBSESSIVE-COMPULSIVE DISORDER DUE TO CONSTANT COVID-19 STRESS. THE PRESENT STUDY AIMED TO PROVIDE BASIC DATA HIGHLIGHTING THE NEED TO ALLEVIATE COVID-19 STRESS AMONG ADOLESCENTS BY PROMOTING PHYSICAL ACTIVITY PARTICIPATION AND STRENGTHENING SELF-C…	482	JEONBUK NATL UNIV, DEPT PHYS EDUC, JEONJU SI 54896, SOUTH KOREA.;	ADOLESCENT; COVID STRESS; PHYSICAL ACTIVITY; SELF-CONCEPT CLARITY; STRUCTURAL EQUATION MODELING	10.3390/healthcare9040482	ARTICLE	#N/A	#N/A	CORONAVIRUS DISEASE COVID-19; ESTEEM; INTERNALIZATION; POPULATION; SYMPTOMS; QUALITY; PARENTS; HEALTH	HEALTHCARE	ENGLISH	33921598	#N/A	MDPI	2021	LEE, DJ (CORRESPONDING AUTHOR), JEONBUK NATL UNIV, DEPT PHYS EDUC, JEONJU SI 54896, SOUTH KOREA.	#N/A	HEALTHCARE	1	RELATIONSHIPS AMONG THE DEGREE OF PARTICIPATION IN PHYSICAL ACTIVITY SELFCONCEPT CLARITY AND COVID19 STRESS IN ADOLESCENTS	9	ISI	JEONBUK NATL UNIV	JEONBUK NATL UNIV	#N/A	LEE DJ, 2021, HEALTHCARE-BASEL	LEE DJ, 2021, HEALTHCARE-BASEL
VILLODRES GC, 2021, CHILDREN-BASEL	VILLODRES G;GARCIA-PEREZ L;CORPAS J;MUROS J	ADIBELLI D, 2020, CHILD YOUTH SERV REV, V119, DOI 10.1016/J.CHILDYOUTH.2020.105595;ALONSO-MARTINEZ AM, 2021, INT J ENV RES PUB HE, V18, DOI 10.3390/IJERPH18020693;ALTAVILLA C, 2020, SPANISH UPDATE KIDME;ALTIERI MA, 2020, AGR HUM VALUES, V37, P525, DOI 10.1007/S10460-020-10043-7;AMMAR A., 2020, EFFECTS COVID 19 HOM, DOI 10.1101/2020.05.04.20072447V1, DOI 10.1101/2020.05.04.20072447V1;ANONYMOUS, 20…	REGULAR PHYSICAL ACTIVITY AND GOOD ADHERENCE TO THE MEDITERRANEAN DIET ARE IMPORTANT FOR IMPROVING PHYSICAL AND MENTAL HEALTH. CONFINEMENT DUE TO THE COVID-19 PANDEMIC HAS LED TO A LACK OF EXERCISE AND POOR NUTRITION. PREADOLESCENT MENTAL HEALTH, SPECIFICALLY REGARDING SELF-ESTEEM, MAY HAVE BEEN AFFECTED. THIS IS PARTICULARLY RELEVANT BETWEEN THE AGES OF 10 AND 14. THE INFLUENCE OF TOTAL CONFINEM…	848	UNIV GRANADA, DEPT DIDACT CORPORAL EXPRESS, GRANADA 18071, SPAIN.;	COVID-19; SOCIOECONOMIC STATUS; PHYSICAL ACTIVITY; DIET; SELF-ESTEEM	10.3390/children8100848	ARTICLE	#N/A	#N/A	ACTIVITY QUESTIONNAIRE; SCHOOL CLOSURES; MENTAL-HEALTH; CHILDREN; ADOLESCENTS; ASSOCIATION; OVERWEIGHT; BEHAVIOR; POVERTY; INDEX	CHILDREN-BASEL	ENGLISH	34682113	#N/A	MDPI	2021	MUROS, JJ (CORRESPONDING AUTHOR), UNIV GRANADA, DEPT DIDACT CORPORAL EXPRESS, GRANADA 18071, SPAIN.	#N/A	CHILDREN-BASEL	0	INFLUENCE OF CONFINEMENT DUE TO COVID19 ON PHYSICAL ACTIVITY AND MEDITERRANEAN DIET ADHERENCE AND ITS RELATIONSHIP WITH SELFESTEEM IN PREADOLESCENT STUDENTS	8	ISI	UNIV GRANADA	UNIV GRANADA	#N/A	VILLODRES GC, 2021, CHILDREN-BASEL	VILLODRES GC, 2021, CHILDREN-BASEL
ZACH S, 2021, INT J ENV RES PUB HE	ZACH S;EILAT-ADAR S;OPHIR M;DOTAN A	ADAM D, 2020, NATURE, V580, P316, DOI 10.1038/D41586-020-01003-6;AMMAR A, 2020, NUTRIENTS, V12, DOI 10.3390/NU12061583;BLEICH A, 2003, JAMA-J AM MED ASSOC, V290, P612, DOI 10.1001/JAMA.290.5.612;BRISLIN RW, 1970, J CROSS CULT PSYCHOL, V1, P185, DOI 10.1177/135910457000100301;CECCHINI JA, 2021, INT J CLIN HLTH PSYC, V21, DOI 10.1016/J.IJCHP.2020.09.001;CHARBONNIER E, 2021, INT J ENV RES PUB HE, V1…	GOVERNMENTS WORLDWIDE HAVE IMPOSED HARSH RESTRICTIONS FOR DECREASING THE COVID-19 PANDEMIC AND MAINTAINING PUBLIC HEALTH. YET SUCH LIMITATIONS HAVE IMPACTED PEOPLE'S PHYSICAL ACTIVITY. THIS STUDY EXAMINED RELATIONSHIPS BETWEEN CHANGES IN PHYSICAL ACTIVITY AND RESILIENCE, EMOTIONS, AND DEPRESSION DURING TWO LOCKDOWNS IN ISRAEL. AN ONLINE SURVEY WAS COMPLETED TWICE BY 135 PARTICIPANTS DURING TWO CO…	13217	ACAD COLL WINGATE, WINGATE INST, IL-4290200 NETANYA, ISRAEL.;	COVID-19; PHYSICAL ACTIVITY; RESILIENCE; EMOTIONS; DEPRESSION; LOCKDOWN	10.3390/ijerph182413217	ARTICLE	#N/A	#N/A	MENTAL-HEALTH; STRESS; QUALITY; 1ST	INT. J. ENVIRON. RES. PUBLIC HEALTH	ENGLISH	34948825	#N/A	MDPI	2021	ZACH, S; EILAT-ADAR, S (CORRESPONDING AUTHOR), ACAD COLL WINGATE, WINGATE INST, IL-4290200 NETANYA, ISRAEL.	#N/A	INTERNATIONAL JOURNAL OF ENVIRONMENTAL RESEARCH AND PUBLIC HEALTH	0	DIFFERENCES IN THE ASSOCIATION BETWEEN PHYSICAL ACTIVITY AND PEOPLES RESILIENCE AND EMOTIONS DURING TWO CONSECUTIVE COVID19 LOCKDOWNS IN ISRAEL	18	ISI	ACAD COLL WINGATE	NOTREPORTED;ACAD COLL WINGATE	#N/A	ZACH S, 2021, INT J ENV RES PUB HE	ZACH S, 2021, INT J ENV RES PUB HE
OZDEMIR F, 2020, EUR J INTEGR MED	OZDEMIR F;CANSEL N;KIZILAY F;GULDOGAN E;UCUZ I;SINANOGLU B;COLAK C;CUMURCU H	AKTA H, 2015, MERSIN U J HLTH SCI, V8, P60;ARSLAN A. K., 2018, TURKIYE KLINIKLERI J, V10, P224, DOI 10.5336/BIOSTATIC.2018-62787, DOI 10.5336/BIOSTATIC.2018-62787;BECK AT, 1988, J CONSULT CLIN PSYCH, V56, P893, DOI 10.1037/0022-006X.56.6.893;BECK AT, 1961, ARCH GEN PSYCHIAT, V4, P561, DOI 10.1001/ARCHPSYC.1961.01710120031004;BOGDANOVIC G, 2015, TOHOKU J EXP MED, V237, P193, DOI 10.1620/TJEM.237.1…	INTRODUCTION: THE COVID-19 PANDEMIC HAS PLACED RESTRICTIONS ON PEOPLE'S PHYSICAL ACTIVITIES. THE AIM OF THIS STUDY WAS TO EVALUATE THE PHYSICAL ACTIVITY LEVELS OF INDIVIDUALS AND ASSESS THE EFFECTS OF PHYSICAL ACTIVITY ON QUALITY OF LIFE, DEPRESSION AND ANXIETY LEVELS DURING THE COVID-19 OUTBREAK. METHODS: THIS CROSS-SECTIONAL STUDY WERE INCLUDED 2301 PARTICIPANTS AGED 20-75 YEARS. THE DATA WERE …	101248	INONU UNIV, DEPT PHYSIOTHERAPY & REHABIL, FAC HLTH SCI, TR-44280 MALATYA, TURKEY.; INONU UNIV, DEPT PSYCHIAT, FAC MED, TR-44280 MALATYA, TURKEY.; INONU UNIV, DEPT BIOSTAT, FAC MED, TR-44280 MALATYA, TURKEY.; INONU UNIV, DEPT CHILD & ADOLESCENT PSYCHIAT, FAC MED, TR-44280 MALATYA, TURKEY.;	PHYSICAL ACTIVITY; EXERCISE; MENTAL HEALTH; QUALITY OF LIFE; COVID-19; CROSS-SECTIONAL STUDY	10.1016/j.eujim.2020.101248	ARTICLE	#N/A	#N/A	MAJOR DEPRESSIVE DISORDER; ACTIVITY QUESTIONNAIRE; ANXIETY; RELIABILITY; INVENTORY; EXERCISE	EUR. J. INTEGR. MED.	ENGLISH	33200007	#N/A	ELSEVIER SCIENCE INC	2020	KIZILAY, F (CORRESPONDING AUTHOR), INONU UNIV, DEPT PHYSIOTHERAPY & REHABIL, FAC HLTH SCI, TR-44280 MALATYA, TURKEY.	1876-3820	EUROPEAN JOURNAL OF INTEGRATIVE MEDICINE	7	THE ROLE OF PHYSICAL ACTIVITY ON MENTAL HEALTH AND QUALITY OF LIFE DURING COVID19 OUTBREAK A CROSSSECTIONAL STUDY	40	ISI	INONU UNIV;INONU UNIV;INONU UNIV;INONU UNIV	INONU UNIV	#N/A	OZDEMIR F, 2020, EUR J INTEGR MED	OZDEMIR F, 2020, EUR J INTEGR MED
KRIST L, 2021, INT J ENV RES PUB HE	KRIST L;DORNQUAST C;REINHOLD T;ICKE K;DANQUAH I;WILLICH S;BECHER H;KEIL T	AKSIT N, 2007, INT J EDUC DEV, V27, P129, DOI 10.1016/J.IJEDUDEV.2006.07.011;AMERICAN COLLEGE OF SPORTS MEDICINE (ACSM), STAY PHYS ACT COVID;AMERICAN HEART ASSOCIATION (AHA), 25 WAYS GET MOV HOM;ANONYMOUS, WAR COR MIND HART TR;BARKLEY JACOB E, 2020, INT J EXERC SCI, V13, P1326;BENTLAGE E, 2020, INT J ENV RES PUB HE, V17, DOI 10.3390/IJERPH17176265;BOURDAS DI, 2020, SPORTS, V8, DOI 10.3390/SPORTS8…	THE NEW CORONAVIRUS (COVID-19) PANDEMIC AND THE RESULTING RESPONSE MEASURES HAVE LED TO SEVERE LIMITATIONS OF PEOPLE'S EXERCISE POSSIBILITIES WITH DIMINISHED PHYSICAL ACTIVITY (PA) AND INCREASED SEDENTARY BEHAVIOR (SB). SINCE FOR MIGRANT GROUPS IN GERMANY, NO DATA IS AVAILABLE, THIS STUDY AIMED TO INVESTIGATE FACTORS ASSOCIATED WITH CHANGES IN PA AND SB IN A SAMPLE OF TURKISH DESCENT. PARTICIPANT…	9682	CHARITE UNIV MED BERLIN, INST SOCIAL MED EPIDEMIOL & HLTH ECON, D-10117 BERLIN, GERMANY.; UNIV HOSP HEIDELBERG, INST GLOBAL HLTH HIGH, D-69120 HEIDELBERG, GERMANY.; UNIV MED CTR HAMBURG EPPENDORF, INST MED BIOMETRY & EPIDEMIOL, D-20251 HAMBURG, GERMANY.; UNIV WURZBURG, INST CLIN EPIDEMIOL & BIOMETRY, D-97070 WURZBURG, GERMANY.; BAVARIAN HLTH & FOOD SAFETY AUTHOR, STATE INST HLTH, D-97688 BAD KISS…	PHYSICAL ACTIVITY; SEDENTARY BEHAVIOR; COVID-19; MIGRANTS; PUBLIC HEALTH	10.3390/ijerph18189682	ARTICLE	FEDERAL MINISTRY OF EDUCATION AND RESEARCH, GERMANYFEDERAL MINISTRY OF EDUCATION & RESEARCH (BMBF) [01EH1604B]	THIS COHORT STUDY WAS PARTLY FUNDED BY THE FEDERAL MINISTRY OF EDUCATION AND RESEARCH, GERMANY (GRANT NUMBER 01EH1604B). ADDITIONAL OWN MEANS WERE USED FOR THE PRESENT ANALYSES.	HEALTH	INT. J. ENVIRON. RES. PUBLIC HEALTH	ENGLISH	34574617	#N/A	MDPI	2021	KRIST, L (CORRESPONDING AUTHOR), CHARITE UNIV MED BERLIN, INST SOCIAL MED EPIDEMIOL & HLTH ECON, D-10117 BERLIN, GERMANY.	#N/A	INTERNATIONAL JOURNAL OF ENVIRONMENTAL RESEARCH AND PUBLIC HEALTH	0	PREDICTORS OF CHANGES IN PHYSICAL ACTIVITY AND SEDENTARY BEHAVIOR DURING THE COVID19 PANDEMIC IN A TURKISH MIGRANT COHORT IN GERMANY	18	ISI	CHARITE UNIV MED BERLIN;UNIV HOSP HEIDELBERG;UNIV MED CTR HAMBURG EPPENDORF;UNIV WURZBURG;STATE INST HLTH	CHARITE UNIV MED BERLIN	#N/A	KRIST L, 2021, INT J ENV RES PUB HE	KRIST L, 2021, INT J ENV RES PUB HE
LAFAVE L, 2021, EARLY CHILD EDUC J	LAFAVE L;WEBSTER A;MCCONNELL C	ADAMS EL, 2020, OBESITY, V28, P2056, DOI 10.1002/OBY.22996;ALBERTA HEALTH SERVICES, 2018, FAM STYL MEAL SERV C;BAKER M, 2018, EARLY CHILD EDUC J, V46, P231, DOI 10.1007/S10643-017-0858-6;BOWER JK, 2008, AM J PREV MED, V34, P23, DOI 10.1016/J.AMEPRE.2007.09.022;BRADSHAW C, 2017, GLOB QUALIT NURS RES, V4, DOI 10.1177/2333393617742282;BRAUN V., 2006, QUALITATIVE RES PSYC, V3, P77, DOI 10.1191/147808…	GOVERNMENT GUIDELINES FOR RELAUNCHING EARLY CHILDHOOD EDUCATION AND CARE (ECEC) PROGRAMS DURING THE COVID-19 PANDEMIC HAVE REQUIRED THE IMPLEMENTATION OF VARIOUS PRACTICES TO MINIMIZE THE RISK OF INFECTION TRANSMISSION. THESE DIRECTIVES INCLUDE RECOMMENDATIONS REGARDING SERVING AND HANDLING FOOD, SHARED SPACES, AND PHYSICAL DISTANCING WHICH HAVE A DIRECT IMPACT ON THE HEALTH AND DEVELOPMENT OF CH…	#N/A	MT ROYAL UNIV, CALGARY, AB, CANADA.;	PRESCHOOL; EARLY CHILDHOOD EDUCATION AND CARE; COVID-19; HEALTHY EATING; PHYSICAL ACTIVITY; QUALITATIVE DESCRIPTION	10.1007/s10643-021-01195-0	ARTICLE	GOVERNMENT OF ALBERTA, ALBERTA MINISTRY OF CHILDREN SERVICES	THIS RESEARCH WAS SUPPORTED BY THE GOVERNMENT OF ALBERTA, ALBERTA MINISTRY OF CHILDREN SERVICES.	HEALTH; ENVIRONMENT; BEHAVIOR; POLICIES; CHILDREN	EARLY CHILD. EDUC. J.	ENGLISH	33935480	#N/A	SPRINGER	2021	LAFAVE, L (CORRESPONDING AUTHOR), MT ROYAL UNIV, CALGARY, AB, CANADA.	1082-3301	EARLY CHILDHOOD EDUCATION JOURNAL	2	IMPACT OF COVID19 ON EARLY CHILDHOOD EDUCATORS PERSPECTIVES AND PRACTICES IN NUTRITION AND PHYSICAL ACTIVITY A QUALITATIVE STUDY	49	ISI	MT ROYAL UNIV	MT ROYAL UNIV	#N/A	LAFAVE L, 2021, EARLY CHILD EDUC J	LAFAVE L, 2021, EARLY CHILD EDUC J
CREESE B, 2021, INT PSYCHOGERIATR	CREESE B;KHAN Z;HENLEY W;O'DWYER S;CORBETT A;DA S M;MILLS K;WRIGHT N;TESTAD I;AARSLAND D;BALLARD C	ARMITAGE R, 2020, LANCET PUBLIC HEALTH, V5, PE256, DOI 10.1016/S2468-2667(20)30061-X;BANKS J., 2020, W2016 IFS;CHOI KW, 2019, JAMA PSYCHIAT, V76, P399, DOI 10.1001/JAMAPSYCHIATRY.2018.4175;COVID-19 PSYCHOLOGICAL RESEARCH CONSORTIUM (PRC), 2020, IN RES FIND COVID 19 IN RES FIND COVID 19;CREESE B, 2019, AM J GERIAT PSYCHIAT, V27, P823, DOI 10.1016/J.JAGP.2019.01.215;DUAN L, 2020, LANCET PSYCHIAT, V…	OBJECTIVE: LONELINESS AND PHYSICAL ACTIVITY ARE IMPORTANT TARGETS FOR RESEARCH INTO THE IMPACT OF COVID-19 BECAUSE THEY HAVE ESTABLISHED LINKS WITH MENTAL HEALTH, COULD BE EXACERBATED BY SOCIAL DISTANCING POLICIES, AND ARE POTENTIALLY MODIFIABLE. IN THIS STUDY, WE AIMED TO IDENTIFY WHETHER LONELINESS AND PHYSICAL ACTIVITY WERE ASSOCIATED WITH WORSE MENTAL HEALTH DURING A PERIOD OF MANDATORY SOCIA…	PII S1041610220004135	UNIV EXETER, COLL MED & HLTH, MED SCH, RILD BLDG,BARRACK RD, EXETER 5DB, DEVON, ENGLAND.; KINGS COLL LONDON, INST PSYCHIAT PSYCHOL & NEUROSCI, DEPT OLD AGE PSYCHIAT, LONDON, ENGLAND.; PUBL HLTH ENGLAND, GLOBAL PUBL HLTH, LONDON, ENGLAND.; STAVANGER UNIV HOSP, CTR AGE RELATED MED SESAM, STAVANGER, NORWAY.;	COVID-19; MENTAL HEALTH; LONELINESS; PHYSICAL ACTIVITY; EXERCISE; DEPRESSION; ANXIETY; PANDEMIC	10.1017/S1041610220004135	ARTICLE	NATIONAL INSTITUTE FOR HEALTH RESEARCH (NIHR) BIOMEDICAL RESEARCH CENTRE AT SOUTH LONDON AND MAUDSLEY NHS FOUNDATION TRUST AND KING'S COLLEGE LONDON; KING'S COLLEGE LONDON; NIHR COLLABORATION FOR LEADERSHIP IN APPLIED HEALTH RESEARCH AND CARE SOUTH WEST PENINSULA; STAVANGER UNIVERSITY HOSPITAL	THIS PAPER REPRESENTS AN INDEPENDENT RESEARCH PART FUNDED BY THE NATIONAL INSTITUTE FOR HEALTH RESEARCH (NIHR) BIOMEDICAL RESEARCH CENTRE AT SOUTH LONDON AND MAUDSLEY NHS FOUNDATION TRUST AND KING'S COLLEGE LONDON. THIS RESEARCH WAS ALSO SUPPORTED BY THE NIHR COLLABORATION FOR LEADERSHIP IN APPLIED HEALTH RESEARCH AND CARE SOUTH WEST PENINSULA. ADDITIONAL FUNDING FOR THE COVID-19 MENTAL HEALTH QU…	INTERVENTIONS	INT. PSYCHOGERIATR.	ENGLISH	33327988	#N/A	CAMBRIDGE UNIV PRESS	2021	CREESE, B (CORRESPONDING AUTHOR), UNIV EXETER, COLL MED & HLTH, MED SCH, RILD BLDG,BARRACK RD, EXETER 5DB, DEVON, ENGLAND.	1041-6102	INTERNATIONAL PSYCHOGERIATRICS	27	LONELINESS PHYSICAL ACTIVITY AND MENTAL HEALTH DURING COVID19 A LONGITUDINAL ANALYSIS OF DEPRESSION AND ANXIETY IN ADULTS OVER THE AGE OF 50 BETWEEN 2015 AND 2020	33	ISI	UNIV EXETER;KINGS COLL LONDON;STAVANGER UNIV HOSP	UNIV EXETER	#N/A	CREESE B, 2021, INT PSYCHOGERIATR	CREESE B, 2021, INT PSYCHOGERIATR
CHRISTOFARO DGD, 2021, FRONT PSYCHOL	CHRISTOFARO D;WERNECK A;TEBAR W;LOFRANO-PRADO M;BOTERO J;CUCATO G;MALIK N;CORREIA M;RITTI-DIAS R;PRADO W	AMERICAN COLLEGE OF SPORTS MEDICINE, 2018, ACSMS GUIDELINES EXE, V10TH;BHUTANI S, 2020, OBESITY, V28, P1576, DOI 10.1002/OBY.22904;ISMAIL LC, 2021, BRIT J NUTR, V126, P757, DOI 10.1017/S0007114520004547;CHEN PJ, 2020, J SPORT HEALTH SCI, V9, P103, DOI 10.1016/J.JSHS.2020.02.001;CHEN QQ, 2020, INFECTION, V48, P543, DOI 10.1007/S15010-020-01432-5;CHRISTOFARO DGD, 2019, J PHYS ACT HEALTH, V16, P631,…	THE AIM OF THIS STUDY WAS TO ANALYZE THE ASSOCIATION BETWEEN PHYSICAL ACTIVITY AND EATING HABITS DURING THE COVID-19 PANDEMIC AMONG BRAZILIAN ADULTS. A SAMPLE OF 1,929 PARTICIPANTS ANSWERED AN ONLINE SURVEY, HOWEVER 1,874 WERE INCLUDED IN THE ANALYSIS. THE IMPACT OF THE COVID-19 PANDEMIC ON EATING HABITS WAS ASSESSED INQUIRING ABOUT PARTICIPANTS' INTAKE OF FRUITS, VEGETABLES, FRIED FOODS, AND SWE…	664568	SAO PAULO STATE UNIV UNESP, SCH TECHNOL & SCI, PRESIDENTE PRUDENTE, BRAZIL.; UNIV SAO PAULO, CTR EPIDEMIOL RES NUTR & HLTH, SCH PUBL HLTH, DEPT NUTR, SAO PAULO, BRAZIL.; SAO PAULO FED UNIV, HUMAN MOVEMENT SCI & REHABIL GRAD PROGRAM, SANTOS, SP, BRAZIL.; NORTHUMBRIA UNIV, DEPT SPORT EXERCISE & REHABIL, NEWCASTLE UPON TYNE, TYNE & WEAR, ENGLAND.; CALIF STATE UNIV SAN BERNARDINO, SAN BERNARDINO, CA …	COVID-19; DIETARY PATTERN; EXERCISE; FOOD INTAKE; LYFESTYLE; LOCKDOWN; DEVELOPING COUNTRIES; HEALTH	10.3389/fpsyg.2021.664568	ARTICLE	ASPIRE GRANTS [UC2 GM137444-02]	WP WAS SUPPORTED BY ASPIRE GRANTS (#UC2 GM137444-02).	#N/A	FRONT. PSYCHOL.	ENGLISH	33912120	#N/A	FRONTIERS MEDIA SA	2021	PRADO, WL (CORRESPONDING AUTHOR), CALIF STATE UNIV SAN BERNARDINO, SAN BERNARDINO, CA 92407 USA.	1664-1078	FRONTIERS IN PSYCHOLOGY	1	PHYSICAL ACTIVITY IS ASSOCIATED WITH IMPROVED EATING HABITS DURING THE COVID19 PANDEMIC	12	ISI	SAO PAULO STATE UNIV UNESP;UNIV SAO PAULO;SAO PAULO FED UNIV;NORTHUMBRIA UNIV;CALIF STATE UNIV SAN BERNARDINO;UNIV NOVE JULHO;UNIV NOVE JULHO	CALIF STATE UNIV SAN BERNARDINO	#N/A	CHRISTOFARO DGD, 2021, FRONT PSYCHOL	CHRISTOFARO DGD, 2021, FRONT PSYCHOL
TELFORD DM, 2021, INT J ENV RES PUB HE	TELFORD D;SIGNAL D;HOFMAN P;GUSSO S	ADAMO M, 2017, CELL TRANSPLANT, V26, P23, DOI 10.3727/096368916X693022;ADOLFSSON P, 2018, PEDIATR DIABETES, V19, P205, DOI 10.1111/PEDI.12755;AMMAR A, 2020, NUTRIENTS, V12, DOI 10.3390/NU12061583;ASSALONI R, 2020, DIABETES RES CLIN PR, V166, DOI 10.1016/J.DIABRES.2020.108297;BELANGER M, 2015, INT J BEHAV NUTR PHY, V12, DOI 10.1186/S12966-015-0237-X;BENITEZ-PORRES J, 2016, NUTR HOSP, V33, P1036, D…	PHYSICAL ACTIVITY (PA) IS AN IMPORTANT PART OF LIFESTYLE MANAGEMENT FOR ADOLESCENTS WITH TYPE 1 DIABETES (T1D). OPPORTUNITIES FOR PA WERE REDUCED BY COVID-19 RESTRICTIONS. THEREFORE, THE PURPOSE OF THIS CROSS-SECTIONAL STUDY WAS TO COMPARE PA AMONG ADOLESCENTS WITH AND WITHOUT T1D DURING THE FIRST NEW ZEALAND (NZ) COVID-19 LOCKDOWN. PA LEVELS OF ADOLESCENTS AGED 11-18 YEARS WITH T1D (N = 33) AND …	4475	UNIV AUCKLAND, DEPT EXERCISE SCI, FAC SCI, AUCKLAND 1023, NEW ZEALAND.; UNIV AUCKLAND, LIGGINS INST, AUCKLAND 1023, NEW ZEALAND.; STARSHIP CHILDRENS HLTH, AUCKLAND 1023, NEW ZEALAND.;	PHYSICAL ACTIVITY; TYPE 1 DIABETES; ADOLESCENTS; COVID-19	10.3390/ijerph18094475	ARTICLE	FACULTY RESEARCH DEVELOPMENT FUND (FRDF) OF THE UNIVERSITY OF AUCKLAND [3720531]	THIS RESEARCH WAS FUNDED BY THE FACULTY RESEARCH DEVELOPMENT FUND (FRDF) OF THE UNIVERSITY OF AUCKLAND, GRANT NUMBER 3720531.	ACTIVITY QUESTIONNAIRE; CHILDREN; HEALTH; EXERCISE; BEHAVIOR; PEOPLE; IMPACT	INT. J. ENVIRON. RES. PUBLIC HEALTH	ENGLISH	33922464	#N/A	MDPI	2021	GUSSO, S (CORRESPONDING AUTHOR), UNIV AUCKLAND, DEPT EXERCISE SCI, FAC SCI, AUCKLAND 1023, NEW ZEALAND.	#N/A	INTERNATIONAL JOURNAL OF ENVIRONMENTAL RESEARCH AND PUBLIC HEALTH	0	PHYSICAL ACTIVITY IN ADOLESCENTS WITH AND WITHOUT TYPE 1 DIABETES DURING THE NEW ZEALAND COVID19 PANDEMIC LOCKDOWN OF 2020	18	ISI	UNIV AUCKLAND;UNIV AUCKLAND	UNIV AUCKLAND	#N/A	TELFORD DM, 2021, INT J ENV RES PUB HE	TELFORD DM, 2021, INT J ENV RES PUB HE
MENDEZ-GIMENEZ A, 2021, PSICOTHEMA	MENDEZ-GIMENEZ A;CECCHINI J;FERNANDEZ-RIO J;CARRIEDO A	AINSWORTH BE, 2000, MED SCI SPORT EXER, V32, PS498, DOI 10.1097/00005768-200009001-00009;BLAZER DG, 2003, J GERONTOL A-BIOL, V58, P249;BROOKS SK, 2020, LANCET, V395, P912, DOI 10.1016/S0140-6736(20)30460-8, 10.1016/S0140-6736(20)30460-8.;CAO C, 2020, J AFFECT DISORDERS, V269, P51, DOI 10.1016/J.JAD.2020.03.031;CAO WJ, 2020, PSYCHIAT RES, V287, DOI 10.1016/J.PSYCHRES.2020.112934;CECCHINI JA, 2020,…	BACKGROUND: IN MARCH 2020, THE SPANISH GOVERNMENT ESTABLISHED AN OFFICIAL LOCKDOWN ACROSS THE COUNTRY IN RESPONSE TO THE COVID-19 PANDEMIC AND CONFINED THE POPULATION TO THEIR HOMES, RESTRICTING THEIR MOBILITY. THE OBJECTIVES OF THE STUDY ARE TWOFOLD: A) TO EXAMINE DOSE-RESPONSE RELATIONSHIPS BETWEEN PHYSICAL ACTIVITY (PA) COMPONENTS (VOLUME, INTENSITY, FREQUENCY, DURATION) AND DEPRESSIVE SYMPTOM…	#N/A	UNIV OVIEDO, OVIEDO, SPAIN.;	COVID-19; MENTAL HEALTH; DEPRESSION; QUARANTINE; PHYSICAL ACTIVITY	10.7334/psicothema2020.294	ARTICLE	#N/A	#N/A	EPIDEMIOLOGY; GENDER; ADULTS	PSICOTHEMA	ENGLISH	33453743	#N/A	COLEGIO OFICIAL DE PSICOLOGOS DE ASTURIAS	2021	MENDEZ-GIMENEZ, A (CORRESPONDING AUTHOR), UNIV OVIEDO, FAC FORMAC PROFESORADO & EDUC, OVIEDO 33005, SPAIN.	0214-9915	PSICOTHEMA	1	PHYSICAL ACTIVITY AND PREVENTION OF DEPRESSIVE SYMPTOMS IN THE SPANISH POPULATION DURING CONFINEMENT DUE TO COVID19	33	ISI	UNIV OVIEDO	UNIV OVIEDO	#N/A	MENDEZ-GIMENEZ A, 2021, PSICOTHEMA	MENDEZ-GIMENEZ A, 2021, PSICOTHEMA
ABDULSALAM NM, 2021, INT J ENV RES PUB HE	ABDULSALAM N;KHATEEB N;ALJERBI S;ALQUMAYZI W;BALUBAID S;ALMARGHLANI A;AYAD A;WILLIAMS L	ALMUGHAMIS N, 2020, F1000RESEARCH, V9, P914, DOI 10.12688/F1000RESEARCH.25303.1, DOI 10.12688/F1000RESEARCH.25303.1;ALZAHRANI SH, 2020, INT J GEN MED, V13, P77, DOI 10.2147/IJGM.S246296;AMMAR A, 2020, NUTRIENTS, V12, DOI 10.3390/NU12061583;BASILAIA G., 2020, PEDAGOGICAL RES, V5, PEM0060, DOI 10.29333/PR/7937, DOI 10.29333/PR/7937;BOZACI I, 2020, J ASIAN FINANC ECON, V7, P509, DOI 10.13106/JAFEB.2…	THE WORLD HEALTH ORGANIZATION DECLARED CORONAVIRUS DISEASE 2019 (COVID-19) A PANDEMIC IN MARCH 2020. GLOBAL EFFORTS HAVE BEEN MADE TO PREVENT THE DISEASE FROM SPREADING THROUGH POLITICAL DECISIONS AND PERSONAL BEHAVIORS, ALL OF WHICH RELY ON PUBLIC AWARENESS. THE AIM OF OUR STUDY WAS TO EXAMINE THE EFFECT OF DIETARY HABITS ON WEIGHT AND PHYSICAL ACTIVITY (PA) DURING THE COVID-19 STAY-AT-HOME ORDE…	8580	KING ABDULAZIZ UNIV, FAC HUMAN SCI & DESIGN, DEPT FOOD & NUTR, JEDDAH 21551, SAUDI ARABIA.; KING SAUD BIN ABDULAZIZ UNIV HLTH SCI, COLL APPL MED SCI, CLIN NUTR DEPT, AL HASA 31982, SAUDI ARABIA.; NORTH CAROLINA A&T STATE UNIV, CTR EXCELLENCE POSTHARVEST TECHNOL, 500 LAUREATE WAY, KANNAPOLIS, NC 28081 USA.;	COVID-19; DIETARY HABITS CHANGES; WEIGHT STATUS; PHYSICAL ACTIVITY	10.3390/ijerph18168580	ARTICLE	#N/A	#N/A	#N/A	INT. J. ENVIRON. RES. PUBLIC HEALTH	ENGLISH	34444328	#N/A	MDPI	2021	AYAD, AA (CORRESPONDING AUTHOR), NORTH CAROLINA A&T STATE UNIV, CTR EXCELLENCE POSTHARVEST TECHNOL, 500 LAUREATE WAY, KANNAPOLIS, NC 28081 USA.	#N/A	INTERNATIONAL JOURNAL OF ENVIRONMENTAL RESEARCH AND PUBLIC HEALTH	0	ASSESSMENT OF DIETARY HABITS AND PHYSICAL ACTIVITY CHANGES DURING THE FULL COVID19 CURFEW PERIOD AND ITS EFFECT ON WEIGHT AMONG ADULTS IN JEDDAH SAUDI ARABIA	18	ISI	KING ABDULAZIZ UNIV;KING SAUD BIN ABDULAZIZ UNIV HLTH SCI;NORTH CAROLINA AANDT STATE UNIV	NORTH CAROLINA AANDT STATE UNIV	#N/A	ABDULSALAM NM, 2021, INT J ENV RES PUB HE	ABDULSALAM NM, 2021, INT J ENV RES PUB HE
DI STEFANO V, 2021, J NEUROL	DI S V;BATTAGLIA G;GIUSTINO V;GAGLIARDO A;D'ALEO M;GIANNINI O;PALMA A;BRIGHINA F	AINSWORTH BE, 1993, MED SCI SPORT EXER, V25, P71, DOI 10.1249/00005768-199301000-00011;ANONYMOUS, 2020, Q A COR COVID 19 Q A COR COVID 19;ANZISKA Y, 2014, SEMIN NEUROL, V34, P542, DOI 10.1055/S-0034-1396008;BATTAGLIA G, 2014, J SPORT MED PHYS FIT, V54, P581;BATTAGLIA G, 2020, SUSTAINABILITY-BASEL, V12, DOI 10.3390/SU12072684;BERSANO A, 2020, NEUROLOGY, V94, P905, DOI 10.1212/WNL.0000000000009508;…	BACKGROUND QUARANTINE WAS THE MEASURE TAKEN BY GOVERNMENTS TO CONTROL THE RAPID SPREAD OF COVID-19. THIS RESTRICTION RESULTED IN A SUDDEN CHANGE IN PEOPLE'S LIFESTYLE, LEADING TO AN INCREASE IN SEDENTARY BEHAVIOR AND A RELATED DECREASE IN THE PRACTICE OF PHYSICAL ACTIVITY (PA). HOWEVER, IN NEUROMUSCULAR DISEASES PATIENTS NEED TO PERFORM REGULAR PA TO COUNTERACT THE NEGATIVE CONSEQUENCES OF THE DI…	#N/A	UNIV PALERMO, DEPT BIOMED NEUROSCI & ADV DIAGNOST BIND, VIA G LA LOGGIA 1, I-90129 PALERMO, ITALY.; UNIV PALERMO, DEPT PSYCHOL EDUC SCI & HUMAN MOVEMENT, PALERMO, ITALY.;	COVID-19; CORONAVIRUS PANDEMIC; NEUROMUSCULAR; QUARANTINE; LOCKDOWN; PHYSICAL ACTIVITY	10.1007/s00415-020-10064-6	ARTICLE	UNIVERSITA DEGLI STUDI DI PALERMO WITHIN THE CRUI-CARE AGREEMENT	OPEN ACCESS FUNDING PROVIDED BY UNIVERSITA DEGLI STUDI DI PALERMO WITHIN THE CRUI-CARE AGREEMENT.	MYASTHENIA-GRAVIS; HEALTH SURVEY; RELIABILITY; PERFORMANCE; INACTIVITY; EXERCISE; SF-12	J. NEUROL.	ENGLISH	32661716	#N/A	SPRINGER HEIDELBERG	2021	DI STEFANO, V (CORRESPONDING AUTHOR), UNIV PALERMO, DEPT BIOMED NEUROSCI & ADV DIAGNOST BIND, VIA G LA LOGGIA 1, I-90129 PALERMO, ITALY.	0340-5354	JOURNAL OF NEUROLOGY	27	SIGNIFICANT REDUCTION OF PHYSICAL ACTIVITY IN PATIENTS WITH NEUROMUSCULAR DISEASE DURING COVID19 PANDEMIC THE LONGTERM CONSEQUENCES OF QUARANTINE	268	ISI	UNIV PALERMO;UNIV PALERMO	UNIV PALERMO	#N/A	DI STEFANO V, 2021, J NEUROL	DI STEFANO V, 2021, J NEUROL
ESHELBY V, NA, J SPORT SCI	ESHELBY V;SOGUT M;JOLLY K;VLAEV I;ELLIOTT M	ANONYMOUS, 2020, COMP FURLOUGHED JOBS;ANONYMOUS, 2021, PSYCHOL PHYS ACTIVIT;BHATIA MRIGESH, 2020, INT J COMMUNITY SOCI, V2, P269, DOI 10.1177/2516602620937878, DOI 10.1177/2516602620937878;CAPUTO EL, 2020, J PHYS ACT HEALTH, V17, P1275, DOI 10.1123/JPAH.2020-0406;CHEVAL B, 2021, J SPORT SCI, V39, P699, DOI 10.1080/02640414.2020.1841396;CROSS TROY J, 2021, BMJ OPEN SPORT EXERC MED, V7, PE001088, D…	WE INVESTIGATED WHICH POPULATION GROUPS WERE IMPACTED MOST IN TERMS OF PHYSICAL ACTIVITY LEVELS DURING THE RESTRICTIONS APPLIED DURING THE COVID-19 PANDEMIC. WE SURVEYED UK RESIDENTS, SAMPLED THROUGH USERS OF A REWARDS-FOR-EXERCISE APP (SWEATCOIN; N = 749) AND AN ONLINE PANEL (PROLIFIC; N = 907). OF THE APP USERS, N = 487 FURTHER PROVIDED DAILY STEP-COUNT DATA COLLECTED BY THE APP, PRIOR TO, AND …	#N/A	UNIV WARWICK, WMG, INST DIGITAL HEALTHCARE, COVENTRY CV4 7AL, W MIDLANDS, ENGLAND.; UNIV BIRMINGHAM, INST APPL HLTH RES, BIRMINGHAM, W MIDLANDS, ENGLAND.; UNIV WARWICK, WARWICK BUSINESS SCH, COVENTRY, W MIDLANDS, ENGLAND.;	COVID-19; PHYSICAL ACTIVITY; STEP-COUNT; RESTRICTIONS; EXERCISE HABITS	10.1080/02640414.2021.1992885	ARTICLE; EARLY ACCESS	UNIVERSITY OF WARWICK GLOBAL RESEARCH PRIORITIES FOR HEALTH NETWORK; SWEATCO LTD; NATIONAL INSTITUTE FOR HEALTH RESEARCH (NIHR) APPLIED RESEARCH CENTRE (ARC) WEST MIDLANDS; INNOVATE UKUK RESEARCH & INNOVATION (UKRI)INNOVATE UK	THIS STUDY WAS FUNDED BY THE UNIVERSITY OF WARWICK GLOBAL RESEARCH PRIORITIES FOR HEALTH NETWORK. MTE HAS PREVIOUSLY HELD JOINT FUNDING (INNOVATE UK) WITH SWEATCO LTD, THE DEVELOPERS OF THE SWEATCOIN PLATFORM. KJ AND IV ARE PART FUNDED BY THE NATIONAL INSTITUTE FOR HEALTH RESEARCH (NIHR) APPLIED RESEARCH CENTRE (ARC) WEST MIDLANDS. THE VIEWS EXPRESSED ARE THOSE OF THE AUTHOR(S) AND NOT NECESSARIL…	SEDENTARY BEHAVIOR; PERSONALITY; HEALTH	J. SPORTS SCI.	ENGLISH	34720042	#N/A	TAYLOR & FRANCIS LTD	2021	ELLIOTT, MT (CORRESPONDING AUTHOR), UNIV WARWICK, WMG, INST DIGITAL HEALTHCARE, COVENTRY CV4 7AL, W MIDLANDS, ENGLAND.	0264-0414	JOURNAL OF SPORTS SCIENCES	0	STAY HOME AND STAY ACTIVE THE IMPACT OF STAYATHOME RESTRICTIONS ON PHYSICAL ACTIVITY ROUTINES IN THE UK DURING THE COVID19 PANDEMIC	#N/A	ISI	UNIV WARWICK;UNIV BIRMINGHAM;UNIV WARWICK	UNIV WARWICK	#N/A	ESHELBY V, NA, J SPORT SCI	ESHELBY V, NA, J SPORT SCI
LIN JY, 2020, PSYCHOL RES BEHAV MA	LIN J;GUO T;BECKER B;YU Q;CHEN S;BRENDON S;HOSSAIN M;CUNHA P;SOARES F;VERONESE N;YU J;GRABOVAC I;SMITH L;YEUNG A;ZOU L;LI H	AMERICAN COLLEGE OF SPORTS MEDICINE, STAYING ACT COR PAND;BAO YP, 2020, LANCET, V395, PE37, DOI 10.1016/S0140-6736(20)30309-3;BEM SL, 1974, J CONSULT CLIN PSYCH, V42, P155, DOI 10.1037/H0036215;CHI XL, 2021, INT J MENT HEALTH AD, DOI 10.1007/S11469-020-00441-7;CHI XL, 2020, FRONT PSYCHIATRY, V11, DOI 10.3389/FPSYT.2020.00803;COVEY LA, 1991, J YOUTH ADOLESCENCE, V20, P463, DOI 10.1007/BF01537186;C…	PURPOSE: THE NOVEL CORONAVIRUS DISEASE (COVID-19) PANDEMIC AND ASSOCIATED RESTRICTIVE MEASURES HAVE IMPLICATIONS FOR DEPRESSIVE SYMPTOMS (HENCEFORTH DEPRESSION) OF YOUNG PEOPLE AND RISK MAY BE ASSOCIATED WITH THEIR REDUCED PHYSICAL ACTIVITY (PA) LEVEL. THEREFORE, WE AIMED TO EXAMINE THE ASSOCIATION BETWEEN DEPRESSIVE SYMPTOMS AND PA AMONG COLLEGE STUDENTS WITH DIFFERENT GENDER AND GENDER ROLE (MA…	#N/A	SHENZHEN UNIV, RES CTR BRAIN FUNCT & PSYCHOL SCI, SCH PSYCHOL, SHENZHEN 518060, PEOPLES R CHINA.; SHENZHEN UNIV, CTR LANGUAGE & BRAIN, SCH PSYCHOL, SHENZHEN INST NEUROSCI, SHENZHEN 518060, PEOPLES R CHINA.; SHENZHEN UNIV, SHENZHEN KEY LAB AFFECT & SOCIAL COGNIT SCI, SCH PSYCHOL, SHENZHEN 518060, PEOPLES R CHINA.; SHENZHEN UNIV, SCH PSYCHOL, EXERCISE & MENTAL HLTH LAB, SHENZHEN 518060, PEOPLES R C…	DEPRESSION; PHYSICAL ACTIVITY; GENDER; MASCULINITY; FEMININITY; COVID-19	10.2147/PRBM.S277435	ARTICLE	SHENZHEN-HONG KONG INSTITUTE OF BRAIN SCIENCE-SHENZHEN FUNDAMENTAL RESEARCH INSTITUTIONS [2019 SHIB S0003]; NATIONAL NATURAL SCIENCE FOUNDATION OF CHINANATIONAL NATURAL SCIENCE FOUNDATION OF CHINA (NSFC) [31671150, 31871115]; GUANGDONG KEY PROJECT [2018B030335001]; GUANGDONG MAJOR PROGRAM [2016KZDXM009]; INNOVATIVE TEAM PROGRAM IN HIGHER EDUCATION OF GUANGDONG [2015KCXTD009]; SHENZHEN BASIC RESEA…	THIS STUDY IS SUPPORTED BY THE FOLLOWING: SHENZHEN-HONG KONG INSTITUTE OF BRAIN SCIENCE-SHENZHEN FUNDAMENTAL RESEARCH INSTITUTIONS (2019 SHIB S0003); NATIONAL NATURAL SCIENCE FOUNDATION OF CHINA (31671150; 31871115); GUANGDONG KEY PROJECT (2018B030335001); GUANGDONG MAJOR PROGRAM (2016KZDXM009); INNOVATIVE TEAM PROGRAM IN HIGHER EDUCATION OF GUANGDONG (2015KCXTD009); SHENZHEN BASIC RESEARCH SCHEM…	MENTAL-HEALTH; SEX-ROLE; RELIABILITY; MASCULINITY	PSYCHOL. RES. BEHAV. MANAG.	ENGLISH	33299364	#N/A	DOVE MEDICAL PRESS LTD	2020	LI, H (CORRESPONDING AUTHOR), SHENZHEN UNIV, RES CTR BRAIN FUNCT & PSYCHOL SCI, SCH PSYCHOL, SHENZHEN 518060, PEOPLES R CHINA.; LI, H (CORRESPONDING AUTHOR), SHENZHEN UNIV, CTR LANGUAGE & BRAIN, SCH PSYCHOL, SHENZHEN INST NEUROSCI, SHENZHEN 518060, PEOPLES R CHINA.; LI, H (CORRESPONDING AUTHOR), SHENZHEN UNIV, SHENZHEN KEY LAB AFFECT & SOCIAL COGNIT SCI, SCH PSYCHOL, SHENZHEN 518060, PEOPLES R CH…	1179-1578	PSYCHOLOGY RESEARCH AND BEHAVIOR MANAGEMENT	13	DEPRESSION IS ASSOCIATED WITH MODERATEINTENSITY PHYSICAL ACTIVITY AMONG COLLEGE STUDENTS DURING THE COVID19 PANDEMIC DIFFERS BY ACTIVITY LEVEL GENDER AND GENDER ROLE	13	ISI	SHENZHEN UNIV;SHENZHEN UNIV;SHENZHEN UNIV;SHENZHEN UNIV;UNIV ELECT SCI AND TECHNOL CHINA;VICTORIA UNIV;KINGS COLL LONDON;TEXAS AANDM UNIV;UNIV ESTADUAL LONDRINA;UNIV PERNAMBUCO;UNIV PALERMO;CHINESE UNIV HONG KONG;MED UNIV VIENNA;ANGLIA RUSKIN UNIV;MASSACHUSETTS GEN HOSP	SHENZHEN UNIV;SHENZHEN UNIV;SHENZHEN UNIV	#N/A	LIN JY, 2020, PSYCHOL RES BEHAV MA	LIN JY, 2020, PSYCHOL RES BEHAV MA
MARTINEZ-RODRIGUEZ TY, 2021, REV CHIL NUTR	MARTINEZ-RODRIGUEZ T;BERNAL-GOMEZ S;MORA A;HUN N;REYES-CASTILLO Z;VALDES-MIRAMONTES E;LOPEZ-ESPINOZA A	ACOSTA F, 2020, NUTRIENTS, V12, P3;BRYANT EJ, 2008, OBES REV, V9, P409, DOI 10.1111/J.1467-789X.2007.00426.X;BRYANT EJ, 2012, APPETITE, V58, P234, DOI 10.1016/J.APPET.2011.09.006;BRYANT EJ, 2010, EAT WEIGHT DISORD-ST, V15, PE43, DOI 10.1007/BF03325279;BURTON P, 2007, APPETITE, V49, P191, DOI 10.1016/J.APPET.2007.01.007;CARDI V, 2015, NEUROSCI BIOBEHAV R, V57, P299, DOI 10.1016/J.NEUBIOREV.2015.08…	PHYSICAL ACTIVITY IS CONSIDERED AN ANXIETY-REGULATING BEHAVIOR AND IS EFFECTIVE IN REDUCING THIS EMOTIONAL CONDITION. DUE TO THE CORONAVIRUS PANDEMIC (COVID-19), GOVERNMENTS OF LATIN AMERICA HAVE APPLIED ISOLATION STRATEGIES TO REDUCE THE PROBABILITY OF CONTAGION AND THUS CONTROL HEALTH EFFECTS; HOWEVER, AN UNFAVORABLE EFFECT OF THIS SITUATION HAS BEEN THE INCREASE IN ANXIETY LEVELS THAT CAN AFFE…	#N/A	UNIV GUADALAJARA, INST INVEST COMPORTAMIENTO ALIMENTARIO & NUTR IIC, AV ENRIQUE ARREOLA SILVA 883, CIUDAD GUZMAN 49000, JALISCO, MEXICO.;	ANXIETY; COVID-19; EMOTIONAL EATING; PHYSICAL ACTIVITY	10.4067/S0717-75182021000300347	ARTICLE	#N/A	#N/A	PSYCHOMETRIC PROPERTIES; SPANISH VERSION; EATING BEHAVIOR; ENERGY-INTAKE; WEIGHT; DISINHIBITION; RESTRAINT; EXERCISE; ASSOCIATIONS; DEPRESSION	REV. CHIL. NUTR.	SPANISH	#N/A	#N/A	SOC CHILENA NUTRICION, BROMATOLOGIA & TOXICOLOGIA	2021	BERNAL-GOMEZ, SJ (CORRESPONDING AUTHOR), UNIV GUADALAJARA, INST INVEST COMPORTAMIENTO ALIMENTARIO & NUTR IIC, AV ENRIQUE ARREOLA SILVA 883, CIUDAD GUZMAN 49000, JALISCO, MEXICO.	0717-7518	REVISTA CHILENA DE NUTRICION	0	PHYSICAL ACTIVITY AS SELFREGULATING BEHAVIOR OF PERCEIVED ANXIETY AND DYSFUNCTIONAL PATTERNS OF DIETARY INTAKE DURING ISOLATION DUE TO COVID19 AMONG LATIN AMERICANS	48	ISI	UNIV GUADALAJARA	UNIV GUADALAJARA	#N/A	MARTINEZ-RODRIGUEZ TY, 2021, REV CHIL NUTR	MARTINEZ-RODRIGUEZ TY, 2021, REV CHIL NUTR
MEIRING RM, 2021, INT J ENV RES PUB HE	MEIRING R;GUSSO S;MCCULLOUGH E;BRADNAM L	ANTUNES R, 2020, INT J ENV RES PUB HE, V17, DOI 10.3390/IJERPH17124360;BIDDLE S, 2016, WORLD PSYCHIATRY, V15, P176, DOI 10.1002/WPS.20331;BOURDAS DI, 2020, DATA BRIEF, V32, DOI 10.1016/J.DIB.2020.106301;CASTANEDA-BABARRO A, 2020, INT J ENV RES PUB HE, V17, DOI 10.3390/IJERPH17186878;COLLEY RC, 2020, HEALTH REP, V31, P3, DOI 10.25318/82-003-X202000600001-ENG;CONSTANDT B, 2020, INT J ENV RES PUB HE…	THIS STUDY DESCRIBES SELF-REPORTED PHYSICAL ACTIVITY (PA), MOTIVATION TO EXERCISE, PHYSICAL AND MENTAL HEALTH AND FEELINGS TOWARDS PA DURING THE MARCH-MAY 2020 COVID-19 LOCKDOWN IN NEW ZEALAND. ADULTS OVER THE AGE OF 18 YEARS (N = 238; 80.2% FEMALE) COMPLETED THE INTERNATIONAL PHYSICAL ACTIVITY QUESTIONNAIRE (IPAQ), THE BEHAVIOURAL REGULATION IN EXERCISE QUESTIONNAIRE 3, THE SHORT FORM-36 AND OPE…	1719	UNIV AUCKLAND, DEPT EXERCISE SCI, FAC SCI, AUCKLAND 1023, NEW ZEALAND.; UNIV WITWATERSRAND, SCH PHYSIOL, MOVEMENT PHYSIOL RES LAB, ZA-2193 JOHANNESBURG, SOUTH AFRICA.;	COVID-19; PHYSICAL ACTIVITY; MOVEMENT RESTRICTION; ANXIETY; MENTAL WELLBEING; MOTIVATION	10.3390/ijerph18041719	ARTICLE	#N/A	#N/A	MENTAL-HEALTH; LIFE-STYLE; EXERCISE; BARRIERS; ADULTS; TIME; LOCKDOWN; SAMPLE; PERSONALITY; POPULATION	INT. J. ENVIRON. RES. PUBLIC HEALTH	ENGLISH	33578964	#N/A	MDPI	2021	MEIRING, RM (CORRESPONDING AUTHOR), UNIV AUCKLAND, DEPT EXERCISE SCI, FAC SCI, AUCKLAND 1023, NEW ZEALAND.; MEIRING, RM (CORRESPONDING AUTHOR), UNIV WITWATERSRAND, SCH PHYSIOL, MOVEMENT PHYSIOL RES LAB, ZA-2193 JOHANNESBURG, SOUTH AFRICA.	#N/A	INTERNATIONAL JOURNAL OF ENVIRONMENTAL RESEARCH AND PUBLIC HEALTH	6	THE EFFECT OF THE COVID19 PANDEMIC MOVEMENT RESTRICTIONS ON SELFREPORTED PHYSICAL ACTIVITY AND HEALTH IN NEW ZEALAND A CROSSSECTIONAL SURVEY	18	ISI	UNIV AUCKLAND;UNIV WITWATERSRAND	UNIV AUCKLAND;UNIV WITWATERSRAND	#N/A	MEIRING RM, 2021, INT J ENV RES PUB HE	MEIRING RM, 2021, INT J ENV RES PUB HE
SCHUCH FB, 2020, PSYCHIAT RES	SCHUCH F;BULZING R;MEYER J;VANCAMPFORT D;FIRTH J;STUBBS B;GRABOVAC I;WILLEIT P;TAVARES V;CALEGARO V;DEENIK J;LOPEZ-SANCHEZ G;VERONESE N;CAPERCHIONE C;SADARANGANI K;ABUFARAJ M;TULLY M;SMITH L	AINSWORTH B.E., 2011, MED SCI SPORTS EXERC, V43;AMMAR A, 2020, NUTRIENTS, V12, DOI 10.3390/NU12061583;BECK AT, 1988, J CONSULT CLIN PSYCH, V56, P893, DOI 10.1037/0022-006X.56.6.893;BECK AT, 1961, ARCH GEN PSYCHIAT, V4, P561, DOI 10.1001/ARCHPSYC.1961.01710120031004;BEDFORD J, 2020, LANCET, V395, P1015, DOI 10.1016/S0140-6736(20)30673-5;BROOKS SK, 2020, LANCET;DENNERT F, 2020, FRONT FOR GLOB CHANG…	THIS IS A CROSS-SECTIONAL STUDY EVALUATING THE ASSOCIATIONS OF SELF-REPORTED MODERATE TO VIGOROUS PHYSICAL ACTIVITY, AND SEDENTARY BEHAVIOR WITH DEPRESSIVE, ANXIETY, AND CO-OCCURRING DEPRESSIVE AND ANXIETY SYMPTOMS (D&A) IN SELF-ISOLATING BRAZILIANS DURING THE COVID-19 PANDEMIC. DEPRESSIVE AND ANXIETY SYMPTOMS WERE COLLECTED USING THE BECK DEPRESSION AND ANXIETY INVENTORIES (BDI AND BAI). AMONG T…	113339	UNIV FED SANTA MARIA, DEPT SPORTS METHODS & TECH, SANTA MARIA, RS, BRAZIL.; IOWA STATE UNIV, AMES, IA USA.; KATHOLIEKE UNIV LEUVEN, DEPT REHABIL SCI, LEUVEN, BELGIUM.; UNIV MANCHESTER, DIV PSYCHOL & MENTAL HLTH, MANCHESTER, LANCS, ENGLAND.; WESTERN SYDNEY UNIV, NICM HLTH RES INST, WESTMEAD, NSW, AUSTRALIA.; KINGS COLL LONDON, INST PSYCHIAT PSYCHOL & NEUROSCI, DEPT PSYCHOL MED, LONDON, ENGLAND.; S…	COVID-19; DEPRESSION; PHYSICAL ACTIVITY	10.1016/j.psychres.2020.113339	ARTICLE	COORDENACAO DE APERFEICOAMENTO DE PESSOAL DE NIVEL SUPERIOR - BRASIL (CAPES)COORDENACAO DE APERFEICOAMENTO DE PESSOAL DE NIVEL SUPERIOR (CAPES) [001]; UNIVERSITY OF MANCHESTER PRESIDENTIAL FELLOWSHIP [P123958]; UK RESEARCH AND INNOVATION FUTURE LEADERS FELLOWSHIP [MR/T021780/1]; HEALTH EDUCATION ENGLAND (HEE) [ICA-CL-2017-03-001]; NATIONAL INSTITUTE FOR HEALTH RESEARCH (NIHR)NATIONAL INSTITUTE FO…	THIS STUDY WAS PART FINANCED IN PART BY THE COORDENACAO DE APERFEICOAMENTO DE PESSOAL DE NIVEL SUPERIOR -BRASIL (CAPES) FINANCE CODE 001. JOSEPH FIRTH IS SUPPORTED BY A UNIVERSITY OF MANCHESTER PRESIDENTIAL FELLOWSHIP (P123958) AND A UK RESEARCH AND INNOVATION FUTURE LEADERS FELLOWSHIP (MR/T021780/1). BRENDON STUBBS IS SUPPORTED BY A CLINICAL LECTURESHIP (ICA-CL-2017-03-001) JOINTLY FUNDED BY HEA…	INVENTORY	PSYCHIATRY RES.	ENGLISH	32745795	#N/A	ELSEVIER IRELAND LTD	2020	SCHUCH, FB (CORRESPONDING AUTHOR), UNIV FED SANTA MARIA, AV RORAIMA 1000,PREDIO 51 CEFD, SANTA MARIA, RS, BRAZIL.	0165-1781	PSYCHIATRY RESEARCH	67	ASSOCIATIONS OF MODERATE TO VIGOROUS PHYSICAL ACTIVITY AND SEDENTARY BEHAVIOR WITH DEPRESSIVE AND ANXIETY SYMPTOMS IN SELFISOLATING PEOPLE DURING THE COVID19 PANDEMIC A CROSSSECTIONAL SURVEY IN BRAZIL	292	ISI	UNIV FED SANTA MARIA;IOWA STATE UNIV;KATHOLIEKE UNIV LEUVEN;UNIV MANCHESTER;WESTERN SYDNEY UNIV;KINGS COLL LONDON;SOUTH LONDON AND MAUDSLEY NHS FDN TRUST;MED UNIV VIENNA;MED UNIV INNSBRUCK;UNIV CAMBRIDGE;UNIV FED RIO GRANDE DO NORTE;UNIV FED SANTA MARIA;SCI RES DEPT;MAASTRICHT UNIV;UNIV MURCIA;UNIV PALERMO;UNIV TECHNOL SYDNEY;UNIV AUTONOMA CHILE;UNIV DIEGO PORTALES;MED UNIV VIENNA;UNIV JORDAN;ULS…	UNIV FED SANTA MARIA	#N/A	SCHUCH FB, 2020, PSYCHIAT RES	SCHUCH FB, 2020, PSYCHIAT RES
TOGNI G, 2021, INT J ENV RES PUB HE	TOGNI G;PUCCINELLI P;COSTA T;SEFFRIN A;DE L C;VANCINI R;SANTOS D;NIKOLAIDIS P;KNECHTLE B;ANDRADE M	AMMAR A, 2020, NUTRIENTS, V12, DOI 10.3390/NU12061583;ANDERSON E., 2019, SPORTS MED HLTH SCI, V1, P3, DOI 10.1016/J.SMHS.2019.08.006, DOI 10.1016/J.SMHS.2019.08.006;ANONYMOUS, 2020, LANCET, V395, P1461, DOI 10.1016/S0140-6736(20)31095-3;BELAIR MA, 2018, BMJ OPEN, V8, DOI 10.1136/BMJOPEN-2017-021119;BOOTH FW, 2017, PHYSIOL REV, V97, P1351, DOI 10.1152/PHYSREV.00019.2016;CARVALHO VO, 2020, J ALLER …	BACKGROUND: THE COVID-19 PANDEMIC NEGATIVELY AFFECTED PHYSICAL ACTIVITY LEVELS. THIS STUDY INVESTIGATED THE FACTORS ASSOCIATED WITH THE CHANGE IN PHYSICAL ACTIVITY LEVEL IN BRAZILIANS RESIDING IN THE CITY OF SAO PAULO. METHODS: A SELF-ADMINISTERED QUESTIONNAIRE, ADDRESSING PERSONAL DATA, RESTRICTION LEVEL, EDUCATION LEVEL, FAMILY INCOME, DAILY WORKING HOURS, AND PHYSICAL ACTIVITY LEVEL, WAS ANSWE…	11397	UNIV FED SAO PAULO, DEPT PHYSIOL, BR-04021001 SAO PAULO, BRAZIL.; UNIV FED GOIAS, FAC PHYS EDUC & DANCE, HUMAN & EXERCISE PHYSIOL DIV, BR-74690900 GOIANIA, GO, BRAZIL.; UNIV FED ESPIRITO SANTO, CTR PHYS EDUC & SPORTS, BR-29075910 VITORIA, ES, BRAZIL.; UNIV ESTADO BAHIA, FAC PHYS EDUC, BR-45992255 TEIXEIRA DE FREITAS, BRAZIL.; UNIV WEST ATTICA, SCH HLTH & CARING SCI, ATHENS 12243, GREECE.; UNIV ZU…	COVID-19; PHYSICAL ACTIVITY; SEDENTARISM; CORONAVIRUS; EXERCISE	10.3390/ijerph182111397	ARTICLE	COORDENACAO DE APERFEICOAMENTO DE PESSOAL DE NIVEL SUPERIOR-BRASIL (CAPES)COORDENACAO DE APERFEICOAMENTO DE PESSOAL DE NIVEL SUPERIOR (CAPES) [001]	THIS STUDY WAS FINANCED IN PART BY THE COORDENACAO DE APERFEICOAMENTO DE PESSOAL DE NIVEL SUPERIOR-BRASIL (CAPES)-FINANCE CODE 001.	EXERCISE	INT. J. ENVIRON. RES. PUBLIC HEALTH	ENGLISH	34769910	#N/A	MDPI	2021	DE LIRA, CAB (CORRESPONDING AUTHOR), UNIV FED GOIAS, FAC PHYS EDUC & DANCE, HUMAN & EXERCISE PHYSIOL DIV, BR-74690900 GOIANIA, GO, BRAZIL.	#N/A	INTERNATIONAL JOURNAL OF ENVIRONMENTAL RESEARCH AND PUBLIC HEALTH	0	FACTORS ASSOCIATED WITH REDUCTION IN PHYSICAL ACTIVITY DURING THE COVID19 PANDEMIC IN SAO PAULO BRAZIL AN INTERNETBASED SURVEY CONDUCTED IN JUNE 2020	18	ISI	UNIV FED SAO PAULO;UNIV FED GOIAS;UNIV FED ESPIRITO SANTO;UNIV ESTADO BAHIA;UNIV WEST ATTICA;UNIV ZURICH	UNIV FED GOIAS	#N/A	TOGNI G, 2021, INT J ENV RES PUB HE	TOGNI G, 2021, INT J ENV RES PUB HE
COSTA ML, 2021, NUTRIENTS	COSTA M;COSTA M;DE S M;DA S D;VIEIRA D;MENDES-NETTO R	AGUILAR JESSIKA GONCALVES DOS SANTOS, 1800, NUTRITION, V93, P111438, DOI 10.1016/J.NUT.2021.111438;AL-MUSHARAF S, 2020, NUTRIENTS, V12, DOI 10.3390/NU12102923;ALMOJALI AI, 2017, J EPIDEMIOL GLOB HEA, V7, P169, DOI 10.1016/J.JEGH.2017.04.005;AMMAR A, 2020, NUTRIENTS, V12, DOI 10.3390/NU12061583;ANNESI JJ, 2016, SCAND J PSYCHOL, V57, P523, DOI 10.1111/SJOP.12327;BAO YP, 2020, LANCET, V395, PE37, DO…	PHYSICAL ACTIVITY LEVELS DURING THE COVID-19 PANDEMIC HAVE BEEN DECREASING AND THIS MAY BE A RISK FACTOR FOR DEVELOPMENT OF EMOTIONAL EATING AND ITS ASSOCIATED FACTORS. THE AIM OF THE STUDY WAS TO ANALYZE THE FACTORS ASSOCIATED WITH EMOTIONAL EATING AMONG INDIVIDUALS WITH DIFFERENT PHYSICAL ACTIVITY LEVELS DURING THE COVID-19 PANDEMIC. DATA RELATING TO THE PANDEMIC ON PHYSICAL ACTIVITY, EMOTIONAL…	3861	UNIV FED SERGIPE, POSTGRAD PROGRAM NUTR SCI, BR-49100000 SAO CRISTOVAO, BRAZIL.; UNIV FED SERGIPE, LAB STUDIES NUTR & EXERCISE, BR-49100000 SAO CRISTOVAO, BRAZIL.; UNIV HOSP FED UNIV SERGIPE, NUTR CLIN, BR-49060676 ARACAJU, BRAZIL.; UNIV FED SERGIPE, NUTR DEPT, BR-49100000 SAO CRISTOVAO, BRAZIL.;	PHYSICAL ACTIVITY; EATING BEHAVIOR; COVID-19; EATING HABITS; BODY IMAGE; LIFE STRESS	10.3390/nu13113861	ARTICLE	FOUNDATION FOR THE SUPPORT OF RESEARCH AND TECHNOLOGICAL INNOVATION OF THE STATE OF SERGIPE [FAPITEC/SE: PROMOB-88881 157882/2017-01, PROEF-88887.157406/2017-00]; MARCELA LARISSA COSTA [88887.604558/2021-00]	FUNDING THIS STUDY WAS FINANCED IN PART BY THE FOUNDATION FOR THE SUPPORT OF RESEARCH AND TECHNOLOGICAL INNOVATION OF THE STATE OF SERGIPE (FAPITEC/SE: PROMOB-88881 157882/2017-01; AND PROEF-88887.157406/2017-00), AND TO THE COORDINATION FOR THE IMPROVEMENT OF HIGHER EDUCATION PERSONNEL (CAPES-FINANCE CODE 001) WHO ALSO SUPPORTED MARCELA LARISSA COSTA (88887.604558/2021-00). THE CONTENT OF THIS M…	COMPENSATORY HEALTH BELIEFS; SLEEP QUALITY; MENTAL-HEALTH; BODY-IMAGE; FOOD; BEHAVIORS; EXERCISE; STRESS; MEDIATION; RISK	NUTRIENTS	ENGLISH	34836114	#N/A	MDPI	2021	MENDES-NETTO, RS (CORRESPONDING AUTHOR), UNIV FED SERGIPE, POSTGRAD PROGRAM NUTR SCI, BR-49100000 SAO CRISTOVAO, BRAZIL.; MENDES-NETTO, RS (CORRESPONDING AUTHOR), UNIV FED SERGIPE, LAB STUDIES NUTR & EXERCISE, BR-49100000 SAO CRISTOVAO, BRAZIL.; MENDES-NETTO, RS (CORRESPONDING AUTHOR), UNIV FED SERGIPE, NUTR DEPT, BR-49100000 SAO CRISTOVAO, BRAZIL.	#N/A	NUTRIENTS	0	IS PHYSICAL ACTIVITY PROTECTIVE AGAINST EMOTIONAL EATING ASSOCIATED FACTORS DURING THE COVID19 PANDEMIC A CROSSSECTIONAL STUDY AMONG PHYSICALLY ACTIVE AND INACTIVE ADULTS	13	ISI	UNIV FED SERGIPE;UNIV FED SERGIPE;UNIV HOSP FED UNIV SERGIPE;UNIV FED SERGIPE	UNIV FED SERGIPE;UNIV FED SERGIPE;UNIV FED SERGIPE	#N/A	COSTA ML, 2021, NUTRIENTS	COSTA ML, 2021, NUTRIENTS
PERRONE MA, 2021, INT J ENV RES PUB HE	PERRONE M;FEOLA A;PIERI M;DONATUCCI B;SALIMEI C;LOMBARDO M;PERRONE A;PARISI A	AAKRE KM, 2019, PROG CARDIOVASC DIS, V62, P108, DOI 10.1016/J.PCAD.2019.02.005;CALABRESE M, 2021, LIFE-BASEL, V11, DOI 10.3390/LIFE11030259;CARVALHO VO, 2020, J ALLER CL IMM-PRACT, V8, P2833, DOI 10.1016/J.JAIP.2020.05.018;CASASCO M, 2020, MED SPORT, V73, P167, DOI 10.23736/S0025-7826.20.03715-1;CHAKRABORTY C, 2020, EUR REV MED PHARMACO, V24, P4016, DOI 10.26355/EURREV_202004_20871;CHRISTENSEN RA…	BACKGROUND: THE COVID-19 PANDEMIC IS A SERIOUS GLOBAL HEALTH PROBLEM. IN ITALY, TO LIMIT THE INFECTIONS, THE GOVERNMENT ORDERED LOCKDOWN FROM MARCH 2020. THIS MEASURE, DESIGNED TO CONTAIN THE VIRUS, LED TO SERIOUS LIMITATIONS ON THE DAILY LIFE OF THE INDIVIDUALS IT AFFECTED, AND IN PARTICULAR IN THE LIMITATION OF PHYSICAL EXERCISE. THE AIM OF THIS STUDY WAS TO EVALUATE THE EFFECTS OF REDUCED PHYS…	8858	UNIV ROMA TOR VERGATA, DEPT SYST MED, I-00133 ROME, ITALY.; UNIV ROMA TOR VERGATA, UNIV SPORTS CTR, I-00133 ROME, ITALY.; UNIV CAMPANIA LUIGI VANVITELLI, DEPT EXPT MED, I-80138 NAPLES, ITALY.; UNIV ROMA TOR VERGATA, DEPT EXPT MED, I-00133 ROME, ITALY.; SAN RAFFAELE ROMA OPEN UNIV, DEPT HUMAN SCI & PROMOT QUAL LIFE, I-00166 ROME, ITALY.; UNIV ROMA TOR VERGATA, DEPT MANAGEMENT ENGN, I-00133 ROME, I…	PHYSICAL ACTIVITY; COVID-19; LDL; CHOLESTEROL; CARDIOVASCULAR RISK	10.3390/ijerph18168858	ARTICLE	#N/A	#N/A	INFLAMMATORY GENE-EXPRESSION; NUTRIGENOMIC APPROACH; MEDITERRANEAN DIET; HEALTHY-SUBJECTS; LDL; MORTALITY; OXIDATION; OBESITY; MEAL	INT. J. ENVIRON. RES. PUBLIC HEALTH	ENGLISH	34444607	#N/A	MDPI	2021	PERRONE, MA (CORRESPONDING AUTHOR), UNIV ROMA TOR VERGATA, DEPT SYST MED, I-00133 ROME, ITALY.; PERRONE, MA (CORRESPONDING AUTHOR), UNIV ROMA TOR VERGATA, UNIV SPORTS CTR, I-00133 ROME, ITALY.	#N/A	INTERNATIONAL JOURNAL OF ENVIRONMENTAL RESEARCH AND PUBLIC HEALTH	1	THE EFFECTS OF REDUCED PHYSICAL ACTIVITY ON THE LIPID PROFILE IN PATIENTS WITH HIGH CARDIOVASCULAR RISK DURING COVID19 LOCKDOWN	18	ISI	UNIV ROMA TOR VERGATA;UNIV ROMA TOR VERGATA;UNIV CAMPANIA LUIGI VANVITELLI;UNIV ROMA TOR VERGATA;SAN RAFFAELE ROMA OPEN UNIV;UNIV ROMA TOR VERGATA;UNIV ROME FORO ITALICO	UNIV ROMA TOR VERGATA;UNIV ROMA TOR VERGATA	#N/A	PERRONE MA, 2021, INT J ENV RES PUB HE	PERRONE MA, 2021, INT J ENV RES PUB HE
DING K, 2021, INT J ENV RES PUB HE	DING K;YANG J;CHIN M;SULLIVAN L;DURSTINE J;VIOLANT-HOLZ V;DEMIRHAN G;OLIVEIRA N;POPESKA B;KUAN G;KHAN W;DAI J;XU X;MLADENOVA Z;BALASEKARAN G;SMITH G	AHMAD A, 2020, BMJ-BRIT MED J, V369, DOI 10.1136/BMJ.M1383;AINSWORTH BE, 2000, MED SCI SPORT EXER, V32, PS498, DOI 10.1097/00005768-200009001-00009;AMMAR A, 2020, NUTRIENTS, V12, DOI 10.3390/NU12061583;ANASTASI, 1988, PSYCHOL TESTING, P122;ANDERSON RM, 2020, LANCET, V395, P931, DOI 10.1016/S0140-6736(20)30567-5;RODRIGUEZ MA, 2020, REV ESP CARDIOL, V73, P527, DOI 10.1016/J.RECESP.2020.04.002, 10.1…	DURING THE NOVEL CORONAVIRUS (COVID-19) PANDEMIC, PHYSICAL ACTIVITY (PA) BEHAVIORS WERE ALTERED WORLDWIDE DUE TO PUBLIC HEALTH MEASURES SUCH AS "LOCKDOWN." THIS STUDY DESCRIBED PA AMONG ADULTS RESIDING IN 11 COUNTRIES DURING COVID-19 LOCKDOWN AND EXAMINED FACTORS ASSOCIATED WITH PA ENGAGEMENT. WE CONDUCTED A CROSS-SECTIONAL ANONYMOUS SURVEY AMONG ADULTS (>= 18 YEARS OLD) IN 11 COUNTRIES (BRAZIL, …	7056	KENT STATE UNIV, COLL EDUC HLTH & HUMAN SERV, SCH HLTH SCI, KENT, OH 44242 USA.; NATIONWIDE CHILDRENS HOSP, CTR INJURY RES & POLICY, ABIGAIL WEXNER RES INST, COLUMBUS, OH 43205 USA.; FDN GLOBAL COMMUNITY HLTH, LAS VEGAS, NV 89012 USA.; NATL UNIV IRELAND, SCH EDUC, DISCIPLINE CHILDRENS STUDIES, H91, GALWAY, IRELAND.; UNIV SOUTH CAROLINA, NORMAN J ARNOLD SCH PUBL HLTH, DEPT EXERCISE SCI, COLUMBIA, …	CHANGES IN PHYSICAL ACTIVITY; GOVERNMENTAL POLICY RESPONSES; INSUFFICIENTLY ACTIVE	10.3390/ijerph18137056	ARTICLE	#N/A	#N/A	CHALLENGES	INT. J. ENVIRON. RES. PUBLIC HEALTH	ENGLISH	34280992	#N/A	MDPI	2021	YANG, JZ (CORRESPONDING AUTHOR), NATIONWIDE CHILDRENS HOSP, CTR INJURY RES & POLICY, ABIGAIL WEXNER RES INST, COLUMBUS, OH 43205 USA.; CHIN, MK (CORRESPONDING AUTHOR), FDN GLOBAL COMMUNITY HLTH, LAS VEGAS, NV 89012 USA.	#N/A	INTERNATIONAL JOURNAL OF ENVIRONMENTAL RESEARCH AND PUBLIC HEALTH	4	PHYSICAL ACTIVITY AMONG ADULTS RESIDING IN 11 COUNTRIES DURING THE COVID19 PANDEMIC LOCKDOWN	18	ISI	KENT STATE UNIV;ABIGAIL WEXNER RES INST;FDN GLOBAL COMMUNITY HLTH;NATL UNIV IRELAND;UNIV SOUTH CAROLINA;UNIV BARCELONA;HACETTEPE UNIV;UNIV FED SAO PAULO;GOCE DELCEV UNIV;UNIV SAINS MALAYSIA;SGT UNIV;SOOCHOW UNIV;WUHAN SPORTS UNIV;ASSOC TOURIST ANIMATORS;NANYANG TECHNOL UNIV	ABIGAIL WEXNER RES INST;MK (CORRESPONDING AUTHOR)	#N/A	DING K, 2021, INT J ENV RES PUB HE	DING K, 2021, INT J ENV RES PUB HE
GUIDETTI M, 2021, HEALTHCARE-BASEL	GUIDETTI M;AVERNA A;CASTELLINI G;DINI M;MARINO D;BOCCI T;FERRUCCI R;PRIORI A	ANONYMOUS, GUIDELINES DATA PROC;ANONYMOUS, GAZZETTA UFFICIALEE;BOURDAS DI, 2020, SPORTS, V8, DOI 10.3390/SPORTS8100139;BROOKS SK, 2020, LANCET, V395, P912, DOI 10.1016/S0140-6736(20)30460-8, 10.1016/S0140-6736(20)30460-8.;BULL FC, 1451, BRIT J SPORT MED, V54, P20;CAVICCHIOLI M, 2021, HEALTHCARE-BASEL, V9, DOI 10.3390/HEALTHCARE9010101;CHEN PJ, 2020, J SPORT HEALTH SCI, V9, P103, DOI 10.1016/J.JSH…	THE COVID-19 PANDEMIC HAS FORCED GOVERNMENTS TO IMPOSE QUARANTINES AND LOCKDOWNS AS CONTAINMENT STRATEGY, RAISING CONCERNS ABOUT MENTAL HEALTH AND LOW LEVEL OF PHYSICAL ACTIVITY PERFORMED BY QUARANTINED POPULATIONS. IN THIS STUDY, WE ASSESS THE LEVEL OF PHYSICAL ACTIVITY AND PSYCHOLOGICAL WELLBEING IN A SAMPLE OF THE ITALIAN POPULATION DURING LOCKDOWN THROUGH AN ONLINE FORMAT OF INTERNATIONAL PHY…	513	UNIV MILAN, ALDO RAVELLI RES CTR NEUROTECHNOL & EXPT NEUROTHE, DEPT HLTH SCI, I-20142 MILAN, ITALY.; POLITECN MILAN, DEPT ELECT INFORMAT & BIOENGN, I-20133 MILAN, ITALY.; UNIV CATTOLICA SACRO CUORE, FAC AGR FOOD & ENVIRONM SCI, I-26100 CREMONA, ITALY.; ASST SANTI PAOLO & CARLO, I-20142 MILAN, ITALY.;	COVID-19; MENTAL HEALTH; PHYSICAL HEALTH; QUALITY OF LIFE; IPAQ; PGWB-S	10.3390/healthcare9050513	ARTICLE	#N/A	#N/A	VALIDATION; QUARANTINE; EXERCISE; IMPACT	HEALTHCARE	ENGLISH	33925257	#N/A	MDPI	2021	PRIORI, A (CORRESPONDING AUTHOR), UNIV MILAN, ALDO RAVELLI RES CTR NEUROTECHNOL & EXPT NEUROTHE, DEPT HLTH SCI, I-20142 MILAN, ITALY.; PRIORI, A (CORRESPONDING AUTHOR), ASST SANTI PAOLO & CARLO, I-20142 MILAN, ITALY.	#N/A	HEALTHCARE	1	PHYSICAL ACTIVITY DURING COVID19 LOCKDOWN DATA FROM AN ITALIAN SURVEY	9	ISI	UNIV MILAN;POLITECN MILAN;UNIV CATTOLICA SACRO CUORE	UNIV MILAN;A (CORRESPONDING AUTHOR)	#N/A	GUIDETTI M, 2021, HEALTHCARE-BASEL	GUIDETTI M, 2021, HEALTHCARE-BASEL
TEN VELDE G, 2021, PEDIATR OBES	TEN V G;LUBRECHT J;ARAYESS L;VAN L C;HESSELINK M;REIJNDERS D;VREUGDENHIL A	ANDERSEN LB, 2006, LANCET, V368, P299, DOI 10.1016/S0140-6736(06)69075-2;ATKIN AJ, 2016, MED SCI SPORT EXER, V48, P449, DOI 10.1249/MSS.0000000000000786;BAECKE JAH, 1982, AM J CLIN NUTR, V36, P936;CARROLL N, 2020, NUTRIENTS, V12, DOI 10.3390/NU12082352;COLE TJ, 2012, PEDIATR OBES, V7, P284, DOI 10.1111/J.2047-6310.2012.00064.X;DE ONIS M, 2010, INT J PEDIATR OBES, V5, P458, DOI 10.3109/17477161003…	BACKGROUND MEASURES DURING THE COVID-19 PANDEMIC, INCLUDING THE CLOSURE OF SCHOOLS AND SPORTS FACILITIES, MAY HAVE LASTING IMPACT ON THE PHYSICAL ACTIVITY (PA) OF CHILDREN THAT PERSISTS FOR A LONG TIME. OBJECTIVE TO INVESTIGATE THE EFFECT OF COVID-19 MEASURES ON SCREEN TIME AND PA IN DUTCH CHILDREN PRE-, DURING- AND POST-SCHOOL CLOSURES. METHODS IN COHORT A (N = 102, 10.5 +/- 3.6 YEARS, 42.4% BOY…	E12779	MAASTRICHT UNIV, DEPT PEDIAT, MED CTR, P DEBYELAAN 25, NL-6229 HX MAASTRICHT, NETHERLANDS.; MUMC, SCH NUTR & TRANSLAT RES METAB NUTRIM, MAASTRICHT, NETHERLANDS.;	ACCELEROMETRY; BAECKE; CHILDREN; COVID-19 PANDEMIC; PHYSICAL ACTIVITY; SCREEN TIME	10.1111/ijpo.12779	ARTICLE	PROVINCE LIMBURG [SAS-2015-04956]	PROVINCE LIMBURG, GRANT/AWARD NUMBER: SAS-2015-04956	AGED CHILDREN; ADOLESCENTS; CUTOFFS; RISK	PEDIATR. OBES.	ENGLISH	33624443	#N/A	WILEY	2021	VREUGDENHIL, A (CORRESPONDING AUTHOR), MAASTRICHT UNIV, DEPT PEDIAT, MED CTR, P DEBYELAAN 25, NL-6229 HX MAASTRICHT, NETHERLANDS.	2047-6310	PEDIATRIC OBESITY	15	PHYSICAL ACTIVITY BEHAVIOUR AND SCREEN TIME IN DUTCH CHILDREN DURING THE COVID19 PANDEMIC PRE DURING AND POSTSCHOOL CLOSURES	16	ISI	MAASTRICHT UNIV;SCH NUTR AND TRANSLAT RES METAB NUTRIM	MAASTRICHT UNIV	#N/A	TEN VELDE G, 2021, PEDIATR OBES	TEN VELDE G, 2021, PEDIATR OBES
REYES-OLAVARRIA D, 2020, INT J ENV RES PUB HE	REYES-OLAVARRIA D;LATORRE-ROMAN P;GUZMAN-GUZMAN I;JEREZ-MAYORGA D;CAAMANO-NAVARRETE F;DELGADO-FLOODY P	AMMAR A, 2020, NUTRIENTS, V12, DOI 10.3390/NU12061583;ANONYMOUS, 2020, DIETITIANS NUTR CG F;BERMUDEZ C., 2020, REV NUTR CLIN METAB, V3, P74, DOI 10.35454/RNCM.V3N1.066, DOI 10.35454/RNCM.V3N1.066;BHUTANI S., 2020, SELF REPORTED CHANGE, P1, DOI 10.1101/2020.06.10.20127753, DOI 10.1101/2020.06.10.20127753;BHUTANI S, 2020, OBESITY, V28, P1576, DOI 10.1002/OBY.22904;BULLO M, 2011, CURR TOP MED CHEM, …	THE ASSOCIATION BETWEEN THE CHANGES IN LIFESTYLE DURING CORONAVIRUS DISEASE 2019 (COVID-19) CONFINEMENT AND BODY WEIGHT HAVE NOT BEEN STUDIED DEEPLY. THEREFORE, THE AIM OF THE PRESENT STUDY WAS TO DETERMINE LIFESTYLE CHANGES, SUCH AS EATING HABITS AND PHYSICAL ACTIVITY (PA) PATTERNS, CAUSED BY CONFINEMENT DURING THE COVID-19 PANDEMIC AND TO ANALYZE ITS ASSOCIATION WITH CHANGES IN BODY WEIGHT. SEV…	5431	UNIV LA FRONTERA, DEPT PHYS EDUC SPORT & RECREAT, TEMUCO 4780000, CHILE.; UNIV JAEN, DEPT DIDACT CORPORAL EXPRESS, JAEN 27301, SPAIN.; UNIV AUTONOMA GUERRERO, FAC CHEM BIOL SCI, GUERRERO 39087, MEXICO.; UNIV ANDRES BELLO, FAC REHABIL SCI, SANTIAGO 7591538, CHILE.; UNIV CATOLICA TEMUCO, FAC EDUC, TEMUCO 4780000, CHILE.;	LIFESTYLE; COVID-19; PHYSICAL ACTIVITY; EATING HABITS; OBESITY	10.3390/ijerph17155431	ARTICLE	#N/A	#N/A	ALCOHOL-CONSUMPTION; MARITAL-STATUS; IMPACT; WATER; MORTALITY; DIET	INT. J. ENVIRON. RES. PUBLIC HEALTH	ENGLISH	32731509	#N/A	MDPI	2020	DELGADO-FLOODY, P (CORRESPONDING AUTHOR), UNIV LA FRONTERA, DEPT PHYS EDUC SPORT & RECREAT, TEMUCO 4780000, CHILE.	#N/A	INTERNATIONAL JOURNAL OF ENVIRONMENTAL RESEARCH AND PUBLIC HEALTH	54	POSITIVE AND NEGATIVE CHANGES IN FOOD HABITS PHYSICAL ACTIVITY PATTERNS AND WEIGHT STATUS DURING COVID19 CONFINEMENT ASSOCIATED FACTORS IN THE CHILEAN POPULATION	17	ISI	UNIV LA FRONTERA;UNIV JAEN;UNIV AUTONOMA GUERRERO;UNIV ANDRES BELLO;UNIV CATOLICA TEMUCO	UNIV LA FRONTERA	#N/A	REYES-OLAVARRIA D, 2020, INT J ENV RES PUB HE	REYES-OLAVARRIA D, 2020, INT J ENV RES PUB HE
DUNTON GF, 2020, BMC PUBLIC HEALTH	DUNTON G;DO B;WANG S	AARTS MJ, 2010, AM J PREV MED, V39, P212, DOI 10.1016/J.AMEPRE.2010.05.008;ANONYMOUS, **NON-TRADITIONAL**;ANONYMOUS, 2008, PHYS ACT GUID ADV CO, PA1;ANONYMOUS, **NON-TRADITIONAL**;ANONYMOUS, **NON-TRADITIONAL**;ANONYMOUS, **NON-TRADITIONAL**;ANONYMOUS, **NON-TRADITIONAL**;ANONYMOUS, **NON-TRADITIONAL**;ANONYMOUS, **NON-TRADITIONAL**;BELANGER M, 2009, ANN EPIDEMIOL, V19, P180, DOI 10.1016/J.ANNEPI…	BACKGROUNDCOVID-19 RESTRICTIONS SUCH AS THE CLOSURE OF SCHOOLS AND PARKS, AND THE CANCELLATION OF YOUTH SPORTS AND ACTIVITY CLASSES AROUND THE UNITED STATES MAY PREVENT CHILDREN FROM ACHIEVING RECOMMENDED LEVELS OF PHYSICAL ACTIVITY (PA). THIS STUDY EXAMINED THE EFFECTS OF THE COVID-19 PANDEMIC ON PA AND SEDENTARY BEHAVIOR (SB) IN U.S. CHILDREN.METHODPARENTS AND LEGAL GUARDIANS OF U.S. CHILDREN (…	1351	UNIV SOUTHERN CALIF, KECK SCH MED, DEPT PREVENT MED, 2001 N SOTO ST, LOS ANGELES, CA 90032 USA.; UNIV SOUTHERN CALIF, DORNSIFE COLL LETTERS ARTS & SCI, DEPT PSYCHOL, LOS ANGELES, CA 90007 USA.;	PHYSICAL ACTIVITY; SEDENTARY BEHAVIOR; CHILDREN; PARENTS; SEX; AGE; LOCATIONS; ONLINE; SPORTS; COVID-19	10.1186/s12889-020-09429-3	ARTICLE	NATIONAL INSTITUTES OF HEALTHUNITED STATES DEPARTMENT OF HEALTH & HUMAN SERVICESNATIONAL INSTITUTES OF HEALTH (NIH) - USA [R01HL119255, U01HL146327]	THIS STUDY WAS FUNDED BY NATIONAL INSTITUTES OF HEALTH GRANTS R01HL119255 AND U01HL146327.	NEIGHBORHOOD ENVIRONMENT; SCHOOL; TIME; LOCATIONS; YOUTH; PLAY	BMC PUBLIC HEALTH	ENGLISH	32887592	#N/A	BMC	2020	DUNTON, GF (CORRESPONDING AUTHOR), UNIV SOUTHERN CALIF, KECK SCH MED, DEPT PREVENT MED, 2001 N SOTO ST, LOS ANGELES, CA 90032 USA.; DUNTON, GF (CORRESPONDING AUTHOR), UNIV SOUTHERN CALIF, DORNSIFE COLL LETTERS ARTS & SCI, DEPT PSYCHOL, LOS ANGELES, CA 90007 USA.	#N/A	BMC PUBLIC HEALTH	166	EARLY EFFECTS OF THE COVID19 PANDEMIC ON PHYSICAL ACTIVITY AND SEDENTARY BEHAVIOR IN CHILDREN LIVING IN THE US	20	ISI	UNIV SOUTHERN CALIF;UNIV SOUTHERN CALIF	UNIV SOUTHERN CALIF;UNIV SOUTHERN CALIF	#N/A	DUNTON GF, 2020, BMC PUBLIC HEALTH	DUNTON GF, 2020, BMC PUBLIC HEALTH
RUIZ-ROSO MB, 2020, NUTRIENTS	RUIZ-ROSO M;KNOTT-TORCAL C;MATILLA-ESCALANTE D;GARCIMARTIN A;SAMPEDRO-NUNEZ M;DAVALOS A;MARAZUELA M	ACADEMIA ESPANOLA DE NUTRICION Y DIETETICA (LA ACADEMIA) Y EL CONSEJO, 2020, REC AL NUTR POBL ESP;ANONYMOUS, 2019, LANCET PUBLIC HEALTH, V4, PE360, DOI 10.1016/S2468-2667(19)30135-5;ANONYMOUS, 2020, ALL HANDS DECK FRESH;ANONYMOUS, 2013, NUTR REC HLTH SERV M;AUNE D, 2015, EUR J EPIDEMIOL, V30, P529, DOI 10.1007/S10654-015-0056-Z;BERNARD P, 2018, PLOS ONE, V13, DOI 10.1371/JOURNAL.PONE.0204682;BOSW…	THE COVID-19 LOCKDOWN CLEARLY AFFECTED THE LIFESTYLE OF THE POPULATION AND ENTAILED CHANGES IN THEIR DAILY HABITS, WHICH INVOLVED POTENTIAL HEALTH CONSEQUENCES, ESPECIALLY ON PATIENTS WITH TYPE 2 DIABETES MELLITUS (T2DM). WE AIMED TO EXAMINE THE IMPACT OF THE LOCKDOWN CAUSED BY COVID-19 PANDEMIC ON BOTH NUTRITION AND EXERCISE HABITS, AS WELL AS THE PSYCHOLOGICAL EFFECTS IN PATIENTS WITH T2DM, COM…	2327	CEI UAM CSIC, MADRID INST ADV STUDIES IMDEA FOOD, LAB EPIGENET LIPID METAB, MADRID 28049, SPAIN.; UNIV AUTONOMA MADRID, INST INVEST PRINCESA, HOSP UNIV PRINCESA, DEPT ENDOCRINOL & NUTR, MADRID 28049, SPAIN.; UNIV COMPLUTENSE MADRID, FAC FARM, DEPT FARMACOL FARMACOGNOSIA & BOT, MADRID 28040, SPAIN.;	COVID-19; LOCKDOWN; TYPE 2 DIABETES MELLITUS; DIET; PHYSICAL ACTIVITY; FOOD CRAVINGS	10.3390/nu12082327	ARTICLE	SPANISH "AGENCIA ESTATAL DE INVESTIGACION"; EUROPEAN FEDER FUNDSEUROPEAN COMMISSION [PID2019-109369RB-I00]; INSTITUTO DE SALUD CARLOS III (ISCIII)INSTITUTO DE SALUD CARLOS IIIEUROPEAN COMMISSION [PI16-02091, PI19-00584]; FEDER FUNDSEUROPEAN COMMISSION; TIRONET2-CM - COMUNIDAD DE MADRIDCOMUNIDAD DE MADRID [B2017/BMD-3724]	THIS WORK WAS SUPPORTED BY THE LAB OF A.D., WHICH IS FUNDED BY THE SPANISH "AGENCIA ESTATAL DE INVESTIGACION" AND EUROPEAN FEDER FUNDS (PID2019-109369RB-I00). THE LAB OF M.M. IS FUNDED BY PI16-02091 AND PI19-00584 (INSTITUTO DE SALUD CARLOS III (ISCIII) AND TIRONET2-CM, B2017/BMD-3724 (FUNDED BY COMUNIDAD DE MADRID), CO-FINANCED BY FEDER FUNDS.	QUESTIONNAIRE; CARBOHYDRATE; ASSOCIATION; VALIDATION	NUTRIENTS	ENGLISH	32759636	#N/A	MDPI	2020	DAVALOS, A (CORRESPONDING AUTHOR), CEI UAM CSIC, MADRID INST ADV STUDIES IMDEA FOOD, LAB EPIGENET LIPID METAB, MADRID 28049, SPAIN.; MARAZUELA, M (CORRESPONDING AUTHOR), UNIV AUTONOMA MADRID, INST INVEST PRINCESA, HOSP UNIV PRINCESA, DEPT ENDOCRINOL & NUTR, MADRID 28049, SPAIN.	#N/A	NUTRIENTS	62	COVID19 LOCKDOWN AND CHANGES OF THE DIETARY PATTERN AND PHYSICAL ACTIVITY HABITS IN A COHORT OF PATIENTS WITH TYPE 2 DIABETES MELLITUS	12	ISI	MADRID INST ADV STUDIES IMDEA FOOD;UNIV AUTONOMA MADRID;UNIV COMPLUTENSE MADRID	MADRID INST ADV STUDIES IMDEA FOOD;UNIV AUTONOMA MADRID	#N/A	RUIZ-ROSO MB, 2020, NUTRIENTS	RUIZ-ROSO MB, 2020, NUTRIENTS
ERCAN O, 2021, SOC WORK PUBLIC HLTH	ERCAN O	AA, 2020, COR INF MAP;BROWN EE, 2020, AM J GERIAT PSYCHIAT, V28, P712, DOI 10.1016/J.JAGP.2020.04.010;DELEXTRAT AA, 2016, J PHYS ACT HEALTH, V13, P131, DOI 10.1123/JPAH.2014-0535;DEMIR S. B., 2015, QUALITATIVE RES METH;ERSOY A, 2016, EGITIMDE NITEL ARAST, P51;GLESNE C, 2012, INTRO QUALITATIVE RE;GROUP M, 2020, PAND SUR TUK NAS EK;HARVEY SB, 2018, AM J PSYCHIAT, V175, P28, DOI 10.1176/APPI.AJP.201…	COVID-19 AFFECTS THE WHOLE WORLD AND RESTRICTS THE SOCIAL LIFE GLOBALLY. THE OBLIGATION TO STAY AT HOME CAN CAUSE PSYCHOLOGICAL DISORDERS FOR PEOPLE. FOR THIS REASON, PHYSICAL ACTIVITIES AT HOME ARE CRUCIAL TO REDUCE THE LEVEL OF ANXIETY, PROTECT AGAINST NEGATIVE FEELINGS, AND STRENGTHEN THE MENTAL HEALTH. THIS STUDY AIMS TO INVESTIGATE HOW COVID-19 AFFECTS THE SOCIAL LIFE AND THE ANXIETY LEVELS …	#N/A	SINOP UNIV, FAC SPORT SCI, SINOP, TURKEY.;	ANXIETY; COVID 19; PHYSICAL ACTIVITY; QUARANTINE	10.1080/19371918.2021.1941477	ARTICLE	#N/A	#N/A	STRESS REDUCTION; HAPPINESS; HEALTH	SOC. WORK PUBLIC HEALTH	ENGLISH	34218751	#N/A	ROUTLEDGE JOURNALS, TAYLOR & FRANCIS LTD	2021	ERCAN, O (CORRESPONDING AUTHOR), SINOP UNIV, FAC SPORT SCI, SINOP, TURKEY.	1937-1918	SOCIAL WORK IN PUBLIC HEALTH	0	THE VIEWS OF PEOPLE WHO EXPERIENCED THE REDUCTION OF THE CONCERNS IN THE COVID19 QUARANTINE PROCESS BY MAKING PHYSICAL ACTIVITY AT HOME	36	ISI	SINOP UNIV	SINOP UNIV	#N/A	ERCAN O, 2021, SOC WORK PUBLIC HLTH	ERCAN O, 2021, SOC WORK PUBLIC HLTH
JACOB L, 2020, MENT HEALTH PHYS ACT	JACOB L;TULLY M;BARNETT Y;LOPEZ-SANCHEZ G;BUTLER L;SCHUCH F;LOPEZ-BUENO R;MCDERMOTT D;FIRTH J;GRABOVAC I;YAKKUNDI A;ARMSTRONG N;YOUNG T;SMITH L	CARNEY CE, 2011, J PSYCHIATR RES, V45, P1243, DOI 10.1016/J.JPSYCHIRES.2011.03.011;FAT LN, 2017, QUAL LIFE RES, V26, P1129, DOI 10.1007/S11136-016-1454-8;MCDOWELL CP, 2019, AM J PREV MED, V57, P545, DOI 10.1016/J.AMEPRE.2019.05.012;SCHUCH FB, 2018, AM J PSYCHIAT, V175, P631, DOI 10.1176/APPI.AJP.2018.17111194;SCHUCH FB, 2016, NEUROSCI BIOBEHAV R, V61, P1, DOI 10.1016/J.NEUBIOREV.2015.11.012;SMITH…	AIM: THE AIM OF THE PRESENT STUDY WAS TO INVESTIGATE THE CROSS-SECTIONAL ASSOCIATION BETWEEN PHYSICAL ACTIVITY LEVELS WITH DEPRESSIVE SYMPTOMS, ANXIETY SYMPTOMS, AND POSITIVE MENTAL WELL-BEING IN A SAMPLE OF THE UK PUBLIC SOCIAL DISTANCING OWING TO COVID-19. METHOD: THIS PAPER PRESENTS PRE-PLANNED INTERIM ANALYSES OF DATA FROM A CROSS-SECTIONAL EPIDEMIOLOGICAL STUDY. LEVELS OF PHYSICAL ACTIVITY D…	100345	CIBERSAM, PARC SANITARI ST JOAN DE DEU, DR ANTONI PUJADAS 42, BARCELONA 08830, SPAIN.; ULSTER UNIV, SCH HLTH SCI, INST MENTAL HLTH SCI, NEWTOWNABBEY, NORTH IRELAND.; ANGLIA RUSKIN UNIV, CAMBRIDGE, ENGLAND.; UNIV MURCIA, FAC SPORT SCI, MURCIA, SPAIN.; ANGLIA RUSKIN UNIV, FAC SCI & ENGN, CAMBRIDGE, ENGLAND.; UNIV FED SANTA MARIA, DEPT SPORTS METHODS & TECH, SANTA MARIA, RS, BRAZIL.; UNIV ZARAGOZA, …	COVID-19; SARS-COV-2; MENTAL HEALTH; SOCIAL DISTANCING; PHYSICAL ACTIVITY	10.1016/j.mhpa.2020.100345	ARTICLE	#N/A	#N/A	ANXIETY	MENT. HEALTH PHYS. ACT.	ENGLISH	32834833	#N/A	ELSEVIER SCI LTD	2020	SMITH, L (CORRESPONDING AUTHOR), ANGLIA RUSKIN UNIV, CAMBRIDGE, ENGLAND.	1755-2966	MENTAL HEALTH AND PHYSICAL ACTIVITY	56	THE RELATIONSHIP BETWEEN PHYSICAL ACTIVITY AND MENTAL HEALTH IN A SAMPLE OF THE UK PUBLIC A CROSSSECTIONAL STUDY DURING THE IMPLEMENTATION OF COVID19 SOCIAL DISTANCING MEASURES	19	ISI	ULSTER UNIV;ANGLIA RUSKIN UNIV;UNIV MURCIA;ANGLIA RUSKIN UNIV;UNIV FED SANTA MARIA;UNIV ZARAGOZA;ANGLIA RUSKIN UNIV;UNIV MANCHESTER;MED UNIV VIENNA;ULSTER UNIV;ANGLIA RUSKIN UNIV	ANGLIA RUSKIN UNIV	#N/A	JACOB L, 2020, MENT HEALTH PHYS ACT	JACOB L, 2020, MENT HEALTH PHYS ACT
DRUICA E, 2021, INT J ENV RES PUB HE	DRUICA E;IANOLE-CALIN R;SAKIZLIAN M;ADUCOVSCHI D;DUMITRESCU R;SAKIZLIAN R	ACEBES-SANCHEZ J, 2019, INT J ENV RES PUB HE, V16, DOI 10.3390/IJERPH16152770;ACEVES-MARTINS M, 2019, INT J QUAL HEALTH C, V31, P147, DOI 10.1093/INTQHC/MZY113;ALEMANY-ARREBOLA I, 2020, FRONT PSYCHOL, V11, DOI 10.3389/FPSYG.2020.570017;AMATORI S, 2020, NUTRIENTS, V12, DOI 10.3390/NU12123660;ANONYMOUS, 2017, **NON-TRADITIONAL**, DOI DOI 10.21003/EA.V162-03;BARRETO PD, 2015, BMJ-BRIT MED J, V350, D…	WE TESTED THE YOUTH PHYSICAL ACTIVITY PROMOTION (YPAP) FRAMEWORK ON ROMANIAN STUDENTS IN ORDER TO IDENTIFY ACTIONABLE DETERMINANTS TO SUPPORT PARTICIPATION IN PHYSICAL ACTIVITY. OUR SAMPLE CONSISTED OF 665 RESPONSES TO AN ONLINE SURVEY, WITH PARTICIPANTS AGED 18-23 (MEAN = 19 YEARS); 70% WERE WOMEN. WE USED THE PARTIAL LEAST SQUARES ALGORITHM TO ESTIMATE THE RELATIONSHIPS BETWEEN STUDENTS' BEHAVI…	6398	UNIV BUCHAREST, CTR APPL BEHAV ECON, BUCHAREST 030018, ROMANIA.; UNIV BUCHAREST, DEPT PHYS EDUC, BUCHAREST 030018, ROMANIA.;	YOUTH PHYSICAL ACTIVITY PROMOTION FRAMEWORK; STUDENTS; ROMANIA; COVID-19; HEALTH POLICY-MAKING	10.3390/ijerph18126398	ARTICLE	UNIVERSITY OF BUCHAREST	THE AUTHORS THANK THE UNIVERSITY OF BUCHAREST FOR SUPPORTING THE APC.	BODY-MASS INDEX; UNIVERSITY-STUDENTS; ENVIRONMENTAL-INFLUENCES; SOCIAL SUPPORT; PLS-SEM; INTERVENTIONS; HEALTH; DETERMINANTS; ASSOCIATIONS; GUIDELINES	INT. J. ENVIRON. RES. PUBLIC HEALTH	ENGLISH	34199185	#N/A	MDPI	2021	SAKIZLIAN, M (CORRESPONDING AUTHOR), UNIV BUCHAREST, DEPT PHYS EDUC, BUCHAREST 030018, ROMANIA.	#N/A	INTERNATIONAL JOURNAL OF ENVIRONMENTAL RESEARCH AND PUBLIC HEALTH	0	TESTING THE YOUTH PHYSICAL ACTIVITY PROMOTION MODEL DURING THE COVID19 PANDEMIC WITH PARTIAL LEAST SQUARES SECONDORDER LATENT CONSTRUCTS	18	ISI	UNIV BUCHAREST;UNIV BUCHAREST	UNIV BUCHAREST	#N/A	DRUICA E, 2021, INT J ENV RES PUB HE	DRUICA E, 2021, INT J ENV RES PUB HE
AGHABABA A, 2021, FRONT PSYCHOL	AGHABABA A;SANI S;ROHANI H;NABILPOUR M;BADICU G;FATHIREZAIE Z;BRAND S	AMMAR A, 2020, NUTRIENTS, V12, DOI 10.3390/NU12061583;ANONYMOUS, 2020, COVID 19 RESOURCES;CAPUTO EL, 2020, J PHYS ACT HEALTH, V17, P1275, DOI 10.1123/JPAH.2020-0406;CHO MH, 2014, J PHYS THER SCI, V26, P841, DOI 10.1589/JPTS.26.841;CONSTANDT B, 2020, INT J ENV RES PUB HE, V17, DOI 10.3390/IJERPH17114144;EKELUND U, 2016, LANCET, V388, P1302, DOI 10.1016/S0140-6736(16)30370-1;GERBER M, 2016, NEUROPS…	OBJECTIVE: TO COPE WITH THE CORONAVIRUS DISEASE 2019 (COVID-19) PANDEMIC HEALTH AUTHORITIES RELEASED SOCIAL RESTRICTIONS. SUCH SOCIAL RESTRICTIONS IMPACTED ON THE PEOPLE'S POSSIBILITIES TO MOVE DELIBERATELY IN A PUBLIC SPACE AND TO GATHER WITH OTHER PEOPLE. IN THE PRESENT STUDY, WE INVESTIGATED THE IMPACT OF COVID-19-RELATED RESTRICTIONS ("CONFINEMENT") ON PHYSICAL ACTIVITY (PA) PATTERNS BEFORE A…	641895	SPORT SCI RES INST, DEPT SPORT PSYCHOL, TEHRAN, IRAN.; UNIV TABRIZ, PHYS EDUC & SPORT SCI FAC, DEPT MOTOR BEHAV, TABRIZ, IRAN.; SPORT SCI RES INST, DEPT EXERCISE PHYSIOL, TEHRAN, IRAN.; MOHAGHEGH ARDABILI UNIV, FAC EDUC SCI & PSYCHOL, DEPT SPORTS PHYSIOL, ARDEBIL, IRAN.; TRANSILVANIA UNIV BRASOV, FAC PHYS EDUC & MT SPORTS, DEPT PHYS EDUC & SPECIAL MOTR, BRASOV, ROMANIA.; UNIV TABRIZ, PHYS EDUC & …	COVID-19 PANDEMIC; TEAM SPORTS; SEX DIFFERENCES; PHYSICAL ACTIVITY; MOOD STATES	10.3389/fpsyg.2021.641895	ARTICLE	SPORT SCIENCES RESEARCH INSTITUTE OF IRAN	THE AUTHORS ARE GRATEFUL TO ALL THE PEOPLE WHO TOOK PART IN THIS STUDY. WE ALSO THANK THE SPORT SCIENCES RESEARCH INSTITUTE OF IRAN FOR SUPPORTING THIS PROJECT.	MENTAL-HEALTH; EXERCISE; ASSOCIATION; ADOLESCENTS; BEHAVIOR; INCOME; RISK	FRONT. PSYCHOL.	ENGLISH	33935895	#N/A	FRONTIERS MEDIA SA	2021	SANI, SHZ (CORRESPONDING AUTHOR), UNIV TABRIZ, PHYS EDUC & SPORT SCI FAC, DEPT MOTOR BEHAV, TABRIZ, IRAN.; BRAND, S (CORRESPONDING AUTHOR), UNIV BASEL, DEPT SPORT EXERCISE & HLTH, DIV SPORT SCI, BASEL, SWITZERLAND.; BRAND, S (CORRESPONDING AUTHOR), UNIV BASEL, CTR AFFECT STRESS & SLEEP DISORDERS ZASS, ADULT PSYCHIAT CLIN UPKE, BASEL, SWITZERLAND.; BRAND, S (CORRESPONDING AUTHOR), KERMANSHAH UNIV …	1664-1078	FRONTIERS IN PSYCHOLOGY	2	NO EVIDENCE OF SYSTEMATIC CHANGE OF PHYSICAL ACTIVITY PATTERNS BEFORE AND DURING THE COVID19 PANDEMIC AND RELATED MOOD STATES AMONG IRANIAN ADULTS ATTENDING TEAM SPORTS ACTIVITIES	12	ISI	SPORT SCI RES INST;UNIV TABRIZ;SPORT SCI RES INST;MOHAGHEGH ARDABILI UNIV;TRANSILVANIA UNIV BRASOV;UNIV TABRIZ;UNIV BASEL;UNIV BASEL;KERMANSHAH UNIV MED SCI;KERMANSHAH UNIV MED SCI;UNIV TEHRAN MED SCI	UNIV TABRIZ;UNIV BASEL;UNIV BASEL;KERMANSHAH UNIV MED SCI;KERMANSHAH UNIV MED SCI;UNIV TEHRAN MED SCI	#N/A	AGHABABA A, 2021, FRONT PSYCHOL	AGHABABA A, 2021, FRONT PSYCHOL
ARGUS M, 2021, WORK	ARGUS M;PAASUKE M	AGARWAL S, 2018, ERGONOMICS, V61, P538, DOI 10.1080/00140139.2017.1402960;BISWAS A, 2015, ANN INTERN MED, V162, P123, DOI 10.7326/M14-1651;BLANGSTED AK, 2008, SCAND J WORK ENV HEA, V34, P55, DOI 10.5271/SJWEH.1192;BOURDAS DI, 2020, DATA BRIEF, V32, DOI 10.1016/J.DIB.2020.106301;BOUZIRI H, 2020, OCCUP ENVIRON MED, V77, P509, DOI 10.1136/OEMED-2020-106599;DA COSTA BR, 2010, AM J IND MED, V53, P285,…	BACKGROUND: COVID-19 LOCKDOWN CAUSED A SUDDEN CHANGE IN THE WORK CULTURE AND ENVIRONMENT. OBJECTIVE: THE AIM OF THIS STUDY WAS TO EVALUATE THE IMPACT OF COVID-19 LOCKDOWN CAUSED CHANGES IN MUSCULOSKELETAL PAIN (MSP), PHYSICAL ACTIVITY (PA), WORKPLACE PROPERTIES, AND THEIR IN-BETWEEN RELATIONSHIPS AMONG OFFICE WORKERS. METHODS: A TOTAL OF 161 OFFICE WORKERS (64.6% FEMALE) WITH A MEAN AGE OF 38.2 +…	#N/A	UNIV TARTU, INST SPORT SCI & PHYSIOTHERAPY, TARTU, ESTONIA.;	COVID-19; MUSCULOSKELETAL PAIN; OFFICE WORKERS; PHYSICAL ACTIVITY; WORK ENVIRONMENT	10.3233/WOR-210033	ARTICLE	#N/A	#N/A	SEDENTARY BEHAVIORS; ACTIVITY PROGRAMS; HEALTH OUTCOMES; DISORDERS; EXERCISE; ADULTS; RISK; ASSOCIATION; MECHANISMS; TIME	WORK	ENGLISH	34180447	#N/A	IOS PRESS	2021	ARGUS, M (CORRESPONDING AUTHOR), UNIV TARTU, INST SPORT SCI & PHYSIOTHERAPY, TARTU, ESTONIA.	1051-9815	WORK-A JOURNAL OF PREVENTION ASSESSMENT & REHABILITATION	2	EFFECTS OF THE COVID19 LOCKDOWN ON MUSCULOSKELETAL PAIN PHYSICAL ACTIVITY AND WORK ENVIRONMENT IN ESTONIAN OFFICE WORKERS TRANSITIONING TO WORKING FROM HOME	69	ISI	UNIV TARTU	UNIV TARTU	#N/A	ARGUS M, 2021, WORK	ARGUS M, 2021, WORK
DI CORRADO D, 2020, SPORT SCI HLTH	DI C D;MAGNANO P;MUZII B;COCO M;GUARNERA M;DE L S;MALDONATO N	BANGSBO J, 2019, BRIT J SPORT MED, V53, P856, DOI 10.1136/BJSPORTS-2018-100451;BLAKEY SM, 2015, COGNITIVE THER RES, V39, P816, DOI 10.1007/S10608-015-9701-9;BROOKS SK, 2020, LANCET, V395, P912, DOI 10.1016/S0140-6736(20)30460-8, DOI 10.1016/S0140-6736(20)30460-8;DI CORRADO D., 2017, J SPORT HEALTH SCI, V13, P461, DOI DOI 10.1007/S11332-017-0374-5;FRANCAVILLA G, 2013, MED SPORT ROMA, V66, P625;GAS…	BACKGROUNDTHE NOVEL CORONAVIRUS DISEASE (COVID-19) HAS AFFECTED THE ENTIRE WORLD. SINCE THE REPORTING OF THE FIRST CASES, ITALY HAS QUICKLY BECOME THE COUNTRY HIT SECOND FIRMEST IN THE WORLD BY THE CORONAVIRUS. GOVERNMENTS' IMMEDIATE PROTECTIVE RESTRICTIONS MODIFIED THE HABIT OF THE INDIVIDUALS AND INCLUDED FULL LOCKDOWNS OF CITIES, TRAVEL, RESTRICTED SOCIAL CONGREGATIONS, AND SUSPENDED SCHOOLS.O…	#N/A	KORE UNIV ENNA, FAC HUMAN & SOCIAL SCI, I-94100 ENNA, ITALY.; UNIV NAPLES FEDERICO II, DEPT HUMANISTIC STUDIES, NAPLES, ITALY.; UNIV CATANIA, DEPT BIOMED & BIOTECHNOL SCI, CATANIA, ITALY.; UNIV NAPLES FEDERICO II, DEPT NEUROSCI & REPROD & ODONTOSTOMATOL SCI, NAPLES, ITALY.; KORE UNIV ENNA, DEPT SPORT SCI, CITTADELLA UNIV, I-94100 ENNA, ITALY.;	CORONAVIRUS; PSYCHOLOGICAL IMPACT; PHYSICAL ACTIVITY; LOCKDOWN	10.1007/s11332-020-00697-5	ARTICLE	#N/A	#N/A	HEALTH	SPORT SCI. HEALTH	ENGLISH	32994822	#N/A	SPRINGERNATURE	2020	DI CORRADO, D (CORRESPONDING AUTHOR), KORE UNIV ENNA, FAC HUMAN & SOCIAL SCI, I-94100 ENNA, ITALY.	1824-7490	SPORT SCIENCES FOR HEALTH	14	EFFECTS OF SOCIAL DISTANCING ON PSYCHOLOGICAL STATE AND PHYSICAL ACTIVITY ROUTINES DURING THE COVID19 PANDEMIC	16	ISI	KORE UNIV ENNA;UNIV NAPLES FEDERICO II;UNIV CATANIA;UNIV NAPLES FEDERICO II;KORE UNIV ENNA	KORE UNIV ENNA	#N/A	DI CORRADO D, 2020, SPORT SCI HLTH	DI CORRADO D, 2020, SPORT SCI HLTH
KAMYUKA D, 2020, FRONT SPORTS ACT LIV	KAMYUKA D;CARLIN L;MCPHERSON G;MISENER L	BIZE R, 2007, PREV MED, V45, P401, DOI 10.1016/J.YPMED.2007.07.017;BRITTAIN I, 2020, LEISURE STUD, V39, P209, DOI 10.1080/02614367.2019.1694569;BURKE SM, 2006, PSYCHOL SPORT EXERC, V7, P1, DOI 10.1016/J.PSYCHSPORT.2005.03.002;BURNS RC, 2007, J LEISURE RES, V39, P156, DOI 10.1080/00222216.2007.11950102;CAMPBELL FK, 2009, CONTOURS OF ABLEISM:THE PRODUCTION OF DISABILITY AND ABLEDNESS, P1, DOI 10.10…	PEOPLE WITH A DISABILITY ARE MORE AT RISK OF EXPERIENCING INEQUALITIES IN RELATION TO SPORTING AND PHYSICAL ACTIVITY OPPORTUNITIES, COVID-19 AND THE RESULTING RESTRICTIONS STAND TO EXACERBATE THESE INEQUALITIES. THIS RESEARCH DIRECTLY CONTRIBUTES TOWARD THE WORLD HEALTH ORGANIZATION, GLOBAL RESEARCH ROADMAP PRIORITY TO EXPLORE "THE IMPACT OF RESTRICTIVE PUBLIC HEALTH MEASURES (E.G., QUARANTINE, I…	594501	WESTERN UNIV, SCH KINESIOL, LONDON, ON, CANADA.; UNIV WEST SCOTLAND, SCH HLTH & LIFE SCI, PAISLEY, RENFREW, SCOTLAND.; UNIV WEST SCOTLAND, SCH BUSINESS & CREAT IND, PAISLEY, RENFREW, SCOTLAND.;	DISABILITY; SPORT; PHYSICAL ACTIVITY; COVID-19; ISOLATION; INEQUALITIES	10.3389/fspor.2020.594501	ARTICLE	SOCIAL SCIENCES AND HUMANITIES RESEARCH COUNCIL OF CANADASOCIAL SCIENCES AND HUMANITIES RESEARCH COUNCIL OF CANADA (SSHRC) [R4901A20]	FUNDING. THIS RESEARCH WAS SUPPORTED BY THE SOCIAL SCIENCES AND HUMANITIES RESEARCH COUNCIL OF CANADA (GRANT # R4901A20).	SOCIAL-ISOLATION; OLDER-ADULTS; RISK-FACTORS; LONELINESS; BARRIERS; HEALTH; PARTICIPATION; FACILITATORS; CONSEQUENCES; CONSTRAINTS	FRONT. SPORTS ACT. LIVING	ENGLISH	33426519	#N/A	FRONTIERS MEDIA SA	2020	MISENER, L (CORRESPONDING AUTHOR), WESTERN UNIV, SCH KINESIOL, LONDON, ON, CANADA.	#N/A	FRONTIERS IN SPORTS AND ACTIVE LIVING	3	ACCESS TO PHYSICAL ACTIVITY AND SPORT AND THE EFFECTS OF ISOLATION AND CORDON SANITAIRE DURING COVID19 FOR PEOPLE WITH DISABILITIES IN SCOTLAND AND CANADA	2	ISI	WESTERN UNIV;UNIV WEST SCOTLAND;UNIV WEST SCOTLAND	WESTERN UNIV	#N/A	KAMYUKA D, 2020, FRONT SPORTS ACT LIV	KAMYUKA D, 2020, FRONT SPORTS ACT LIV
HARGREAVES EA, 2021, FRONT PSYCHOL	HARGREAVES E;LEE C;JENKINS M;CALVERLEY J;HODGE K;MACKENZIE S	ALLENDER S, 2008, HEALTH PROMOT INT, V23, P160, DOI 10.1093/HEAPRO/DAN012;BALTAR F, 2012, INTERNET RES, V22, P57, DOI 10.1108/10662241211199960;BARKLEY JACOB E, 2020, INT J EXERC SCI, V13, P1326;BRAND R, 2020, FRONT PSYCHOL, V11, DOI 10.3389/FPSYG.2020.570567;CHEN PJ, 2020, J SPORT HEALTH SCI, V9, P103, DOI 10.1016/J.JSHS.2020.02.001;CHEVAL B, 2021, J SPORT SCI, V39, P699, DOI 10.1080/02640414.20…	COVID-19 LOCKDOWN RESTRICTIONS CONSTITUTE A POPULATION-WIDE "LIFE-CHANGE EVENT" DISRUPTING NORMAL DAILY ROUTINES. IT WAS PROPOSED THAT AS A RESULT OF THESE LOCKDOWN RESTRICTIONS, PHYSICAL ACTIVITY LEVELS WOULD LIKELY DECLINE. HOWEVER, IT COULD ALSO BE ARGUED THAT LIFESTYLE DISRUPTION MAY RESULT IN THE FORMATION OF INCREASED PHYSICAL ACTIVITY HABITS. USING A LONGITUDINAL DESIGN, THE PURPOSE OF THI…	642954	UNIV OTAGO, SCH PHYS EDUC SPORT & EXERCISE SCI, DUNEDIN, NEW ZEALAND.; UNIV OTAGO, DEPT TOURISM, DUNEDIN, NEW ZEALAND.; UNIV OTAGO, DEPT PSYCHOL MED, WELLINGTON, NEW ZEALAND.;	BEHAVIOR CHANGE; EXERCISE; PSYCHOLOGY; STRESS; PHYSICAL ACTIVITY INTENSITY; COVID-19	10.3389/fpsyg.2021.642954	ARTICLE	#N/A	#N/A	#N/A	FRONT. PSYCHOL.	ENGLISH	33716912	#N/A	FRONTIERS MEDIA SA	2021	HARGREAVES, EA (CORRESPONDING AUTHOR), UNIV OTAGO, SCH PHYS EDUC SPORT & EXERCISE SCI, DUNEDIN, NEW ZEALAND.	1664-1078	FRONTIERS IN PSYCHOLOGY	7	CHANGES IN PHYSICAL ACTIVITY PRE DURING AND POSTLOCKDOWN COVID19 RESTRICTIONS IN NEW ZEALAND AND THE EXPLANATORY ROLE OF DAILY HASSLES	12	ISI	UNIV OTAGO;UNIV OTAGO;UNIV OTAGO	UNIV OTAGO	#N/A	HARGREAVES EA, 2021, FRONT PSYCHOL	HARGREAVES EA, 2021, FRONT PSYCHOL
FRONTINI R, 2021, FRONT PSYCHOL	FRONTINI R;REBELO-GONCALVES R;AMARO N;SALVADOR R;MATOS R;MOROUCO P;ANTUNES R	ANTUNES R, 2021, SLEEP MED, V77, P295, DOI 10.1016/J.SLEEP.2020.10.007;ANTUNES R, 2020, INT J ENV RES PUB HE, V17, DOI 10.3390/IJERPH17124360;AZEVEDO MR, 2007, INT J PUBLIC HEALTH, V52, P8, DOI 10.1007/S00038-006-5062-1;BROOKS SK, 2020, LANCET, V395, P912, DOI 10.1016/S0140-6736(20)30460-8, DOI 10.1016/S0140-6736(20)30460-8;CAO WJ, 2020, PSYCHIAT RES, V287, DOI 10.1016/J.PSYCHRES.2020.112934;CHAT…	NOWADAYS AND WORLDWIDE, THE ATTENTION IS FOCUSED ON CORONAVIRUS DISEASE (COVID-19), AND ITS CONSEQUENCES ON MENTAL HEALTH ARE YET TO BE FULLY UNDERSTOOD. IT IS IMPORTANT TO CAPTURE DIFFERENCES IN ANXIETY LEVELS AMONG POPULATIONS, GROUPS, AND THE GENDER-RELATED VARIATION. THEREFORE, THE PRESENT STUDY HAD TWO MAIN PURPOSES: (1) TO CHARACTERIZE THE LEVELS OF STATE ANXIETY AND TRAIT ANXIETY BY EXAMIN…	659599	POLYTECH LEIRIA, CTR INNOVAT CARE & HLTH TECHNOL CITECHCARE, LEIRIA, PORTUGAL.; POLYTECH LEIRIA, CIEQV LIFE QUAL RES CTR, LEIRIA, PORTUGAL.; POLYTECH LEIRIA, ESECS, LEIRIA, PORTUGAL.; UNIV COIMBRA, RES UNIT SPORT & PHYS ACT, CIDAF, UID DTP 04213-2020, COIMBRA, PORTUGAL.; POLYTECH INST SANTAREM, SPORT SCI SCH RIO MAIOR ESDRM, RIO MAIOR, PORTUGAL.;	ANXIETY-STATE AND TRAIT; CORONAVIRUS; CORONAVIRUS DISEASE-19 OUTBREAK; CORONAVIRUS DISEASE-19; PHYSICAL ACTIVITY	10.3389/fpsyg.2021.659599	ARTICLE	PORTUGUESE NATIONAL FUNDS BY FUNDACAO PARA A CIENCIA E TECNOLOGIA (FCT) [UIDB/05 704/2020, UIDP/05704/2020]	THIS WORK WAS FUNDED BY PORTUGUESE NATIONAL FUNDS PROVIDED BY FUNDACAO PARA A CIENCIA E TECNOLOGIA (FCT) (UIDB/05 704/2020 AND UIDP/05704/2020).	CORONAVIRUS DISEASE COVID-19; GENDER-DIFFERENCES; PSYCHOLOGICAL IMPACT; MENTAL-HEALTH; QUALITY	FRONT. PSYCHOL.	ENGLISH	33859601	#N/A	FRONTIERS MEDIA SA	2021	FRONTINI, R (CORRESPONDING AUTHOR), POLYTECH LEIRIA, CTR INNOVAT CARE & HLTH TECHNOL CITECHCARE, LEIRIA, PORTUGAL.; FRONTINI, R (CORRESPONDING AUTHOR), POLYTECH LEIRIA, CIEQV LIFE QUAL RES CTR, LEIRIA, PORTUGAL.	1664-1078	FRONTIERS IN PSYCHOLOGY	7	THE RELATIONSHIP BETWEEN ANXIETY LEVELS SLEEP AND PHYSICAL ACTIVITY DURING COVID19 LOCKDOWN AN EXPLORATORY STUDY	12	ISI	CTR INNOVAT CARE AND HLTH TECHNOL CITECHCARE;CIEQV LIFE QUAL RES CTR;POLYTECH LEIRIA;UNIV COIMBRA;SPORT SCI SCH RIO MAIOR ESDRM	CTR INNOVAT CARE AND HLTH TECHNOL CITECHCARE;CIEQV LIFE QUAL RES CTR	#N/A	FRONTINI R, 2021, FRONT PSYCHOL	FRONTINI R, 2021, FRONT PSYCHOL
ENGELS ES, 2021, ARCH PUBLIC HEALTH	ENGELS E;MUTZ M;DEMETRIOU Y;REIMERS A	BOYE K, 2009, SOC INDIC RES, V93, P509, DOI 10.1007/S11205-008-9434-1;BROWN JL, 2015, SOC INDIC RES, V122, P135, DOI 10.1007/S11205-014-0678-7;BULL FC, 2020, BRIT J SPORT MED, V54, P1451, DOI 10.1136/BJSPORTS-2020-102955;CAPUTO EL, 2020, J PHYS ACT HEALTH, V17, P1275, DOI 10.1123/JPAH.2020-0406;CARRIEDO A, 2020, MENT HEALTH PHYS ACT, V19, DOI 10.1016/J.MHPA.2020.100361;CERIN E., 2009, MENT HEALTH…	BACKGROUNDLATEST STUDIES INDICATED THAT THE GENERAL MENTAL HEALTH LEVEL IS LOW DURING THE PANDEMIC. PROBABLY, THIS DETERIORATION OF THE MENTAL HEALTH SITUATION IS PARTLY DUE TO DECLINES IN PHYSICAL ACTIVITY. THE AIM OF THIS STUDY WAS TO INVESTIGATE DIFFERENCES IN AND THE ASSOCIATION BETWEEN AFFECTIVE WELLBEING AND LEVELS OF DIFFERENT DOMAINS OF PHYSICAL ACTIVITY AT THREE TIME POINTS BEFORE AND DU…	122	FRIEDRICH ALEXANDER UNIV ERLANGEN NUREMBERG, GEBBERTSTR 123B, D-91052 ERLANGEN, GERMANY.; JUSTUS LIEBIG UNIV GIESSEN, KUGELBERG 62, D-35394 GIESSEN, GERMANY.; TECH UNIV MUNICH, GEORG BRAUCHLE RING 60-62, D-80992 MUNICH, GERMANY.;	COVID-19 PANDEMIC; TREND DATA; DOMAINS OF PHYSICAL ACTIVITY; AFFECTIVE WELLBEING; GENDER	10.1186/s13690-021-00651-y	ARTICLE	PROJEKT DEAL	THE AUTHORS HAVE NO RELEVANT FINANCIAL OR NON-FINANCIAL INTERESTS TO DISCLOSE. THE AUTHORS RECEIVED NO FINANCIAL SUPPORT FOR THE RESEARCH, AUTHORSHIP, AND/OR PUBLICATION OF THIS ARTICLE. OPEN ACCESS FUNDING ENABLED AND ORGANIZED BY PROJEKT DEAL.	MENTAL-HEALTH; ASSOCIATIONS; DEPRESSION; HAPPINESS; ADULTS	ARCH. PUBLIC HEALTH	ENGLISH	34225801	#N/A	BMC	2021	ENGELS, ES (CORRESPONDING AUTHOR), FRIEDRICH ALEXANDER UNIV ERLANGEN NUREMBERG, GEBBERTSTR 123B, D-91052 ERLANGEN, GERMANY.	0778-7367	ARCHIVES OF PUBLIC HEALTH	1	LEVELS OF PHYSICAL ACTIVITY IN FOUR DOMAINS AND AFFECTIVE WELLBEING BEFORE AND DURING THE COVID19 PANDEMIC	79	ISI	FRIEDRICH ALEXANDER UNIV ERLANGEN NUREMBERG;JUSTUS LIEBIG UNIV GIESSEN;TECH UNIV MUNICH	FRIEDRICH ALEXANDER UNIV ERLANGEN NUREMBERG	#N/A	ENGELS ES, 2021, ARCH PUBLIC HEALTH	ENGELS ES, 2021, ARCH PUBLIC HEALTH
ANDRIYANI FD, 2021, BMC PUBLIC HEALTH	ANDRIYANI F;BIDDLE S;DE C K	ALONZO R, 2021, SLEEP MED REV, V56, DOI 10.1016/J.SMRV.2020.101414;ANDRIYANI FD, 2020, INT J ENV RES PUB HE, V17, DOI 10.3390/IJERPH17207665;BARNETT TA, 2018, CIRCULATION, V138, PE142, DOI 10.1161/CIR.0000000000000591;BATES LC, 2020, CHILDREN-BASEL, V7, DOI 10.3390/CHILDREN7090138;BECKER SP, 2020, J CHILD PSYCHOL PSYC, V61, P757, DOI 10.1111/JCPP.13278;BIDDLE SJ., 2021, PSYCHOL PHYS ACTIVIT, V4, …	BACKGROUND SOCIO-BEHAVIOURAL ADAPTATIONS DURING THE COVID-19 PANDEMIC MAY HAVE SIGNIFICANTLY AFFECTED ADOLESCENTS' LIFESTYLE. THIS STUDY AIMED TO EXPLORE POSSIBLE REASONS AFFECTING CHANGES IN PHYSICAL ACTIVITY AND SEDENTARY BEHAVIOUR IN INDONESIAN ADOLESCENTS DURING THE PANDEMIC BASED ON MOTHERS' PERSPECTIVES. METHODS WE RECRUITED PARENTS (N = 20) FROM THE YOGYAKARTA REGION OF INDONESIA (JULY-AUG…	1864	UNIV SOUTHERN QUEENSLAND, CTR HLTH RES, PHYSICALLY ACT LIFESTYLES RES GRP USQ PALS, SPRINGFIELD CENT 4300, AUSTRALIA.; YOGYAKARTA STATE UNIV, FAC SPORTS SCI, DEPT SPORTS EDUC, YOGYAKARTA 55281, INDONESIA.; UNIV GHENT, FAC MED & HLTH SCI, DEPT MOVEMENT & SPORTS SCI, B-9000 GHENT, BELGIUM.;	COVID-19; HEALTH; YOUTH; PHYSICAL ACTIVITY; SCREEN TIME; SEDENTARY BEHAVIOUR	10.1186/s12889-021-11931-1	ARTICLE	AUSTRALIA AWARDS SCHOLARSHIP	THE AUTHORS THANK ALL THE PARTICIPANTS WHO VOLUNTEERED TO PARTICIPATE IN THIS STUDY. THIS STUDY IS A PART OF THE LEAD AUTHOR'S PHD RESEARCH PROJECT, WHICH IS SUPPORTED BY THE AUSTRALIA AWARDS SCHOLARSHIP.	SCHOOL-AGED CHILDREN; HEALTH INDICATORS; GUIDELINES; YOUTH	BMC PUBLIC HEALTH	ENGLISH	34654384	#N/A	BMC	2021	ANDRIYANI, FD (CORRESPONDING AUTHOR), UNIV SOUTHERN QUEENSLAND, CTR HLTH RES, PHYSICALLY ACT LIFESTYLES RES GRP USQ PALS, SPRINGFIELD CENT 4300, AUSTRALIA.; ANDRIYANI, FD (CORRESPONDING AUTHOR), YOGYAKARTA STATE UNIV, FAC SPORTS SCI, DEPT SPORTS EDUC, YOGYAKARTA 55281, INDONESIA.	#N/A	BMC PUBLIC HEALTH	0	ADOLESCENTS PHYSICAL ACTIVITY AND SEDENTARY BEHAVIOUR IN INDONESIA DURING THE COVID19 PANDEMIC A QUALITATIVE STUDY OF MOTHERS PERSPECTIVES	21	ISI	UNIV SOUTHERN QUEENSLAND;YOGYAKARTA STATE UNIV;UNIV GHENT	UNIV SOUTHERN QUEENSLAND;YOGYAKARTA STATE UNIV	#N/A	ANDRIYANI FD, 2021, BMC PUBLIC HEALTH	ANDRIYANI FD, 2021, BMC PUBLIC HEALTH
LEAVY B, 2021, J NEUROL PHYS THER	LEAVY B;HAGSTROMER M;CONRADSSON D;FRANZEN E	ANTONINI A, 2020, MOVEMENT DISORD, V35, P905, DOI 10.1002/MDS.28104;BALESTRINO R, 2017, J NEUROL SCI, V374, P3, DOI 10.1016/J.JNS.2017.01.026;BEAUCHAMP MR, 2007, ANN BEHAV MED, V33, P200, DOI 10.1007/BF02879901;BLADH S, 2012, J NEUROL, V259, P729, DOI 10.1007/S00415-011-6254-Z;BROOKS R, 1996, HEALTH POLICY, V37, P53, DOI 10.1016/0168-8510(96)00822-6;BROWNE RAV, 2020, EXP GERONTOL, V142, DOI 10.10…	BACKGROUND: PEOPLE WITH PARKINSON DISEASE (PD) ARE KNOWN TO BE AT RISK OF PHYSICAL INACTIVITY AND MAY THEREFORE BE ESPECIALLY VULNERABLE TO NEGATIVE HEALTH OUTCOMES DURING THE COVID-19 PANDEMIC DUE TO SOCIAL DISTANCING RECOMMENDATIONS. PURPOSE: TO INVESTIGATE SENSOR-DERIVED PHYSICAL ACTIVITY AND PERCEIVED HEALTH OF PEOPLE WITH PD DURING THE FIRST WAVE OF THE COVID-19 PANDEMIC, AS WELL AS THE FACT…	#N/A	KAROLINSKA INST, DEPT NEUROBIOL CARE SCI & SOC, DIV PHYSIOTHERAPY, ALFRED NOBELS ALLE 23, S-14183 HUDDINGE, SWEDEN.; STOCKHOLM SJUKHEMS FDN, RES & DEV DEPT, STOCKHOLM, SWEDEN.; ACAD PRIMARY CARE CTR, STOCKHOLM, REGION STOCKHOL, SWEDEN.; KAROLINSKA UNIV HOSP, THEME WOMENS HLTH & ALLIED HLTH PROFESS, STOCKHOLM, SWEDEN.;	ACCELEROMETRY; COVID-19; PARKINSON DISEASE; PERCEIVED HEALTH; PHYSICAL ACTIVITY	10.1097/NPT.0000000000000372	ARTICLE	SWEDISH RESEARCH COUNCILSWEDISH RESEARCH COUNCILEUROPEAN COMMISSION [2016-01965]; KAROLINSKA INSTITUTETKAROLINSKA INSTITUTET	THE STUDY WAS FOUNDED PARTLY BY GRANTS FROM THE SWEDISH RESEARCH COUNCIL (2016-01965) AND INTERNAL FUNDS FROM THE KAROLINSKA INSTITUTET.	QUALITY-OF-LIFE; OLDER-ADULTS; BALANCE; FALLS; ASSOCIATION; DEPRESSION; BEHAVIOR; IMPACT; FEAR	J. NEUROL. PHYS. THER.	ENGLISH	34369451	#N/A	LIPPINCOTT WILLIAMS & WILKINS	2021	LEAVY, B (CORRESPONDING AUTHOR), KAROLINSKA INST, DEPT NEUROBIOL CARE SCI & SOC, DIV PHYSIOTHERAPY, ALFRED NOBELS ALLE 23, S-14183 HUDDINGE, SWEDEN.	1557-0576	JOURNAL OF NEUROLOGIC PHYSICAL THERAPY	3	PHYSICAL ACTIVITY AND PERCEIVED HEALTH IN PEOPLE WITH PARKINSON DISEASE DURING THE FIRST WAVE OF COVID19 PANDEMIC A CROSSSECTIONAL STUDY FROM SWEDEN	45	ISI	KAROLINSKA INST;RES AND DEV DEPT;ACAD PRIMARY CARE CTR;KAROLINSKA UNIV HOSP	KAROLINSKA INST	#N/A	LEAVY B, 2021, J NEUROL PHYS THER	LEAVY B, 2021, J NEUROL PHYS THER
BRADY SM, 2021, RHEUMATOL INT	BRADY S;FENTON S;METSIOS G;BOSWORTH A;DUDA J;KITAS G;VAN Z J	ANTUNES R, 2020, INT J ENV RES PUB HE, V17, DOI 10.3390/IJERPH17124360;BROOKS SK, 2020, LANCET, V395, P912, DOI 10.1016/S0140-6736(20)30460-8, 10.1016/S0140-6736(20)30460-8.;BUMAN MP, 2010, AM J EPIDEMIOL, V172, P1155, DOI 10.1093/AJE/KWQ249;CARRIEDO A, 2020, AM J GERIAT PSYCHIAT, V28, P1146, DOI 10.1016/J.JAGP.2020.08.007;CHEKROUD SR, 2018, LANCET PSYCHIAT, V5, P739, DOI 10.1016/S2215-0366(18)30…	NATIONWIDE LOCKDOWNS DURING SARS-COV-2 (COVID-19) CAN COMPROMISE MENTAL HEALTH AND PSYCHOLOGICAL WELLBEING AND LIMIT OPPORTUNITIES FOR PHYSICAL ACTIVITY (PA), PARTICULARLY IN CLINICAL POPULATIONS, SUCH AS PEOPLE WITH RHEUMATOID ARTHRITIS (RA), WHO ARE CONSIDERED AT RISK FOR COVID-19 COMPLICATIONS. THIS STUDY AIMED TO INVESTIGATE ASSOCIATIONS BETWEEN PA AND SEDENTARY TIME (ST) WITH INDICATORS OF M…	#N/A	UNIV BIRMINGHAM, SCH SPORT EXERCISE & REHABIL SCI, BIRMINGHAM B15 2TT, W MIDLANDS, ENGLAND.; DUDLEY GRP NHS FDN TRUST, RHEUMATOL DEPT, DUDLEY, ENGLAND.; UNIV BIRMINGHAM, MED RES COUNCIL, VERSUS ARTHRIT CTR MUSCULOSKELETAL AGEING, BIRMINGHAM, W MIDLANDS, ENGLAND.; UNIV WOLVERHAMPTON, FAC EDUC HLTH & WELLBEING, WOLVERHAMPTON, ENGLAND.; NATL RHEUMATOID ARTHRIT SOC, MAIDENHEAD, BERKS, ENGLAND.;	PHYSICAL ACTIVITY; SEDENTARY BEHAVIOUR; MENTAL HEALTH; COVID-19; SELF-ISOLATION; RHEUMATOID ARTHRITIS	10.1007/s00296-020-04751-w	ARTICLE	MEDICAL RESEARCH COUNCIL (MRC)-VERSUS ARTHRITIS CENTRE FOR MUSCULOSKELETAL AGEING RESEARCH (CMAR) [MR/K00414X/1]; MRCUK RESEARCH & INNOVATION (UKRI)MEDICAL RESEARCH COUNCIL UK (MRC) [MR/K00414X/1] FUNDING SOURCE: UKRI	THIS WORK WAS COMPLETED AS PART OF A PHD STUDENTSHIP SUPPORTED BY THE MEDICAL RESEARCH COUNCIL (MRC)-VERSUS ARTHRITIS CENTRE FOR MUSCULOSKELETAL AGEING RESEARCH (CMAR) (GRANT NUMBER: MR/K00414X/1).	SEDENTARY BEHAVIOR; SLEEP QUALITY; EXERCISE; FATIGUE; DISABILITY; ANXIETY; IMPACT; TIME; LIFE	RHEUMATOL. INT.	ENGLISH	33258004	#N/A	SPRINGER HEIDELBERG	2021	VAN ZANTEN, JJCSV (CORRESPONDING AUTHOR), UNIV BIRMINGHAM, SCH SPORT EXERCISE & REHABIL SCI, BIRMINGHAM B15 2TT, W MIDLANDS, ENGLAND.; VAN ZANTEN, JJCSV (CORRESPONDING AUTHOR), DUDLEY GRP NHS FDN TRUST, RHEUMATOL DEPT, DUDLEY, ENGLAND.; VAN ZANTEN, JJCSV (CORRESPONDING AUTHOR), UNIV BIRMINGHAM, MED RES COUNCIL, VERSUS ARTHRIT CTR MUSCULOSKELETAL AGEING, BIRMINGHAM, W MIDLANDS, ENGLAND.	0172-8172	RHEUMATOLOGY INTERNATIONAL	7	DIFFERENT TYPES OF PHYSICAL ACTIVITY ARE POSITIVELY ASSOCIATED WITH INDICATORS OF MENTAL HEALTH AND PSYCHOLOGICAL WELLBEING IN RHEUMATOID ARTHRITIS DURING COVID19	41	ISI	UNIV BIRMINGHAM;DUDLEY GRP NHS FDN TRUST;UNIV BIRMINGHAM;UNIV WOLVERHAMPTON;NATL RHEUMATOID ARTHRIT SOC	UNIV BIRMINGHAM;JJCSV (CORRESPONDING AUTHOR);UNIV BIRMINGHAM	#N/A	BRADY SM, 2021, RHEUMATOL INT	BRADY SM, 2021, RHEUMATOL INT
LOMBARDO M, 2021, NUTRIENTS	LOMBARDO M;GUSEVA E;PERRONE M;MUELLER A;RIZZO G;STORZ M	ARMSTRONG RA, 2014, OPHTHAL PHYSL OPT, V34, P502, DOI 10.1111/OPO.12131;BAKHSH MA, 2021, BMC PUBLIC HEALTH, V21, DOI 10.1186/S12889-021-11540-Y;BASKIN E, 2016, APPETITE, V103, P244, DOI 10.1016/J.APPET.2016.04.025;BENNETT G, 2021, FRONT NUTR, V8, DOI 10.3389/FNUT.2021.626432;CASO D, 2022, FOOD QUAL PREFER, V95, DOI 10.1016/J.FOODQUAL.2021.104275;CASTANEDA-BABARRO A, 2020, INT J ENV RES PUB HE, V1…	THE INTRODUCTION OF LOCKDOWNS AND OTHER CONTAINMENT MEASURES DURING THE COVID-19 PANDEMIC SUBSTANTIALLY ALTERED PEOPLE'S LIFESTYLE AND DIETARY BEHAVIOR. SEVERAL STUDIES EVALUATED THE SHORT-TERM EFFECTS OF THESE MEASURES; YET REPORTS ON LONG-TERM CONSEQUENCES ARE SCARCE. WE SOUGHT TO ADDRESS THIS GAP IN THE LITERATURE BY ANALYZING DIETARY AND LIFESTYLE DATA COLLECTED AT AN OBESITY CENTER IN ROME, …	4522	SAN RAFFAELE OPEN UNIV, DEPT HUMAN SCI & PROMOT QUAL LIFE, I-00166 ROME, ITALY.; UNIV ROMA TOR VERGATA, DIV CARDIOL, I-00133 ROME, ITALY.; UNIV FREIBURG, FREIBURG UNIV HOSP, FAC MED, CTR COMPLEMENTARY MED,DEPT INTERNAL MED 2, D-79106 FREIBURG, GERMANY.; VIA VENEZUELA 66, I-98121 MESSINA, ITALY.;	FOOD; EATING; HABITS; LIFESTYLE; PHYSICAL ACTIVITY; COVID-19	10.3390/nu13124522	ARTICLE	#N/A	#N/A	#N/A	NUTRIENTS	ENGLISH	34960077	#N/A	MDPI	2021	LOMBARDO, M (CORRESPONDING AUTHOR), SAN RAFFAELE OPEN UNIV, DEPT HUMAN SCI & PROMOT QUAL LIFE, I-00166 ROME, ITALY.	#N/A	NUTRIENTS	0	CHANGES IN EATING HABITS AND PHYSICAL ACTIVITY AFTER COVID19 PANDEMIC LOCKDOWNS IN ITALY	13	ISI	SAN RAFFAELE OPEN UNIV;UNIV ROMA TOR VERGATA;UNIV FREIBURG	SAN RAFFAELE OPEN UNIV	#N/A	LOMBARDO M, 2021, NUTRIENTS	LOMBARDO M, 2021, NUTRIENTS
DO B, 2021, PSYCHOL SPORT EXERC	DO B;WANG S;COURTNEY J;DUNTON G	ABOUK R, 2021, PUBLIC HEALTH REP, V136, P245, DOI 10.1177/0033354920976575;AMMAR A, 2020, NUTRIENTS, V12, DOI 10.3390/NU12061583;ANONYMOUS, 2009, NUTR REV, V67, P114, DOI 10.1111/J.1753-4887.2008.00136.X;BURKE LE, 2017, J MED INTERNET RES, V19, DOI 10.2196/JMIR.7138;CELLA D, 2019, VALUE HEALTH, V22, P537, DOI 10.1016/J.JVAL.2019.02.004;CENTERS FOR DISEASE CONTROL AND PREVENTION, 2020, US COVID 19…	ENGAGING IN PHYSICAL ACTIVITY (PA) MAY BE A PROMISING APPROACH TO MITIGATE THE EFFECTS OF THE COVID-19 PANDEMIC AND RELATED RESTRICTIONS ON DAILY AFFECT. THE STUDY USED ECOLOGICAL MOMENTARY ASSESSMENT (EMA) TO EXAMINE THE WITHIN-SUBJECT ASSOCIATIONS OF DAY-LEVEL PA WITH SAME-DAY EVENING AFFECT. INTERACTIONS BETWEEN DAILY PA AND OVERALL STRESS RELATED TO COVID-19 PREDICTING EVENING AFFECT WERE ALS…	102010	UNIV SOUTHERN CALIF, DEPT PREVENT MED, LOS ANGELES, CA 90032 USA.; PENN STATE UNIV, DEPT EDNA BENNETT PIERCE PREVENT RES CTR, UNIVERSITY PK, PA 16802 USA.; UNIV SOUTHERN CALIF, DEPT PSYCHOL, LOS ANGELES, CA 90089 USA.;	ECOLOGICAL MOMENTARY ASSESSMENT; COVID-19; PHYSICAL ACTIVITY; AFFECT; STRESS	10.1016/j.psychsport.2021.102010	ARTICLE	NATIONAL INSTITUES OF HEALTHUNITED STATES DEPARTMENT OF HEALTH & HUMAN SERVICESNATIONAL INSTITUTES OF HEALTH (NIH) - USA [R01HL119255, U01HL146327]	THIS WORK WAS FUNDED BY THE NATIONAL INSTITUES OF HEALTH (GRANT NUMBERS: R01HL119255, U01HL146327) . WE WOULD LIKE TO THANK AMY NGUYEN FOR HER ASSISTANCE WITH PARTICIPANT RECRUITMENT AND DATA COLLECTION.	MENTAL-HEALTH; FEELING STATES; EXERCISE	PSYCHOL. SPORT EXERC.	ENGLISH	34366714	#N/A	ELSEVIER	2021	DO, B (CORRESPONDING AUTHOR), UNIV SOUTHERN CALIF, 2001 SOTO ST, LOS ANGELES, CA 90032 USA.	1469-0292	PSYCHOLOGY OF SPORT AND EXERCISE	0	EXAMINING THE DAYLEVEL IMPACT OF PHYSICAL ACTIVITY ON AFFECT DURING THE EARLY MONTHS OF THE COVID19 PANDEMIC AN ECOLOGICAL MOMENTARY ASSESSMENT STUDY	56	ISI	UNIV SOUTHERN CALIF;PENN STATE UNIV;UNIV SOUTHERN CALIF	UNIV SOUTHERN CALIF	#N/A	DO B, 2021, PSYCHOL SPORT EXERC	DO B, 2021, PSYCHOL SPORT EXERC
ZACH S, 2021, ISR J HEALTH POLICY	ZACH S;FERNANDEZ-RIO J;ZEEV A;OPHIR M;EILAT-ADAR S	BACH-FAIG A, 2011, PUBLIC HEALTH NUTR, V14, P2274, DOI 10.1017/S1368980011002515;BALTAR F, 2012, INTERNET RES, V22, P57, DOI 10.1108/10662241211199960;BANVILLE D, 2000, J TEACH PHYS EDUC, V19, P374, DOI 10.1123/JTPE.19.3.374;BARBISCH D, 2015, DISASTER MED PUBLIC, V9, P547, DOI 10.1017/DMP.2015.38;BRISLIN RW, 1970, J CROSS CULT PSYCHOL, V1, P185, DOI 10.1177/135910457000100301;BROOKS SK, 2020, LAN…	OBJECTIVES THIS STUDY AIMED AT EXPLORING THE RELATIONSHIPS BETWEEN PHYSICAL ACTIVITY, WEIGHT CONTROL, AND PSYCHO-SOCIAL ASPECTS OF THE COVID-19 LOCKDOWN, WHICH HAVE CHARACTERIZED THE ISRAELI POPULATION'S BEHAVIOR DURING THE COVID-19 GLOBAL CRISIS. DESIGN CROSS-SECTIONAL SURVEY RESEARCH. METHODS PARTICIPANTS INCLUDED 1855 MEN AND WOMEN AGED 18 AND ABOVE, FROM DIFFERENT REGIONS IN THE COUNTRY AND R…	52	WINGATE INST PHYS EDUC & SPORTS, ACAD COLL WINGATE, IL-4290200 NETANYA, ISRAEL.; UNIV OVIEDO, OVIEDO, SPAIN.;	EXERCISE BEHAVIOR; FEELINGS; LOCKDOWN; DEPRESSIVE SYMPTOMS; COVID-19 GLOBAL CRISIS	10.1186/s13584-021-00473-x	ARTICLE	#N/A	#N/A	ACTIVITY QUESTIONNAIRE; EPIDEMIOLOGY; RELIABILITY; TRANSLATION; DEPRESSION; VALIDATION; QUARANTINE	ISR. J. HEALTH POLICY RES.	ENGLISH	34474685	#N/A	BMC	2021	ZACH, S (CORRESPONDING AUTHOR), WINGATE INST PHYS EDUC & SPORTS, ACAD COLL WINGATE, IL-4290200 NETANYA, ISRAEL.	2045-4015	ISRAEL JOURNAL OF HEALTH POLICY RESEARCH	2	PHYSICAL ACTIVITY RESILIENCE EMOTIONS MOODS AND WEIGHT CONTROL DURING THE COVID19 GLOBAL CRISIS	10	ISI	ACAD COLL WINGATE;UNIV OVIEDO	ACAD COLL WINGATE	#N/A	ZACH S, 2021, ISR J HEALTH POLICY	ZACH S, 2021, ISR J HEALTH POLICY
ALVES JM, 2021, PEDIATR OBES	ALVES J;YUNKER A;DEFENDIS A;XIANG A;PAGE K	AINSWORTH BE, 2011, MED SCI SPORT EXER, V43, P1575, DOI 10.1249/MSS.0B013E31821ECE12;ALFANO CA, 2007, J AM ACAD CHILD PSY, V46, P224, DOI 10.1097/01.CHI.0000242233.06011.8E;ALMANDOZ JAIME P, 2020, CLIN OBES, V10, PE12386, DOI 10.1111/COB.12386;ALVES JM, 2021, PEDIATR OBES, V16, DOI 10.1111/IJPO.12786;ALVES JM, 2021, CLIN OBES, V11, DOI 10.1111/COB.12422;ANDERSON CB, 2005, MED SCI SPORT EXER, V37,…	BACKGROUND THERE IS CONCERN REGARDING HOW THE COVID-19 PANDEMIC MAY IMPACT THE PSYCHOLOGICAL AND PHYSICAL HEALTH OF CHILDREN, BUT TO DATE, STUDIES ON MENTAL HEALTH DURING THE PANDEMIC IN CHILDREN ARE LIMITED. FURTHERMORE, UNPRECEDENTED LIFESTYLE STRESSORS ASSOCIATED WITH THE PANDEMIC MAY AGGRAVATE THE CHILDHOOD OBESITY EPIDEMIC, BUT THE ROLE OF BMI ON CHILD ACTIVITY LEVELS AND PSYCHOLOGICAL OUTCO…	E12786	UNIV SOUTHERN CALIF, KECK SCH MED, DIV ENDOCRINOL, DEPT MED, LOS ANGELES, CA 90007 USA.; UNIV SOUTHERN CALIF, KECK SCH MED, DIABET & OBES RES INST, LOS ANGELES, CA 90007 USA.; KAISER PERMANENTE SOUTHERN CALIF, DEPT RES & EVALUAT, PASADENA, CA USA.;	AFFECT; COVID-19; LEISURE SCREEN TIME; OBESITY; PHYSICAL ACTIVITY; STATE ANXIETY; US; CHILDREN	10.1111/ijpo.12786	ARTICLE	AMERICAN DIABETES ASSOCIATION PATHWAY ACCELERATOR AWARDAMERICAN DIABETES ASSOCIATION [1-14-ACE-36]; NATIONAL INSTITUTE OF DIABETES AND DIGESTIVE AND KIDNEY DISEASESUNITED STATES DEPARTMENT OF HEALTH & HUMAN SERVICESNATIONAL INSTITUTES OF HEALTH (NIH) - USANIH NATIONAL INSTITUTE OF DIABETES & DIGESTIVE & KIDNEY DISEASES (NIDDK) [R01DK116858]; NATIONAL INSTITUTE OF MENTAL HEALTHUNITED STATES DEPART…	AMERICAN DIABETES ASSOCIATION PATHWAY ACCELERATOR AWARD, GRANT/AWARD NUMBER: #1-14-ACE-36; NATIONAL INSTITUTE OF DIABETES AND DIGESTIVE AND KIDNEY DISEASES, GRANT/AWARD NUMBER: R01DK116858; NATIONAL INSTITUTE OF MENTAL HEALTH, GRANT/AWARD NUMBER: F31MH115640; SOUTHERN CALIFORNIA CLINICAL AND TRANSLATIONAL SCIENCE INSTITUTE (SC CTSI), GRANT/AWARD NUMBER: NIH UL1TR001855	POSITIVE-AFFECT; SCREEN-TIME; DEPRESSIVE SYMPTOMS; HEALTH; INTERVENTION; ADOLESCENTS; VALIDATION; DISEASE; STRESS; SPORT	PEDIATR. OBES.	ENGLISH	33720550	#N/A	WILEY	2021	PAGE, KA (CORRESPONDING AUTHOR), UNIV SOUTHERN CALIF, KECK SCH MED, DIABET & OBES RES INST, DIV ENDOCRINOL, 2250 ALCAZAR ST,CSC 209, LOS ANGELES, CA 90089 USA.	2047-6310	PEDIATRIC OBESITY	7	BMI STATUS AND ASSOCIATIONS BETWEEN AFFECT PHYSICAL ACTIVITY AND ANXIETY AMONG US CHILDREN DURING COVID19	16	ISI	UNIV SOUTHERN CALIF;UNIV SOUTHERN CALIF;DEPT RES AND EVALUAT	UNIV SOUTHERN CALIF	#N/A	ALVES JM, 2021, PEDIATR OBES	ALVES JM, 2021, PEDIATR OBES
PRECHT LM, NA, CURR PSYCHOL	PRECHT L;MARGRAF J;STIRNBERG J;BRAILOVSKAIA J	BAILEY R, 2013, J PHYS ACT HEALTH, V10, P289, DOI 10.1123/JPAH.10.3.289;BRAILOVSKAIA J, 2021, COMPUT HUM BEHAV, V119, DOI 10.1016/J.CHB.2021.106720;BRAILOVSKAIA J, 2020, INT J CLIN HLTH PSYC, V20, P183, DOI 10.1016/J.IJCHP.2020.06.002;BRAILOVSKAIA J, 2021, PSYCHIAT RES, V295, DOI 10.1016/J.PSYCHRES.2020.113596;BRAILOVSKAIA J, 2020, COMPUT HUM BEHAV, V108, DOI 10.1016/J.CHB.2020.106332;BRAND R, 20…	COVID-19-RELATED BURDEN HAS A SIGNIFICANT IMPACT ON MENTAL HEALTH AND HAS LED TO AN INCREASE OF DEPRESSION, ANXIETY, AND STRESS SYMPTOMS. PHYSICAL ACTIVITY HAS BEEN SUGGESTED TO MITIGATE THE NEGATIVE EFFECTS OF THE PANDEMIC AND TO FOSTER MENTAL HEALTH. THE PRESENT STUDY AIMED TO INVESTIGATE, WHETHER SENSE OF CONTROL MIGHT MEDIATE THE SUPPOSED BENEFICIAL EFFECTS OF PHYSICAL ACTIVITY ON POSITIVE (P…	#N/A	RUHR UNIV BOCHUM, DEPT CLIN PSYCHOL & PSYCHOTHERAPY, MENTAL HLTH RES & TREATMENT CTR, MASSENBERGSTR 9-13, D-44787 BOCHUM, GERMANY.;	COVID-19; PHYSICAL ACTIVITY; SENSE OF CONTROL; POSITIVE MENTAL HEALTH; DEPRESSION; ANXIETY; STRESS	10.1007/s12144-021-02303-4	ARTICLE; EARLY ACCESS	VOLKSWAGEN FOUNDATIONVOLKSWAGEN	THE VOLKSWAGEN FOUNDATION PROVIDED FINANCIAL SUPPORT FOR THE CONDUCT OF THE RESEARCH. THE FUNDING SOURCE HAD NO ROLE IN STUDY DESIGN, THE COLLECTION, ANALYSIS AND INTERPRETATION OF DATA, IN THE WRITING OF THE REPORT, AND IN THE DECISION TO SUBMIT THE ARTICLE FOR PUBLICATION.	RELIABILITY; DEPRESSION; ANXIETY	CURR. PSYCHOL.	ENGLISH	34690477	#N/A	SPRINGER	2021	PRECHT, LM (CORRESPONDING AUTHOR), RUHR UNIV BOCHUM, DEPT CLIN PSYCHOL & PSYCHOTHERAPY, MENTAL HLTH RES & TREATMENT CTR, MASSENBERGSTR 9-13, D-44787 BOCHUM, GERMANY.	1046-1310	CURRENT PSYCHOLOGY	0	ITS ALL ABOUT CONTROL SENSE OF CONTROL MEDIATES THE RELATIONSHIP BETWEEN PHYSICAL ACTIVITY AND MENTAL HEALTH DURING THE COVID19 PANDEMIC IN GERMANY	#N/A	ISI	RUHR UNIV BOCHUM	RUHR UNIV BOCHUM	#N/A	PRECHT LM, NA, CURR PSYCHOL	PRECHT LM, NA, CURR PSYCHOL
SALLIS R, 2021, BRIT J SPORT MED	SALLIS R;YOUNG D;TARTOF S;SALLIS J;SALL J;LI Q;SMITH G;COHEN D	AMMAR A, 2020, NUTRIENTS, V12, DOI 10.3390/NU12061583;BUITRAGO-GARCIA D, 2020, PLOS MED, V17, DOI 10.1371/JOURNAL.PMED.1003346;BULL FC, 2020, BRIT J SPORT MED, V54, P1451, DOI 10.1136/BJSPORTS-2020-102955;BURTSCHER J., BRIT J SPORT MED;CENTERS FOR DISEASE CONTROL AND PREVENTION, COVID 19 PEOPL AN AG;CENTERS FOR DISEASE CONTROL PREVENTION, CHRON DIS;COLEMAN KJ, 2012, MED SCI SPORT EXER, V44, P2071…	OBJECTIVES TO COMPARE HOSPITALISATION RATES, INTENSIVE CARE UNIT (ICU) ADMISSIONS AND MORTALITY FOR PATIENTS WITH COVID-19 WHO WERE CONSISTENTLY INACTIVE, DOING SOME ACTIVITY OR CONSISTENTLY MEETING PHYSICAL ACTIVITY GUIDELINES. METHODS WE IDENTIFIED 48 440 ADULT PATIENTS WITH A COVID-19 DIAGNOSIS FROM 1 JANUARY 2020 TO 21 OCTOBER 2020, WITH AT LEAST THREE EXERCISE VITAL SIGN MEASUREMENTS FROM 19…	#N/A	KAISER PERMANENTE MED CTR, DEPT FAMILY & SPORTS MED, FONTANA, CA 92335 USA.; SOUTHERN CALIF PERMANENTE MED GRP, RES & EVALUAT, PASADENA, CA USA.; UNIV CALIF SAN DIEGO, LA JOLLA, CA 92093 USA.; POMONA COLL, ECON DEPT, CLAREMONT, CA 91711 USA.;	COVID-19; PHYSICAL ACTIVITY; EXERCISE	10.1136/bjsports-2021-104080	ARTICLE	KAISER PERMANENTE COMMUNITY BENEFITS FUNDS	THIS STUDY WAS SUPPORTED IN PART THROUGH FUNDING FROM THE KAISER PERMANENTE COMMUNITY BENEFITS FUNDS.	#N/A	BR. J. SPORTS MED.	ENGLISH	33849909	#N/A	BMJ PUBLISHING GROUP	2021	SALLIS, R (CORRESPONDING AUTHOR), KAISER PERMANENTE MED CTR, DEPT FAMILY & SPORTS MED, FONTANA, CA 92335 USA.	0306-3674	BRITISH JOURNAL OF SPORTS MEDICINE	82	PHYSICAL INACTIVITY IS ASSOCIATED WITH A HIGHER RISK FOR SEVERE COVID19 OUTCOMES A STUDY IN 48 440 ADULT PATIENTS	55	ISI	KAISER PERMANENTE MED CTR;RES AND EVALUAT;UNIV CALIF SAN DIEGO;POMONA COLL	KAISER PERMANENTE MED CTR	#N/A	SALLIS R, 2021, BRIT J SPORT MED	SALLIS R, 2021, BRIT J SPORT MED
BRANCACCIO M, 2021, INT J ENV RES PUB HE	BRANCACCIO M;MENNITTI C;GENTILE A;CORREALE L;BUZZACHERA C;FERRARIS C;MONTOMOLI C;FRISSO G;BORRELLI P;SCUDIERO O	ALOMARI MA, 2020, RISK MANAG HEALTHC P, V13, P1757, DOI 10.2147/RMHP.S268320;AMMAR A, 2020, NUTRIENTS, V12, DOI 10.3390/NU12061583;AUCEJO EM, 2020, J PUBLIC ECON, V191, DOI 10.1016/J.JPUBECO.2020.104271;BARNES AS, 2012, TEX HEART I J, V39, P224;BEDFORD J, 2020, LANCET, V395, P1015, DOI 10.1016/S0140-6736(20)30673-5;BERTRAND L, 2021, APPL PHYSIOL NUTR ME, V46, P265, DOI 10.1139/APNM-2020-0990, 10.…	CORONAVIRUSES (COVS) ARE A LARGE FAMILY OF RESPIRATORY VIRUSES THAT CAN CAUSE MILD TO MODERATE ILLNESS. THE NEW VARIANT COVID-19 HAS STARTED TO SPREAD RAPIDLY SINCE DECEMBER 2019, POSING A NEW THREAT TO GLOBAL HEALTH. TO COUNTER THE SPREAD OF THE VIRUS, THE ITALIAN GOVERNMENT FORCED THE POPULATION TO CLOSE ALL ACTIVITIES STARTING FROM 9 MARCH 2020 TO 4 MAY 2020. IN THIS SCENARIO, WE CONDUCTED A C…	1502	UNIV NAPLES FEDERICO II, DEPT MOL MED & MED BIOTECHNOL, VIA S PANSINI 5, I-80121 NAPLES, ITALY.; UNIV PAVIA, DEPT PUBL HLTH EXPT & FORENS MED, UNIT MOTOR SCI, VIA FORLANINI 2, I-27100 PAVIA, ITALY.; UNIV PAVIA, DEPT PUBL HLTH EXPT & FORENS MED, LAB FOOD EDUC & SPORT NUTR, VIA AGOSTINO BASSI 21, I-27100 PAVIA, ITALY.; UNIV PAVIA, DEPT PUBL HLTH EXPT & FORENS MED, UNIT BIOSTAT & CLIN EPIDEMIOL, VIA…	COVID-19; EATING HABITS; PHYSICAL ACTIVITY; HEALTH; SURVEY AND UNIVERSITY POPULATION	10.3390/ijerph18041502	ARTICLE	#N/A	#N/A	SEDENTARY BEHAVIOR; CONFINEMENT; DISEASE; IMPACT; RISK	INT. J. ENVIRON. RES. PUBLIC HEALTH	ENGLISH	33562476	#N/A	MDPI	2021	FRISSO, G; SCUDIERO, O (CORRESPONDING AUTHOR), UNIV NAPLES FEDERICO II, DEPT MOL MED & MED BIOTECHNOL, VIA S PANSINI 5, I-80121 NAPLES, ITALY.; FRISSO, G; SCUDIERO, O (CORRESPONDING AUTHOR), CEINGE BIOTECNOL AVANZATE SCARL, I-80131 NAPLES, ITALY.; BORRELLI, P (CORRESPONDING AUTHOR), UNIV G DANNUNZIO, DEPT MED ORAL & BIOTECHNOL SCI, LAB BIOSTAT, VIA VESTINI 31, I-66100 CHIETI, ITALY.; SCUDIERO, O …	#N/A	INTERNATIONAL JOURNAL OF ENVIRONMENTAL RESEARCH AND PUBLIC HEALTH	11	EFFECTS OF THE COVID19 PANDEMIC ON JOB ACTIVITY DIETARY BEHAVIOURS AND PHYSICAL ACTIVITY HABITS OF UNIVERSITY POPULATION OF NAPLES FEDERICO IIITALY	18	ISI	UNIV NAPLES FEDERICO II;UNIV PAVIA;UNIV PAVIA;UNIV PAVIA;UNIV G DANNUNZIO;UNIV NAPLES FEDERICO II	NOTREPORTED;UNIV NAPLES FEDERICO II;NOTREPORTED;O (CORRESPONDING AUTHOR);UNIV G DANNUNZIO;UNIV NAPLES FEDERICO II	#N/A	BRANCACCIO M, 2021, INT J ENV RES PUB HE	BRANCACCIO M, 2021, INT J ENV RES PUB HE
SAHIN T, 2020, AMBIENT SCI	SAHIN T;GONEN M	BARKUR G, 2020, ASIAN J PSYCHIATR, V51, DOI 10.1016/J.AJP.2020.102089;BROOKS SK, 2020, LANCET, V395, P912, DOI 10.1016/S0140-6736(20)30460-8, 10.1016/S0140-6736(20)30460-8.;BROSSE AL, 2002, SPORTS MED, V32, P741, DOI 10.2165/00007256-200232120-00001;COHEN S, 1983, J HEALTH SOC BEHAV, V24, P385, DOI 10.2307/2136404;CONSTANDT B, 2020, INT J ENV RES PUB HE, V17, DOI 10.3390/IJERPH17114144;ESKIN M., …	SOCIAL LIFE DISRUPTION DIMINISHED THE PHYSICAL ACTIVITY AND ISOLATION AT HOME CAUSED PSYCHOLOGICAL STRESS ON PEOPLE DURING THE CORONAVIRUS OUTBREAK. THIS STUDY APPLIED THE PERCEIVED STRESS SCALE (PSS). FIVE HUNDRED FORTY-THREE PARTICIPANTS VOLUNTARILY COMPLETED THE ONLINE QUESTIONNAIRE. THE ADDITIONAL QUESTIONS WERE ASKED TO PARTICIPANTS SUCH AS AGE, GENDER, EDUCATIONAL STATUS, SPENT TIME FOR PHY…	#N/A	DOKUZ EYLUL UNIV, IZMIR, TURKEY.; BAYBURT UNIV, BAYBURT, TURKEY.;	STRESS PERCEPTION; SOCIAL ISOLATION; PHYSICAL ACTIVITY; COVID-19 PANDEMIC	10.21276/ambi.2020.07.sp1.oa30	ARTICLE	#N/A	#N/A	SOCIAL-ISOLATION; HEALTH	AMBIENT SCI.	ENGLISH	#N/A	#N/A	NATL CAVE RESEARCH & PROTECTION ORGANIZATION, INDIA	2020	SAHIN, T (CORRESPONDING AUTHOR), DOKUZ EYLUL UNIV, IZMIR, TURKEY.	2348-5191	AMBIENT SCIENCE	0	THE PERCEIVED STRESS LEVELS DURING COVID19 QUARANTINE PERIODS AND PHYSICAL ACTIVITY AND EXERCISE	7	ISI	DOKUZ EYLUL UNIV;BAYBURT UNIV	DOKUZ EYLUL UNIV	#N/A	SAHIN T, 2020, AMBIENT SCI	SAHIN T, 2020, AMBIENT SCI
MARTINEZ EZ, 2020, CIENC SAUDE COLETIVA	MARTINEZ E;SILVA F;MORIGI T;ZUCOLOTO M;SILVA T;JOAQUIM A;DALL'AGNOL G;GALDINO G;MARTINEZ M;DA S W	ACSM. AMERICAN COLLEGE OF SPORTS MEDICINE, STAYING ACT COR PAND;AHMADINEJAD ZAHRA, 2014, ASIAN J SPORTS MED, V5, P1;ANDRADE A, 2018, ENVIRON SCI POLLUT R, V25, P19675, DOI 10.1007/S11356-018-1822-8;DE SA GBAR, 2016, CIENC SAUDE COLETIVA, V21, P1849, DOI 10.1590/1413-81232015216.09562016;BERNIK MA, 2016, INSTRUMENTOS AVALIAC, P149;BISCAYART C, 2020, TRAVEL MED INFECT DI, V33, DOI 10.1016/J.TMAID.2…	PHYSICAL INACTIVITY AND SEDENTARY BEHAVIOR ARE ASSOCIATED WITH POOR PHYSICAL AND MENTAL HEALTH. THE ARTICLE AIMS TO ASSESS THE CHANGES IN THE HABITS OF THE BRAZILIAN PARTICIPANTS ENGAGED IN PHYSICAL ACTIVITIES IN RELATION TO THEIR PRACTICES, DUE THE MEASURES OF SOCIAL DISTANCING DURING THE COVID-19 EPIDEMIC IN 2020. THE SECONDARY OBJECTIVE WAS TO DESCRIBE THEIR LEVELS OF ANXIETY AND DEPRESSION. T…	#N/A	UNIV SAO PAULO, FAC MED RIBEIRAO PRETO, AV BANDEIRANTES 3900, BR-14049900 RIBEIRAO PRETO, SP, BRAZIL.; INST MUNICIPAL ENSINO SUPER, CATANDUVA, SP, BRAZIL.; UNIV FED TRIANGULO MINEIRO, INST CIENCIAS SAUDE, UBERABA, MG, BRAZIL.; UNIV ESTADUAL PAULISTA, FAC CIENCIAS FARMACEUT, ARARAQUARA, SP, BRAZIL.;	COVID-19; SARS-COV-2; PHYSICAL ACTIVITY; SOCIAL DISTANCING; MENTAL HEALTH	10.1590/1413-812320202510.227242020	ARTICLE	#N/A	#N/A	HOSPITAL ANXIETY; DEPRESSION SCALE; HEALTH; LIFE; POPULATION	CIENC. SAUDE COLETIVA	ENGLISH	33027352	#N/A	ABRASCO-ASSOC BRASILEIRA POS-GRADUACAO & SAUDE COLETIVA	2020	MARTINEZ, EZ (CORRESPONDING AUTHOR), UNIV SAO PAULO, FAC MED RIBEIRAO PRETO, AV BANDEIRANTES 3900, BR-14049900 RIBEIRAO PRETO, SP, BRAZIL.	1413-8123	CIENCIA & SAUDE COLETIVA	12	PHYSICAL ACTIVITY IN PERIODS OF SOCIAL DISTANCING DUE TO COVID19 A CROSSSECTIONAL SURVEY	25	ISI	UNIV SAO PAULO;INST MUNICIPAL ENSINO SUPER;UNIV FED TRIANGULO MINEIRO;UNIV ESTADUAL PAULISTA	UNIV SAO PAULO	#N/A	MARTINEZ EZ, 2020, CIENC SAUDE COLETIVA	MARTINEZ EZ, 2020, CIENC SAUDE COLETIVA
[truncated: 1,832 more rows]
